# Supplementary material for: Proximity labelling reveals VPS13C as a regulator of Salmonella-containing vacuole fission
Source: PLoS Pathog. 2025 Sep 15;21(9):e1013507. doi: 10.1371/journal.ppat.1013507 (PMC12492975; doi:10.1371/journal.ppat.1013507)
Supplement: S1 Table — Summary of BioID results for SopD2-UltraID-HA compared to UltraID-HA control. The table lists spectral counts (Spec) and summed spectra (SpecSum) for each protein identified, with one sheet showing all detected proteins (unfiltered) and a second sheet showing proteins filtered at BFDR < 0.01. (XLSX) [file ppat.1013507.s011.xlsx]

## Sheet: BFDR-01
Gene Symbol	Protein Symbol	Protein Name	Organism	UltraID-HA	SopD2-UltraID-HA
				Spec	Spec	SpecSum	BFDR
sopD2	SOPD2	Secreted effector protein sopD2 (Salmonella outer protein D 2)	Salmonella typhimurium	0|0|0|0|0|0|0|0|0|0	32|27|21|23|32|27	162	na
UltraID	UltraID	Biotin carboxylase UltraID	na	52|49|39|38|43|41|45|41|46|41	14|15|9|14|12|12	76	na
VPS13C	VP13C	Intermembrane lipid transfer protein VPS13C (Vacuolar protein sorting-associated protein 13C)	Homo sapiens	81|76|8|9|14|13|69|68|71|82	404|396|239|254|442|461	2196	0
PLD1	PLD1	Phospholipase D1 (PLD 1) (hPLD1) (EC 3.1.4.4) (Choline phosphatase 1) (Phosphatidylcholine-hydrolyzing phospholipase D1)	Homo sapiens	4|4|1|1|1|1|4|1|3|4	48|46|57|50|57|69	327	0
RRAGC	RRAGC	Ras-related GTP-binding protein C (Rag C) (RagC) (EC 3.6.5.-) (GTPase-interacting protein 2) (TIB929)	Homo sapiens	10|12|2|2|4|3|7|6|6|6	32|31|22|25|39|40	189	0
MIOS	MIOS	GATOR2 complex protein MIOS (Missing oocyte meiosis regulator homolog)	Homo sapiens	1|0|2|1|4|0|1|1|2|1	38|28|21|18|36|41	182	0
LAMTOR1	LTOR1	Ragulator complex protein LAMTOR1 (Late endosomal/lysosomal adaptor and MAPK and MTOR activator 1) (Lipid raft adaptor protein p18) (Protein associated with DRMs and endosomes) (p27Kip1-releasing factor from RhoA) (p27RF-Rho)	Homo sapiens	2|1|2|1|0|0|8|5|3|7	21|24|17|17|38|39	156	0.01
SZT2	SZT2	KICSTOR complex protein SZT2 (Seizure threshold 2 protein homolog)	Homo sapiens	1|1|0|0|0|0|2|1|0|0	21|22|12|8|44|35	142	0
LAMTOR3	LTOR3	Ragulator complex protein LAMTOR3 (Late endosomal/lysosomal adaptor and MAPK and MTOR activator 3) (MEK-binding partner 1) (Mp1) (Mitogen-activated protein kinase kinase 1-interacting protein 1) (Mitogen-activated protein kinase scaffold protein 1)	Homo sapiens	4|5|1|1|1|2|1|1|2|2	19|20|18|23|15|20	115	0
RRAGA	RRAGA	Ras-related GTP-binding protein A (Rag A) (RagA) (EC 3.6.5.-) (Adenovirus E3 14.7 kDa-interacting protein 1) (FIP-1)	Homo sapiens	3|5|1|4|3|3|6|6|5|8	21|22|16|17|20|18	114	0
WDR59	WDR59	GATOR2 complex protein WDR59 (WD repeat-containing protein 59)	Homo sapiens	0|1|0|0|0|0|2|1|1|1	18|21|13|12|19|21	104	0
ATP6V1B2	VATB2	V-type proton ATPase subunit B, brain isoform (V-ATPase subunit B 2) (Endomembrane proton pump 58 kDa subunit) (HO57) (Vacuolar proton pump subunit B 2)	Homo sapiens	5|4|0|3|3|4|2|5|3|3	17|11|12|11|19|21	91	0.01
VPS11	VPS11	Vacuolar protein sorting-associated protein 11 homolog (hVPS11) (RING finger protein 108)	Homo sapiens	3|4|0|0|0|1|1|1|0|1	13|13|7|8|25|25	91	0.01
WDR24	WDR24	GATOR2 complex protein WDR24 (EC 2.3.2.27) (WD repeat-containing protein 24)	Homo sapiens	0|0|0|0|0|0|0|0|1|1	18|19|8|12|14|14	85	0
TCIRG1	VPP3	V-type proton ATPase 116 kDa subunit a 3 (V-ATPase 116 kDa subunit a 3) (Osteoclastic proton pump 116 kDa subunit) (OC-116 kDa) (OC116) (T-cell immune regulator 1) (T-cell immune response cDNA7 protein) (TIRC7) (Vacuolar proton translocating ATPase 116 kDa subunit a isoform 3)	Homo sapiens	0|0|0|0|0|0|0|0|0|0	6|7|3|10|15|16	57	0
KICS2	KICS2	KICSTOR subunit 2 (KICSTOR complex protein C12orf66)	Homo sapiens	0|0|0|0|0|0|0|0|0|0	8|9|9|9|12|9	56	0
STK11IP	S11IP	Serine/threonine-protein kinase 11-interacting protein (LKB1-interacting protein 1)	Homo sapiens	0|0|0|0|0|0|2|0|0|1	10|8|3|5|10|10	46	0.01
STX8	STX8	Syntaxin-8	Homo sapiens	0|0|0|0|0|0|0|0|0|0	7|10|3|2|9|10	41	0.01
KPTN	KPTN	KICSTOR complex protein kaptin (Actin-associated protein 2E4)	Homo sapiens	0|0|0|0|0|0|0|0|0|0	4|3|3|6|4|6	26	0
STX7	STX7	Syntaxin-7	Homo sapiens	0|0|0|0|0|0|0|0|0|1	5|5|3|3|3|2	21	0
PPCDC	COAC	Phosphopantothenoylcysteine decarboxylase (PPC-DC) (EC 4.1.1.36) (CoaC)	Homo sapiens	1|0|0|0|0|0|0|0|0|0	3|3|3|4|4|4	21	0
tufA	EFTU	Elongation factor Tu (EF-Tu) (EC 3.6.5.3)	Salmonella typhimurium	13|11|2|3|3|2|0|0|0|0	312|315|232|233|386|375	1853	0
htpG	HTPG	Chaperone protein HtpG (Heat shock protein HtpG) (High temperature protein G)	Salmonella typhimurium	0|0|0|0|0|0|0|0|0|0	66|69|55|52|140|148	530	0
dnaK	DNAK	Chaperone protein DnaK (HSP70) (Heat shock 70 kDa protein) (Heat shock protein 70)	Salmonella typhimurium	2|3|0|0|1|1|0|0|0|0	55|40|33|42|119|116	405	0
groEL	CH60	Chaperonin GroEL (EC 5.6.1.7) (60 kDa chaperonin) (Chaperonin-60) (Cpn60)	Salmonella typhimurium	1|0|0|0|0|0|0|0|0|0	25|33|22|27|65|71	243	0
rpoB	RPOB	DNA-directed RNA polymerase subunit beta (RNAP subunit beta) (EC 2.7.7.6) (RNA polymerase subunit beta) (Transcriptase subunit beta)	Salmonella typhimurium	0|0|0|0|0|0|0|0|0|0	22|19|15|17|71|64	208	0
rpoC	RPOC	DNA-directed RNA polymerase subunit beta' (RNAP subunit beta') (EC 2.7.7.6) (RNA polymerase subunit beta') (Transcriptase subunit beta')	Salmonella typhimurium	1|0|0|0|0|0|0|0|0|0	23|26|14|11|65|63	202	0
hslU	HSLU	ATP-dependent protease ATPase subunit HslU (Heat shock protein HslU) (Unfoldase HslU)	Salmonella typhimurium	1|0|0|0|0|0|2|1|2|2	30|28|25|25|45|47	200	0
polA	DPO1	DNA polymerase I (POL I) (EC 2.7.7.7)	Salmonella typhimurium	0|0|0|0|0|0|0|0|0|0	33|29|18|13|47|45	185	0
ppc	CAPP	Phosphoenolpyruvate carboxylase (PEPC) (PEPCase) (EC 4.1.1.31)	Salmonella typhimurium	0|0|0|0|0|0|0|0|0|0	22|21|13|10|31|35	132	0
pykA	KPYK2	Pyruvate kinase II (EC 2.7.1.40) (PK-2)	Salmonella typhimurium	1|0|0|0|0|0|0|0|0|0	13|20|11|14|31|27	116	0
lysS	SYK1	Lysine--tRNA ligase (EC 6.1.1.6) (Lysyl-tRNA synthetase) (LysRS)	Salmonella typhimurium	0|0|0|0|0|1|0|0|1|0	16|18|7|3|30|37	111	0
eno	ENO	Enolase (EC 4.2.1.11) (2-phospho-D-glycerate hydro-lyase) (2-phosphoglycerate dehydratase)	Salmonella typhimurium	1|1|0|0|0|0|0|0|0|0	12|12|11|10|35|30	110	0
glpK	GLPK	Glycerol kinase (EC 2.7.1.30) (ATP:glycerol 3-phosphotransferase) (Glycerokinase) (GK)	Salmonella typhimurium	0|1|1|1|1|1|0|1|0|0	11|17|12|15|25|26	106	0
asnS	SYN	Asparagine--tRNA ligase (EC 6.1.1.22) (Asparaginyl-tRNA synthetase) (AsnRS)	Salmonella typhimurium	0|0|0|0|0|0|0|0|0|0	15|15|8|11|28|27	104	0
infB	IF2	Translation initiation factor IF-2	Salmonella typhimurium	0|0|0|0|0|0|0|0|0|0	11|9|10|8|30|32	100	0
hisB	HIS7	Histidine biosynthesis bifunctional protein HisB [Includes: Histidinol-phosphatase (EC 3.1.3.15); Imidazoleglycerol-phosphate dehydratase (IGPD) (EC 4.2.1.19)]	Salmonella typhimurium	3|4|0|0|0|0|0|0|0|0	13|17|11|12|21|24	98	0
rpsC	RS3	Small ribosomal subunit protein uS3 (30S ribosomal protein S3)	Salmonella typhimurium	1|1|0|0|0|0|1|2|1|1	11|9|9|9|33|21	92	0
rplE	RL5	Large ribosomal subunit protein uL5 (50S ribosomal protein L5)	Salmonella typhimurium	0|0|0|0|0|0|0|0|0|0	8|9|3|4|33|32	89	0
fusA	EFG	Elongation factor G (EF-G)	Salmonella typhimurium	1|1|0|0|0|0|0|0|1|1	10|13|8|4|27|25	87	0
hemN	HEMN	Oxygen-independent coproporphyrinogen III oxidase (CPO) (EC 1.3.98.3) (Coproporphyrinogen III dehydrogenase) (CPDH)	Salmonella typhimurium	0|0|0|0|0|0|0|0|0|0	17|15|10|9|20|15	86	0
rpsE	RS5	Small ribosomal subunit protein uS5 (30S ribosomal protein S5)	Salmonella typhimurium	1|0|1|0|0|0|0|0|0|0	12|14|8|7|24|20	85	0
pheT	SYFB	Phenylalanine--tRNA ligase beta subunit (EC 6.1.1.20) (Phenylalanyl-tRNA synthetase beta subunit) (PheRS)	Salmonella typhimurium	0|0|0|0|0|0|0|0|0|0	9|12|8|5|24|26	84	0
ftsH	FTSH	ATP-dependent zinc metalloprotease FtsH (EC 3.4.24.-)	Salmonella typhimurium	0|0|0|0|0|0|1|0|0|0	16|15|9|8|16|19	83	0
atpD	ATPB	ATP synthase subunit beta (EC 7.1.2.2) (ATP synthase F1 sector subunit beta) (F-ATPase subunit beta)	Salmonella typhimurium	2|0|0|0|0|0|0|0|1|0	13|10|5|8|19|26	81	0
crr	PTGA	PTS system glucose-specific EIIA component (EIIA-Glc) (EIII-Glc) (Glucose-specific phosphotransferase enzyme IIA component)	Salmonella typhimurium	0|0|0|0|0|0|0|0|0|0	13|14|10|10|14|18	79	0
ybaB	YBAB	Nucleoid-associated protein YbaB	Salmonella typhimurium	0|0|0|0|0|0|0|0|0|0	10|9|5|4|26|23	77	0
tig	TIG	Trigger factor (TF) (EC 5.2.1.8) (PPIase)	Salmonella typhimurium	0|0|0|0|0|0|0|0|0|0	13|11|6|8|20|15	73	0
clpB	CLPB	Chaperone protein ClpB	Salmonella typhimurium	0|0|0|0|0|0|0|0|0|0	9|8|7|5|21|22	72	0
fabI	FABI	Enoyl-[acyl-carrier-protein] reductase [NADH] FabI (ENR) (EC 1.3.1.9) (NADH-dependent enoyl-ACP reductase)	Salmonella typhimurium	0|0|0|0|0|0|0|0|0|0	10|12|9|9|17|12	69	0
rpoA	RPOA	DNA-directed RNA polymerase subunit alpha (RNAP subunit alpha) (EC 2.7.7.6) (RNA polymerase subunit alpha) (Transcriptase subunit alpha)	Salmonella typhimurium	0|0|0|0|0|0|0|0|0|0	10|9|7|5|15|18	64	0
rplB	RL2	Large ribosomal subunit protein uL2 (50S ribosomal protein L2)	Salmonella typhimurium	0|0|0|0|0|0|0|0|0|0	11|8|3|2|18|17	59	0.01
pta	PTA	Phosphate acetyltransferase (EC 2.3.1.222) (EC 2.3.1.8) (Phosphotransacetylase)	Salmonella typhimurium	0|0|0|0|0|0|0|0|0|0	9|10|5|8|10|15	57	0
hisF	HIS6	Imidazole glycerol phosphate synthase subunit HisF (EC 4.3.2.10) (IGP synthase cyclase subunit) (IGP synthase subunit HisF) (ImGP synthase subunit HisF) (IGPS subunit HisF)	Salmonella typhimurium	1|1|0|0|0|0|0|0|0|0	14|8|8|8|6|12	56	0
purA	PURA	Adenylosuccinate synthetase (AMPSase) (AdSS) (EC 6.3.4.4) (IMP--aspartate ligase)	Salmonella typhimurium	0|0|0|0|0|0|0|0|0|0	8|8|3|6|15|16	56	0
phoP	PHOP	Virulence transcriptional regulatory protein PhoP (Acid shock protein 29) (ASP29)	Salmonella typhimurium	0|0|0|0|0|0|0|0|0|0	9|5|4|4|19|14	55	0
rpsB	RS2	Small ribosomal subunit protein uS2 (30S ribosomal protein S2)	Salmonella typhimurium	0|0|0|0|0|0|0|0|0|0	6|8|2|4|17|18	55	0.01
carB	CARB	Carbamoyl phosphate synthase large chain (EC 6.3.4.16) (EC 6.3.5.5) (Carbamoyl phosphate synthetase ammonia chain)	Salmonella typhimurium	0|0|0|0|0|0|0|0|0|0	4|5|3|6|17|17	52	0
recA	RECA	Protein RecA (Recombinase A)	Salmonella typhimurium	0|0|0|0|0|0|0|0|0|0	5|6|3|2|20|16	52	0.01
udg	UDG	UDP-glucose 6-dehydrogenase (UDP-Glc dehydrogenase) (UDP-GlcDH) (UDPGDH) (EC 1.1.1.22)	Salmonella typhimurium	0|0|0|0|0|0|0|0|0|0	6|3|4|5|16|16	50	0
purC	PUR7	Phosphoribosylaminoimidazole-succinocarboxamide synthase (EC 6.3.2.6) (SAICAR synthetase)	Salmonella typhimurium	0|0|0|0|0|0|0|0|0|0	5|6|4|5|15|14	49	0
talB	TALB	Transaldolase B (EC 2.2.1.2)	Salmonella typhimurium	0|0|0|0|0|0|0|0|0|0	5|9|3|4|12|13	46	0
rplF	RL6	Large ribosomal subunit protein uL6 (50S ribosomal protein L6)	Salmonella typhimurium	0|0|0|0|0|0|0|0|0|1	6|4|4|3|13|14	44	0
rnb	RNB	Exoribonuclease 2 (EC 3.1.13.1) (Exoribonuclease II) (RNase II) (Ribonuclease II)	Salmonella typhimurium	0|0|0|0|0|0|0|0|0|0	6|5|4|3|14|11	43	0
tyrS	SYY	Tyrosine--tRNA ligase (EC 6.1.1.1) (Tyrosyl-tRNA synthetase) (TyrRS)	Salmonella typhimurium	0|0|0|0|0|0|0|0|0|0	6|6|6|2|11|11	42	0.01
uspA	USPA	Universal stress protein A	Salmonella typhimurium	0|0|0|0|0|0|0|0|0|0	5|7|3|4|11|12	42	0
dapD	DAPD	2,3,4,5-tetrahydropyridine-2,6-dicarboxylate N-succinyltransferase (EC 2.3.1.117) (Tetrahydrodipicolinate N-succinyltransferase) (THDP succinyltransferase) (THP succinyltransferase) (Tetrahydropicolinate succinylase)	Salmonella typhimurium	0|0|0|0|0|0|0|0|0|0	6|7|6|3|9|10	41	0
purL	PUR4	Phosphoribosylformylglycinamidine synthase (FGAM synthase) (FGAMS) (EC 6.3.5.3) (Formylglycinamide ribonucleotide amidotransferase) (FGAR amidotransferase) (FGAR-AT)	Salmonella typhimurium	0|0|0|0|0|0|0|0|0|0	3|5|8|4|11|9	40	0
hisD	HISX	Histidinol dehydrogenase (HDH) (EC 1.1.1.23)	Salmonella typhimurium	0|0|0|0|0|0|0|0|0|0	6|5|5|6|9|8	39	0
ompR	OMPR	DNA-binding dual transcriptional regulator OmpR (Transcriptional regulatory protein OmpR)	Salmonella typhimurium	1|0|0|0|0|0|0|0|0|0	4|5|5|5|9|9	37	0
ptsG	PTGCB	PTS system glucose-specific EIICB component (EIICB-Glc) (EII-Glc) [Includes: Glucose permease IIC component (PTS system glucose-specific EIIC component); Glucose-specific phosphotransferase enzyme IIB component (EC 2.7.1.199) (PTS system glucose-specific EIIB component)]	Salmonella typhimurium	0|0|0|0|0|0|0|0|0|0	2|4|3|2|13|13	37	0.01
rplN	RL14	Large ribosomal subunit protein uL14 (50S ribosomal protein L14)	Salmonella typhimurium	1|0|0|0|0|0|0|0|0|0	2|4|3|2|13|12	36	0.01
steC	STEC	Secreted effector kinase SteC (EC 2.7.-.-) (Salmonella translocated effector C)	Salmonella typhimurium	0|1|1|0|0|0|0|0|0|0	7|9|5|5|7|3	36	0.01
rpsF	RS6	Small ribosomal subunit protein bS6 (30S ribosomal protein S6)	Salmonella typhimurium	0|0|0|0|0|0|0|0|0|0	10|7|3|2|5|8	35	0.01
ubiD	UBID	3-octaprenyl-4-hydroxybenzoate carboxy-lyase (EC 4.1.1.98) (Polyprenyl p-hydroxybenzoate decarboxylase)	Salmonella typhimurium	0|0|0|0|0|0|0|0|0|0	8|4|5|2|11|5	35	0.01
pstB	PSTB	Phosphate import ATP-binding protein PstB (EC 7.3.2.1) (ABC phosphate transporter) (Phosphate-transporting ATPase)	Salmonella typhimurium	0|1|0|0|0|0|0|0|0|0	3|2|5|4|11|8	33	0
rho	RHO	Transcription termination factor Rho (EC 3.6.4.-) (ATP-dependent helicase Rho)	Salmonella typhimurium	0|0|0|0|0|0|0|0|0|0	3|3|3|3|10|10	32	0
rpsD	RS4	Small ribosomal subunit protein uS4 (30S ribosomal protein S4)	Salmonella typhimurium	0|0|0|0|0|0|0|1|0|0	4|3|3|2|8|11	31	0
mug	MUG	G/U mismatch-specific DNA glycosylase (EC 3.2.2.28) (Double-strand-specific uracil glycosylase) (Mismatch-specific uracil DNA-glycosylase) (MUG)	Salmonella typhimurium	0|0|0|0|0|0|0|0|0|0	2|2|4|2|7|12	29	0.01
STM1119	NQOR	NAD(P)H dehydrogenase (quinone) (EC 1.6.5.2) (Flavoprotein WrbA) (NAD(P)H:quinone oxidoreductase) (NQO)	Salmonella typhimurium	0|0|0|0|0|0|0|0|0|0	3|2|4|5|7|7	28	0.01
rplO	RL15	Large ribosomal subunit protein uL15 (50S ribosomal protein L15)	Salmonella typhimurium	0|1|0|0|0|0|0|0|0|0	4|4|4|2|6|7	27	0
folD	FOLD	Bifunctional protein FolD [Includes: Methylenetetrahydrofolate dehydrogenase (EC 1.5.1.5); Methenyltetrahydrofolate cyclohydrolase (EC 3.5.4.9)]	Salmonella typhimurium	0|0|0|0|0|0|0|0|0|0	5|4|4|2|6|5	26	0.01
pheS	SYFA	Phenylalanine--tRNA ligase alpha subunit (EC 6.1.1.20) (Phenylalanyl-tRNA synthetase alpha subunit) (PheRS)	Salmonella typhimurium	0|0|0|0|0|0|0|0|0|0	3|2|3|2|9|7	26	0.01
sseL	SSEL	Deubiquitinase SseL (EC 3.4.22.-) (Deubiquitinating enzyme) (DUB) (Deubiquitinating protease) (Salmonella secreted effector L)	Salmonella typhimurium	0|0|0|0|0|0|0|0|0|0	5|4|5|5|3|4	26	0
nsrR	NSRR	HTH-type transcriptional repressor NsrR	Salmonella typhimurium	0|0|0|0|0|0|0|0|0|0	4|4|6|4|3|3	24	0
phoQ	PHOQ	Virulence sensor histidine kinase PhoQ (EC 2.7.13.3) (EC 3.1.3.-) (Sensor histidine protein kinase/phosphatase PhoQ)	Salmonella typhimurium	0|0|0|0|0|0|0|0|0|1	7|4|2|3|3|3	22	0
darP	DARP	Dual-action ribosomal maturation protein DarP (Large ribosomal subunit assembly factor DarP)	Salmonella typhimurium	0|0|0|0|0|0|0|0|0|0	3|2|2|4|5|5	21	0.01
fre	FRE	NAD(P)H-flavin reductase (EC 1.5.1.41) (FMN reductase) (Ferrisiderophore reductase C) (NAD(P)H:flavin oxidoreductase) (Riboflavin reductase [NAD(P)H])	Salmonella typhimurium	0|0|0|0|0|0|0|0|0|0	3|4|2|3|3|4	19	0.01

## Sheet: Unfiltered
Prey	Gene Symbol	Protein Symbol	Protein Name	Organism	UltraID-HA	SopD2-UltraID-HA
					Spec	Spec	SpecSum	BFDR
P06709	UltraID	UltraID	Biotin carboxylase UltraID	na	52|49|39|38|43|41|45|41|46|41	14|15|9|14|12|12	76	na
Q8ZQC8	sopD2	SOPD2_SALTY	Secreted effector protein sopD2 (Salmonella outer protein D 2)	Salmonella typhimurium	0|0|0|0|0|0|0|0|0|0	32|27|21|23|32|27	162	na
P11498	PC	PYC_HUMAN	Pyruvate carboxylase, mitochondrial (EC 6.4.1.1) (Pyruvic carboxylase) (PCB)	Homo sapiens (Human)	713|733|1016|1033|1209|1106|967|1089|1248|1224	975|1003|1056|1039|1507|1465	7045	0.86
Q13085	ACACA	ACACA_HUMAN	Acetyl-CoA carboxylase 1 (ACC1) (EC 6.4.1.2) (Acetyl-Coenzyme A carboxylase alpha) (ACC-alpha)	Homo sapiens (Human)	454|438|582|613|739|738|788|848|990|969	731|769|636|656|1015|1034	4841	0.86
Q709C8	VPS13C	VP13C_HUMAN	Intermembrane lipid transfer protein VPS13C (Vacuolar protein sorting-associated protein 13C)	Homo sapiens (Human)	81|76|8|9|14|13|69|68|71|82	404|396|239|254|442|461	2196	0
Q96RQ3	MCCC1	MCCA_HUMAN	Methylcrotonoyl-CoA carboxylase subunit alpha, mitochondrial (MCCase subunit alpha) (EC 6.4.1.4) (3-methylcrotonyl-CoA carboxylase 1) (3-methylcrotonyl-CoA carboxylase biotin-containing subunit) (3-methylcrotonyl-CoA:carbon dioxide ligase subunit alpha)	Homo sapiens (Human)	197|183|237|262|302|256|290|278|322|327	276|262|264|290|522|508	2122	0.86
P0A1H5	tufA	EFTU_SALTY	Elongation factor Tu (EF-Tu) (EC 3.6.5.3)	Salmonella typhimurium	13|11|2|3|3|2|0|0|0|0	312|315|232|233|386|375	1853	0
P21333	FLNA	FLNA_HUMAN	Filamin-A (FLN-A) (Actin-binding protein 280) (ABP-280) (Alpha-filamin) (Endothelial actin-binding protein) (Filamin-1) (Non-muscle filamin)	Homo sapiens (Human)	652|654|350|365|422|419|603|627|613|604	292|297|213|235|279|294	1610	0.86
P22629		SAV_STRAV	Streptavidin	Streptomyces avidinii	149|115|182|177|193|181|165|152|177|182	191|209|233|245|329|354	1561	0.86
P05783	KRT18	K1C18_HUMAN	Keratin, type I cytoskeletal 18 (Cell proliferation-inducing gene 46 protein) (Cytokeratin-18) (CK-18) (Keratin-18) (K18)	Homo sapiens (Human)	133|137|145|128|159|169|182|196|203|204	182|181|122|120|425|431	1461	0.86
Q09666	AHNAK	AHNK_HUMAN	Neuroblast differentiation-associated protein AHNAK (Desmoyokin)	Homo sapiens (Human)	495|515|197|189|249|234|719|791|739|708	205|202|130|114|285|286	1222	0.86
P05165	PCCA	PCCA_HUMAN	Propionyl-CoA carboxylase alpha chain, mitochondrial (PCCase subunit alpha) (EC 6.4.1.3) (Propanoyl-CoA:carbon dioxide ligase subunit alpha)	Homo sapiens (Human)	89|96|146|153|172|176|192|192|232|211	172|181|165|168|262|249	1197	0.86
P35579	MYH9	MYH9_HUMAN	Myosin-9 (Cellular myosin heavy chain, type A) (Myosin heavy chain 9) (Myosin heavy chain, non-muscle IIa) (Non-muscle myosin heavy chain A) (NMMHC-A) (Non-muscle myosin heavy chain IIa) (NMMHC II-a) (NMMHC-IIA)	Homo sapiens (Human)	102|101|101|91|81|89|403|414|459|466	69|86|54|53|442|438	1142	0.86
P05787	KRT8	K2C8_HUMAN	Keratin, type II cytoskeletal 8 (Cytokeratin-8) (CK-8) (Keratin-8) (K8) (Type-II keratin Kb8)	Homo sapiens (Human)	88|96|76|80|93|96|137|151|143|140	161|144|70|79|347|309	1110	0.85
Q9HCC0	MCCC2	MCCB_HUMAN	Methylcrotonoyl-CoA carboxylase beta chain, mitochondrial (MCCase subunit beta) (EC 6.4.1.4) (3-methylcrotonyl-CoA carboxylase 2) (3-methylcrotonyl-CoA carboxylase non-biotin-containing subunit) (3-methylcrotonyl-CoA:carbon dioxide ligase subunit beta)	Homo sapiens (Human)	94|87|127|117|140|136|198|201|221|216	150|153|141|133|264|239	1080	0.86
Q15149	PLEC	PLEC_HUMAN	Plectin (PCN) (PLTN) (Hemidesmosomal protein 1) (HD1) (Plectin-1)	Homo sapiens (Human)	233|230|161|174|184|189|371|367|377|390	119|135|108|113|250|252	977	0.86
Q04695	KRT17	K1C17_HUMAN	Keratin, type I cytoskeletal 17 (39.1) (Cytokeratin-17) (CK-17) (Keratin-17) (K17)	Homo sapiens (Human)	134|130|77|74|80|82|117|130|149|139	134|133|70|72|303|242	954	0.86
P05166	PCCB	PCCB_HUMAN	Propionyl-CoA carboxylase beta chain, mitochondrial (PCCase subunit beta) (EC 6.4.1.3) (Propanoyl-CoA:carbon dioxide ligase subunit beta)	Homo sapiens (Human)	73|74|101|106|128|113|134|146|164|156	114|125|113|123|196|205	876	0.86
Q92616	GCN1	GCN1_HUMAN	Stalled ribosome sensor GCN1 (GCN1 eIF-2-alpha kinase activator homolog) (GCN1-like protein 1) (General control of amino-acid synthesis 1-like protein 1) (Translational activator GCN1) (HsGCN1)	Homo sapiens (Human)	162|165|78|80|97|96|266|270|270|265	153|153|111|112|182|157	868	0.86
P60709	ACTB	ACTB_HUMAN	Actin, cytoplasmic 1 (EC 3.6.4.-) (Beta-actin) [Cleaved into: Actin, cytoplasmic 1, N-terminally processed]	Homo sapiens (Human)	105|100|99|99|108|96|176|172|192|187	120|128|114|107|189|186	844	0.86
P49327	FASN	FAS_HUMAN	Fatty acid synthase (EC 2.3.1.85) (Type I fatty acid synthase) [Includes: [Acyl-carrier-protein] S-acetyltransferase (EC 2.3.1.38); [Acyl-carrier-protein] S-malonyltransferase (EC 2.3.1.39); 3-oxoacyl-[acyl-carrier-protein] synthase (EC 2.3.1.41); 3-oxoacyl-[acyl-carrier-protein] reductase (EC 1.1.1.100); 3-hydroxyacyl-[acyl-carrier-protein] dehydratase (EC 4.2.1.59); Enoyl-[acyl-carrier-protein]…	Homo sapiens (Human)	351|332|185|181|219|182|376|361|351|359	128|131|136|136|154|144	829	0.86
P31327	CPS1	CPSM_HUMAN	Carbamoyl-phosphate synthase [ammonia], mitochondrial (EC 6.3.4.16) (Carbamoyl-phosphate synthetase I) (CPSase I)	Homo sapiens (Human)	106|108|61|73|79|76|162|170|182|192	146|146|64|56|203|193	808	0.86
P08670	VIM	VIME_HUMAN	Vimentin	Homo sapiens (Human)	106|103|78|74|98|92|207|205|201|201	107|113|69|82|225|205	801	0.86
P14618	PKM	KPYM_HUMAN	Pyruvate kinase PKM (EC 2.7.1.40) (Cytosolic thyroid hormone-binding protein) (CTHBP) (Opa-interacting protein 3) (OIP-3) (Pyruvate kinase 2/3) (Pyruvate kinase muscle isozyme) (Threonine-protein kinase PKM2) (EC 2.7.11.1) (Thyroid hormone-binding protein 1) (THBP1) (Tumor M2-PK) (Tyrosine-protein kinase PKM2) (EC 2.7.10.2) (p58)	Homo sapiens (Human)	114|112|96|112|123|116|169|180|193|181	118|125|127|119|150|146	785	0.86
P68104	EEF1A1	EF1A1_HUMAN	Elongation factor 1-alpha 1 (EF-1-alpha-1) (EC 3.6.5.-) (Elongation factor Tu) (EF-Tu) (Eukaryotic elongation factor 1 A-1) (eEF1A-1) (Leukocyte receptor cluster member 7)	Homo sapiens (Human)	153|144|101|133|141|132|127|132|133|130	136|136|139|139|92|115	757	0.86
P07437	TUBB	TBB5_HUMAN	Tubulin beta chain (Tubulin beta-5 chain)	Homo sapiens (Human)	114|123|76|89|95|89|153|152|168|172	106|109|91|99|149|158	712	0.86
O00763	ACACB	ACACB_HUMAN	Acetyl-CoA carboxylase 2 (EC 6.4.1.2) (ACC-beta)	Homo sapiens (Human)	48|56|88|86|81|92|114|109|148|137	90|84|95|94|144|175	682	0.86
P06733	ENO1	ENOA_HUMAN	Alpha-enolase (EC 4.2.1.11) (2-phospho-D-glycerate hydro-lyase) (C-myc promoter-binding protein) (Enolase 1) (MBP-1) (MPB-1) (Non-neural enolase) (NNE) (Phosphopyruvate hydratase) (Plasminogen-binding protein)	Homo sapiens (Human)	97|95|89|101|91|91|147|161|168|171	91|81|87|95|155|156	665	0.86
Q14204	DYNC1H1	DYHC1_HUMAN	Cytoplasmic dynein 1 heavy chain 1 (Cytoplasmic dynein heavy chain 1) (Dynein heavy chain, cytosolic)	Homo sapiens (Human)	158|139|102|94|127|116|237|239|255|231	81|80|81|73|166|176	657	0.86
P10809	HSPD1	CH60_HUMAN	60 kDa heat shock protein, mitochondrial (EC 5.6.1.7) (60 kDa chaperonin) (Chaperonin 60) (CPN60) (Heat shock protein 60) (HSP-60) (Hsp60) (Heat shock protein family D member 1) (HuCHA60) (Mitochondrial matrix protein P1) (P60 lymphocyte protein)	Homo sapiens (Human)	98|98|83|78|85|88|128|136|126|130	93|73|85|84|151|143	629	0.86
P58107	EPPK1	EPIPL_HUMAN	Epiplakin (450 kDa epidermal antigen)	Homo sapiens (Human)	222|220|99|102|105|106|207|208|209|223	98|102|67|60|148|140	615	0.86
P78527	PRKDC	PRKDC_HUMAN	DNA-dependent protein kinase catalytic subunit (DNA-PK catalytic subunit) (DNA-PKcs) (EC 2.7.11.1) (DNPK1) (Ser-473 kinase) (S473K) (p460)	Homo sapiens (Human)	254|234|143|129|155|174|440|419|399|392	82|77|72|71|141|156	599	0.86
P11142	HSPA8	HSP7C_HUMAN	Heat shock cognate 71 kDa protein (EC 3.6.4.10) (Heat shock 70 kDa protein 8) (Heat shock protein family A member 8) (Lipopolysaccharide-associated protein 1) (LAP-1) (LPS-associated protein 1)	Homo sapiens (Human)	143|162|100|93|119|117|189|211|178|173	82|86|89|80|118|127	582	0.86
P08729	KRT7	K2C7_HUMAN	Keratin, type II cytoskeletal 7 (Cytokeratin-7) (CK-7) (Keratin-7) (K7) (Sarcolectin) (Type-II keratin Kb7)	Homo sapiens (Human)	73|72|53|48|66|61|84|92|104|102	84|91|46|59|155|134	569	0.86
Q71U36	TUBA1A	TBA1A_HUMAN	Tubulin alpha-1A chain (EC 3.6.5.-) (Alpha-tubulin 3) (Tubulin B-alpha-1) (Tubulin alpha-3 chain) [Cleaved into: Detyrosinated tubulin alpha-1A chain]	Homo sapiens (Human)	98|89|76|77|76|83|139|135|150|149	84|89|72|70|126|124	565	0.86
P60842	EIF4A1	IF4A1_HUMAN	Eukaryotic initiation factor 4A-I (eIF-4A-I) (eIF4A-I) (EC 3.6.4.13) (ATP-dependent RNA helicase eIF4A-1)	Homo sapiens (Human)	74|79|65|74|79|81|105|104|101|100	73|75|75|81|135|119	558	0.86
O75369	FLNB	FLNB_HUMAN	Filamin-B (FLN-B) (ABP-278) (ABP-280 homolog) (Actin-binding-like protein) (Beta-filamin) (Filamin homolog 1) (Fh1) (Filamin-3) (Thyroid autoantigen) (Truncated actin-binding protein) (Truncated ABP)	Homo sapiens (Human)	195|208|112|110|133|128|182|200|182|192	78|72|52|52|148|138	540	0.86
P58480	htpG	HTPG_SALTY	Chaperone protein HtpG (Heat shock protein HtpG) (High temperature protein G)	Salmonella typhimurium	0|0|0|0|0|0|0|0|0|0	66|69|55|52|140|148	530	0
Q8IVF2	AHNAK2	AHNK2_HUMAN	Protein AHNAK2	Homo sapiens (Human)	189|202|53|50|55|44|176|188|202|210	134|128|30|35|101|94	522	0.86
P25705	ATP5F1A	ATPA_HUMAN	ATP synthase F(1) complex subunit alpha, mitochondrial (ATP synthase F1 subunit alpha)	Homo sapiens (Human)	61|64|64|74|75|82|72|82|92|88	76|70|88|84|99|92	509	0.86
P38646	HSPA9	HSPA9_HUMAN	Stress-70 protein, mitochondrial (EC 3.6.4.10) (75 kDa glucose-regulated protein) (GRP-75) (Heat shock 70 kDa protein 9) (Heat shock protein family A member 9) (Mortalin) (MOT) (Peptide-binding protein 74) (PBP74)	Homo sapiens (Human)	48|48|51|39|53|53|89|99|99|96	108|105|53|48|91|90	495	0.86
P49411	TUFM	EFTU_HUMAN	Elongation factor Tu, mitochondrial (EF-Tu) (EC 3.6.5.3) (P43)	Homo sapiens (Human)	48|48|33|37|43|46|61|61|61|71	129|136|41|42|52|62	462	0.84
P43897	TSFM	EFTS_HUMAN	Elongation factor Ts, mitochondrial (EF-Ts) (EF-TsMt)	Homo sapiens (Human)	0|0|1|3|2|3|5|3|8|9	59|69|60|64|101|97	450	0
O60333	KIF1B	KIF1B_HUMAN	Kinesin-like protein KIF1B (Klp) (EC 5.6.1.3)	Homo sapiens (Human)	24|24|7|10|6|9|28|23|26|26	61|66|56|52|105|101	441	0.18
P62826	RAN	RAN_HUMAN	GTP-binding nuclear protein Ran (EC 3.6.5.-) (Androgen receptor-associated protein 24) (GTPase Ran) (Ras-like protein TC4) (Ras-related nuclear protein)	Homo sapiens (Human)	44|60|41|47|43|54|58|62|66|69	83|81|64|77|54|64	423	0.86
P0DMV8	HSPA1A	HS71A_HUMAN	Heat shock 70 kDa protein 1A (Heat shock 70 kDa protein 1) (HSP70-1) (HSP70.1) (Heat shock protein family A member 1A)	Homo sapiens (Human)	93|102|81|68|94|83|132|148|140|140	65|69|60|65|85|70	414	0.86
P39023	RPL3	RL3_HUMAN	Large ribosomal subunit protein uL3 (60S ribosomal protein L3) (HIV-1 TAR RNA-binding protein B) (TARBP-B)	Homo sapiens (Human)	79|67|67|58|52|58|71|72|71|71	63|67|60|62|75|87	414	0.86
Q00610	CLTC	CLH1_HUMAN	Clathrin heavy chain 1 (Clathrin heavy chain on chromosome 17) (CLH-17)	Homo sapiens (Human)	80|80|56|60|57|70|112|121|127|128	41|50|52|48|107|114	412	0.86
Q9Y490	TLN1	TLN1_HUMAN	Talin-1	Homo sapiens (Human)	200|224|64|57|75|70|206|217|197|200	67|66|39|36|101|101	410	0.86
Q56073	dnaK	DNAK_SALTY	Chaperone protein DnaK (HSP70) (Heat shock 70 kDa protein) (Heat shock protein 70)	Salmonella typhimurium	2|3|0|0|1|1|0|0|0|0	55|40|33|42|119|116	405	0
P46940	IQGAP1	IQGA1_HUMAN	Ras GTPase-activating-like protein IQGAP1 (p195)	Homo sapiens (Human)	108|110|69|61|69|71|145|146|143|140	55|54|42|44|102|95	392	0.86
Q08211	DHX9	DHX9_HUMAN	ATP-dependent RNA helicase A (EC 3.6.4.13) (DEAH box protein 9) (DExH-box helicase 9) (Leukophysin) (LKP) (Nuclear DNA helicase II) (NDH II) (RNA helicase A)	Homo sapiens (Human)	83|76|58|50|67|64|96|95|110|103	51|64|53|48|87|89	392	0.86
P04406	GAPDH	G3P_HUMAN	Glyceraldehyde-3-phosphate dehydrogenase (GAPDH) (EC 1.2.1.12) (Peptidyl-cysteine S-nitrosylase GAPDH) (EC 2.6.99.-)	Homo sapiens (Human)	66|57|33|37|48|58|70|86|72|56	42|46|50|54|97|91	380	0.86
P04792	HSPB1	HSPB1_HUMAN	Heat shock protein beta-1 (HspB1) (28 kDa heat shock protein) (Estrogen-regulated 24 kDa protein) (Heat shock 27 kDa protein) (HSP 27) (Heat shock protein family B member 1) (Stress-responsive protein 27) (SRP27)	Homo sapiens (Human)	54|50|37|33|43|44|85|77|84|99	56|56|50|41|86|89	378	0.86
Q12768	WASHC5	WASC5_HUMAN	WASH complex subunit 5 (Strumpellin) (WASH complex subunit strumpellin)	Homo sapiens (Human)	21|19|7|4|7|7|25|22|21|19	73|86|44|51|57|60	371	0.09
P50454	SERPINH1	SERPH_HUMAN	Serpin H1 (47 kDa heat shock protein) (Arsenic-transactivated protein 3) (AsTP3) (Cell proliferation-inducing gene 14 protein) (Collagen-binding protein) (Colligin) (Rheumatoid arthritis-related antigen RA-A47)	Homo sapiens (Human)	72|66|46|50|50|53|63|70|62|68	60|62|54|47|71|76	370	0.86
P06576	ATP5F1B	ATPB_HUMAN	ATP synthase F(1) complex subunit beta, mitochondrial (EC 7.1.2.2) (ATP synthase F1 subunit beta)	Homo sapiens (Human)	32|39|29|28|34|32|59|53|61|59	43|39|36|30|109|98	355	0.85
P07355	ANXA2	ANXA2_HUMAN	Annexin A2 (Annexin II) (Annexin-2) (Calpactin I heavy chain) (Calpactin-1 heavy chain) (Chromobindin-8) (Lipocortin II) (Placental anticoagulant protein IV) (PAP-IV) (Protein I) (p36)	Homo sapiens (Human)	61|61|38|46|51|45|102|103|100|95	54|54|53|46|74|69	350	0.86
P08238	HSP90AB1	HS90B_HUMAN	Heat shock protein HSP 90-beta (HSP 90) (Heat shock 84 kDa) (HSP 84) (HSP84) (Heat shock protein family C member 3)	Homo sapiens (Human)	67|78|41|48|51|53|114|112|110|108	41|49|37|42|82|87	338	0.86
Q13393	PLD1	PLD1_HUMAN	Phospholipase D1 (PLD 1) (hPLD1) (EC 3.1.4.4) (Choline phosphatase 1) (Phosphatidylcholine-hydrolyzing phospholipase D1)	Homo sapiens (Human)	4|4|1|1|1|1|4|1|3|4	48|46|57|50|57|69	327	0
Q7Z2W4	ZC3HAV1	ZCCHV_HUMAN	Zinc finger CCCH-type antiviral protein 1 (ADP-ribosyltransferase diphtheria toxin-like 13) (ARTD13) (Inactive Poly [ADP-ribose] polymerase 13) (PARP13) (Zinc finger CCCH domain-containing protein 2) (Zinc finger antiviral protein) (ZAP)	Homo sapiens (Human)	44|42|18|23|20|27|68|56|56|57	49|49|40|40|70|72	320	0.86
P31943	HNRNPH1	HNRH1_HUMAN	Heterogeneous nuclear ribonucleoprotein H (hnRNP H) [Cleaved into: Heterogeneous nuclear ribonucleoprotein H, N-terminally processed]	Homo sapiens (Human)	55|50|45|50|56|54|76|71|72|77	42|40|42|38|81|74	317	0.86
Q15233	NONO	NONO_HUMAN	Non-POU domain-containing octamer-binding protein (NonO protein) (54 kDa nuclear RNA- and DNA-binding protein) (p54(nrb)) (p54nrb) (55 kDa nuclear protein) (NMT55) (DNA-binding p52/p100 complex, 52 kDa subunit)	Homo sapiens (Human)	65|58|36|34|44|35|93|105|93|94	35|38|33|35|87|79	307	0.86
P13645	KRT10	K1C10_HUMAN	Keratin, type I cytoskeletal 10 (Cytokeratin-10) (CK-10) (Keratin-10) (K10)	Homo sapiens (Human)	30|33|16|15|43|27|54|60|34|31	47|41|25|32|76|80	301	0.85
P02545	LMNA	LMNA_HUMAN	Prelamin-A/C [Cleaved into: Lamin-A/C (70 kDa lamin) (Renal carcinoma antigen NY-REN-32)]	Homo sapiens (Human)	42|42|37|33|37|30|83|89|101|94	28|33|32|30|91|84	298	0.86
P00761		TRYP_PIG	Trypsin (EC 3.4.21.4)	Sus scrofa (Pig)	17|19|11|16|23|23|32|30|31|28	37|37|17|23|88|95	297	0.26
P23396	RPS3	RS3_HUMAN	Small ribosomal subunit protein uS3 (40S ribosomal protein S3) (EC 4.2.99.18)	Homo sapiens (Human)	51|45|35|39|37|45|61|64|57|59	39|49|33|37|64|71	293	0.86
P13639	EEF2	EF2_HUMAN	Elongation factor 2 (EF-2) (EC 3.6.5.-)	Homo sapiens (Human)	42|30|24|24|30|39|75|81|83|90	39|41|41|33|72|66	292	0.86
Q9NZM1	MYOF	MYOF_HUMAN	Myoferlin (Fer-1-like protein 3)	Homo sapiens (Human)	62|61|16|18|27|25|88|102|86|80	40|36|41|34|71|70	292	0.86
P42704	LRPPRC	LPPRC_HUMAN	Leucine-rich PPR motif-containing protein, mitochondrial (130 kDa leucine-rich protein) (LRP 130) (GP130)	Homo sapiens (Human)	8|11|10|5|11|7|23|31|23|24	50|46|21|22|76|66	281	0.25
P17987	TCP1	TCPA_HUMAN	T-complex protein 1 subunit alpha (TCP-1-alpha) (EC 3.6.1.-) (CCT-alpha) (Chaperonin containing T-complex polypeptide 1 subunit 1)	Homo sapiens (Human)	63|63|45|40|46|45|78|80|84|81	40|42|39|34|57|62	274	0.86
P11021	HSPA5	BIP_HUMAN	Endoplasmic reticulum chaperone BiP (EC 3.6.4.10) (78 kDa glucose-regulated protein) (GRP-78) (Binding-immunoglobulin protein) (BiP) (Heat shock protein 70 family protein 5) (HSP70 family protein 5) (Heat shock protein family A member 5) (Immunoglobulin heavy chain-binding protein)	Homo sapiens (Human)	64|64|33|39|34|35|94|97|97|93	34|33|27|27|69|83	273	0.86
P11717	IGF2R	MPRI_HUMAN	Cation-independent mannose-6-phosphate receptor (CI Man-6-P receptor) (CI-MPR) (M6PR) (300 kDa mannose 6-phosphate receptor) (MPR 300) (Insulin-like growth factor 2 receptor) (Insulin-like growth factor II receptor) (IGF-II receptor) (M6P/IGF2 receptor) (M6P/IGF2R) (CD antigen CD222)	Homo sapiens (Human)	26|27|13|16|13|12|34|39|42|36	51|47|33|35|54|52	272	0.85
P84077	ARF1	ARF1_HUMAN	ADP-ribosylation factor 1 (EC 3.6.5.2)	Homo sapiens (Human)	57|66|42|38|46|43|63|61|68|60	37|35|38|41|62|58	271	0.86
Q00839	HNRNPU	HNRPU_HUMAN	Heterogeneous nuclear ribonucleoprotein U (hnRNP U) (GRIP120) (Nuclear p120 ribonucleoprotein) (Scaffold-attachment factor A) (SAF-A) (p120) (pp120)	Homo sapiens (Human)	47|43|42|49|51|48|73|84|70|74	38|48|32|31|52|64	265	0.86
P04264	KRT1	K2C1_HUMAN	Keratin, type II cytoskeletal 1 (67 kDa cytokeratin) (Cytokeratin-1) (CK-1) (Hair alpha protein) (Keratin-1) (K1) (Type-II keratin Kb1)	Homo sapiens (Human)	21|20|14|10|32|34|68|67|39|42	33|32|24|20|74|74	257	0.85
P53396	ACLY	ACLY_HUMAN	ATP-citrate synthase (EC 2.3.3.8) (ATP-citrate (pro-S-)-lyase) (ACL) (Citrate cleavage enzyme)	Homo sapiens (Human)	135|121|63|54|64|71|109|108|94|102	38|47|31|35|58|46	255	0.86
P05141	SLC25A5	ADT2_HUMAN	ADP/ATP translocase 2 (ADP,ATP carrier protein 2) (ADP,ATP carrier protein, fibroblast isoform) (Adenine nucleotide translocator 2) (ANT 2) (Solute carrier family 25 member 5) [Cleaved into: ADP/ATP translocase 2, N-terminally processed]	Homo sapiens (Human)	43|45|38|39|54|46|42|44|53|52	35|36|34|36|60|51	252	0.86
P08758	ANXA5	ANXA5_HUMAN	Annexin A5 (Anchorin CII) (Annexin V) (Annexin-5) (Calphobindin I) (CPB-I) (Endonexin II) (Lipocortin V) (Placental anticoagulant protein 4) (PP4) (Placental anticoagulant protein I) (PAP-I) (Thromboplastin inhibitor) (Vascular anticoagulant-alpha) (VAC-alpha)	Homo sapiens (Human)	105|104|54|47|58|54|88|90|100|94	46|45|33|35|46|47	252	0.86
Q02809	PLOD1	PLOD1_HUMAN	Procollagen-lysine,2-oxoglutarate 5-dioxygenase 1 (EC 1.14.11.4) (Lysyl hydroxylase 1) (LH1)	Homo sapiens (Human)	19|17|26|32|40|36|64|59|62|73	29|33|37|29|67|56	251	0.86
P53618	COPB1	COPB_HUMAN	Coatomer subunit beta (Beta-coat protein) (Beta-COP)	Homo sapiens (Human)	89|87|41|38|42|51|74|77|68|75	34|29|26|23|63|71	246	0.86
P54886	ALDH18A1	P5CS_HUMAN	Delta-1-pyrroline-5-carboxylate synthase (P5CS) (Aldehyde dehydrogenase family 18 member A1) [Includes: Glutamate 5-kinase (GK) (EC 2.7.2.11) (Gamma-glutamyl kinase); Gamma-glutamyl phosphate reductase (GPR) (EC 1.2.1.41) (Glutamate-5-semialdehyde dehydrogenase) (Glutamyl-gamma-semialdehyde dehydrogenase)]	Homo sapiens (Human)	23|20|25|21|19|37|40|48|59|60	39|38|26|20|57|65	245	0.86
P63244	RACK1	RACK1_HUMAN	Small ribosomal subunit protein RACK1 (Cell proliferation-inducing gene 21 protein) (Guanine nucleotide-binding protein subunit beta-2-like 1) (Guanine nucleotide-binding protein subunit beta-like protein 12.3) (Human lung cancer oncogene 7 protein) (HLC-7) (Receptor for activated C kinase) (Receptor of activated protein C kinase 1) [Cleaved into: Small ribosomal subunit protein RACK1, N-terminal…	Homo sapiens (Human)	27|32|37|40|37|39|60|50|58|60	34|34|30|34|54|57	243	0.86
P0A1D3	groEL	CH60_SALTY	Chaperonin GroEL (EC 5.6.1.7) (60 kDa chaperonin) (Chaperonin-60) (Cpn60)	Salmonella typhimurium	1|0|0|0|0|0|0|0|0|0	25|33|22|27|65|71	243	0
P17844	DDX5	DDX5_HUMAN	Probable ATP-dependent RNA helicase DDX5 (EC 3.6.4.13) (DEAD box protein 5) (RNA helicase p68)	Homo sapiens (Human)	51|56|30|29|36|36|86|79|72|71	32|30|26|27|63|60	238	0.86
Q96TA1	NIBAN2	NIBA2_HUMAN	Protein Niban 2 (Meg-3) (Melanoma invasion by ERK) (MINERVA) (Niban-like protein 1) (Protein FAM129B)	Homo sapiens (Human)	53|60|36|33|37|40|63|64|60|67	36|37|34|33|46|45	231	0.86
O95573	ACSL3	ACSL3_HUMAN	Fatty acid CoA ligase Acsl3 (Arachidonate--CoA ligase) (EC 6.2.1.15) (Long-chain acyl-CoA synthetase 3) (LACS 3) (Long-chain-fatty-acid--CoA ligase 3) (EC 6.2.1.3) (Medium-chain acyl-CoA ligase Acsl3) (EC 6.2.1.2)	Homo sapiens (Human)	59|62|30|26|36|34|78|94|74|76	38|41|34|29|46|41	229	0.86
P26599	PTBP1	PTBP1_HUMAN	Polypyrimidine tract-binding protein 1 (PTB) (57 kDa RNA-binding protein PPTB-1) (Heterogeneous nuclear ribonucleoprotein I) (hnRNP I)	Homo sapiens (Human)	74|68|43|37|45|53|96|113|111|104	25|22|20|26|64|68	225	0.86
Q6P3W7	SCYL2	SCYL2_HUMAN	SCY1-like protein 2 (Coated vesicle-associated kinase of 104 kDa)	Homo sapiens (Human)	17|17|8|5|8|7|22|23|24|26	35|33|32|23|50|51	224	0.68
P35908	KRT2	K22E_HUMAN	Keratin, type II cytoskeletal 2 epidermal (Cytokeratin-2e) (CK-2e) (Epithelial keratin-2e) (Keratin-2 epidermis) (Keratin-2e) (K2e) (Type-II keratin Kb2)	Homo sapiens (Human)	17|12|12|7|14|11|40|32|15|22	34|41|17|19|57|50	218	0.78
P04844	RPN2	RPN2_HUMAN	Dolichyl-diphosphooligosaccharide--protein glycosyltransferase subunit 2 (Dolichyl-diphosphooligosaccharide--protein glycosyltransferase 63 kDa subunit) (RIBIIR) (Ribophorin II) (RPN-II) (Ribophorin-2)	Homo sapiens (Human)	35|35|28|29|30|25|47|47|52|49	26|28|23|30|55|53	215	0.86
P27708	CAD	PYR1_HUMAN	Multifunctional protein CAD (Carbamoyl phosphate synthetase 2-aspartate transcarbamylase-dihydroorotase) [Includes: Glutamine-dependent carbamoyl phosphate synthase (EC 6.3.5.5); Glutamine amidotransferase (GATase) (GLNase) (EC 3.5.1.2); Ammonium-dependent carbamoyl phosphate synthase (CPS) (CPSase) (EC 6.3.4.16); Aspartate carbamoyltransferase (EC 2.1.3.2); Dihydroorotase (EC 3.5.2.3)]	Homo sapiens (Human)	51|59|50|35|51|58|98|93|94|97	30|27|31|29|52|46	215	0.86
P33993	MCM7	MCM7_HUMAN	DNA replication licensing factor MCM7 (EC 3.6.4.12) (CDC47 homolog) (P1.1-MCM3)	Homo sapiens (Human)	48|44|37|33|40|43|64|62|66|62	30|34|30|36|42|43	215	0.86
P06173	rpoB	RPOB_SALTY	DNA-directed RNA polymerase subunit beta (RNAP subunit beta) (EC 2.7.7.6) (RNA polymerase subunit beta) (Transcriptase subunit beta)	Salmonella typhimurium	0|0|0|0|0|0|0|0|0|0	22|19|15|17|71|64	208	0
P33240	CSTF2	CSTF2_HUMAN	Cleavage stimulation factor subunit 2 (CF-1 64 kDa subunit) (Cleavage stimulation factor 64 kDa subunit) (CSTF 64 kDa subunit) (CstF-64)	Homo sapiens (Human)	27|27|8|5|8|17|22|19|18|20	37|38|33|24|35|39	206	0.83
Q99623	PHB2	PHB2_HUMAN	Prohibitin-2 (B-cell receptor-associated protein BAP37) (D-prohibitin) (Repressor of estrogen receptor activity)	Homo sapiens (Human)	34|26|27|22|33|29|33|33|38|40	40|27|27|24|49|38	205	0.86
P14174	MIF	MIF_HUMAN	Macrophage migration inhibitory factor (MIF) (EC 5.3.2.1) (Glycosylation-inhibiting factor) (GIF) (L-dopachrome isomerase) (L-dopachrome tautomerase) (EC 5.3.3.12) (Phenylpyruvate tautomerase)	Homo sapiens (Human)	7|11|16|16|17|16|13|9|10|11	20|24|19|24|57|60	204	0.26
P07814	EPRS1	SYEP_HUMAN	Bifunctional glutamate/proline--tRNA ligase (Bifunctional aminoacyl-tRNA synthetase) (Cell proliferation-inducing gene 32 protein) (Glutamatyl-prolyl-tRNA synthetase) [Includes: Glutamate--tRNA ligase (EC 6.1.1.17) (Glutamyl-tRNA synthetase) (GluRS); Proline--tRNA ligase (EC 6.1.1.15) (Prolyl-tRNA synthetase)]	Homo sapiens (Human)	80|71|40|54|66|55|138|124|124|134	20|25|26|27|54|51	203	0.86
Q9NVI7	ATAD3A	ATD3A_HUMAN	ATPase family AAA domain-containing protein 3A (EC 3.6.1.-)	Homo sapiens (Human)	32|30|30|26|32|37|31|32|28|37	31|24|30|28|46|43	202	0.86
P0A2R4	rpoC	RPOC_SALTY	DNA-directed RNA polymerase subunit beta' (RNAP subunit beta') (EC 2.7.7.6) (RNA polymerase subunit beta') (Transcriptase subunit beta')	Salmonella typhimurium	1|0|0|0|0|0|0|0|0|0	23|26|14|11|65|63	202	0
P35527	KRT9	K1C9_HUMAN	Keratin, type I cytoskeletal 9 (Cytokeratin-9) (CK-9) (Keratin-9) (K9)	Homo sapiens (Human)	19|18|8|12|29|35|51|52|27|31	30|29|17|14|55|56	201	0.85
Q12931	TRAP1	TRAP1_HUMAN	Heat shock protein 75 kDa, mitochondrial (HSP 75) (Heat shock protein family C member 5) (TNFR-associated protein 1) (Tumor necrosis factor type 1 receptor-associated protein) (TRAP-1)	Homo sapiens (Human)	25|20|25|26|21|25|42|44|45|40	19|24|22|19|62|55	201	0.85
O30911	hslU	HSLU_SALTY	ATP-dependent protease ATPase subunit HslU (Heat shock protein HslU) (Unfoldase HslU)	Salmonella typhimurium	1|0|0|0|0|0|2|1|2|2	30|28|25|25|45|47	200	0
Q9UJS0	SLC25A13	S2513_HUMAN	Electrogenic aspartate/glutamate antiporter SLC25A13, mitochondrial (Calcium-binding mitochondrial carrier protein Aralar2) (ARALAR-related gene 2) (ARALAR2) (Citrin) (Mitochondrial aspartate glutamate carrier 2) (Solute carrier family 25 member 13)	Homo sapiens (Human)	26|27|21|23|28|27|43|39|42|46	27|28|31|26|44|42	198	0.86
P11940	PABPC1	PABP1_HUMAN	Polyadenylate-binding protein 1 (PABP-1) (Poly(A)-binding protein 1)	Homo sapiens (Human)	32|39|30|30|32|33|61|54|59|53	23|32|24|21|43|52	195	0.86
P04083	ANXA1	ANXA1_HUMAN	Annexin A1 (Annexin I) (Annexin-1) (Calpactin II) (Calpactin-2) (Chromobindin-9) (Lipocortin I) (Phospholipase A2 inhibitory protein) (p35) [Cleaved into: Annexin Ac2-26]	Homo sapiens (Human)	56|61|31|33|38|33|68|71|64|61	28|31|22|21|45|47	194	0.86
P62081	RPS7	RS7_HUMAN	Small ribosomal subunit protein eS7 (40S ribosomal protein S7)	Homo sapiens (Human)	28|25|24|19|25|26|35|31|38|46	33|28|24|27|40|42	194	0.86
P21796	VDAC1	VDAC1_HUMAN	Non-selective voltage-gated ion channel VDAC1 (Outer mitochondrial membrane protein porin 1) (Plasmalemmal porin) (Porin 31HL) (Porin 31HM) (Voltage-dependent anion-selective channel protein 1) (VDAC-1) (hVDAC1)	Homo sapiens (Human)	27|25|30|27|29|28|34|29|35|39	24|21|26|23|52|45	191	0.86
P11586	MTHFD1	C1TC_HUMAN	C-1-tetrahydrofolate synthase, cytoplasmic (C1-THF synthase) (Epididymis secretory sperm binding protein) [Cleaved into: C-1-tetrahydrofolate synthase, cytoplasmic, N-terminally processed] [Includes: Methylenetetrahydrofolate dehydrogenase (EC 1.5.1.5); Methenyltetrahydrofolate cyclohydrolase (EC 3.5.4.9); Formyltetrahydrofolate synthetase (EC 6.3.4.3)]	Homo sapiens (Human)	31|29|23|23|31|31|53|42|54|46	30|25|26|25|46|38	190	0.86
P30041	PRDX6	PRDX6_HUMAN	Peroxiredoxin-6 (EC 1.11.1.27) (1-Cys peroxiredoxin) (1-Cys PRX) (24 kDa protein) (Acidic calcium-independent phospholipase A2) (aiPLA2) (EC 3.1.1.4) (Antioxidant protein 2) (Glutathione-dependent peroxiredoxin) (Liver 2D page spot 40) (Lysophosphatidylcholine acyltransferase 5) (LPC acyltransferase 5) (LPCAT-5) (Lyso-PC acyltransferase 5) (EC 2.3.1.23) (Non-selenium glutathione peroxidase) (NSGP…	Homo sapiens (Human)	35|32|31|24|29|26|42|39|47|41	32|28|20|24|39|46	189	0.86
P43490	NAMPT	NAMPT_HUMAN	Nicotinamide phosphoribosyltransferase (NAmPRTase) (Nampt) (EC 2.4.2.12) (Pre-B-cell colony-enhancing factor 1) (Pre-B cell-enhancing factor) (Visfatin)	Homo sapiens (Human)	41|39|22|31|23|29|32|19|20|21	26|34|27|29|41|32	189	0.86
Q9HB90	RRAGC	RRAGC_HUMAN	Ras-related GTP-binding protein C (Rag C) (RagC) (EC 3.6.5.-) (GTPase-interacting protein 2) (TIB929)	Homo sapiens (Human)	10|12|2|2|4|3|7|6|6|6	32|31|22|25|39|40	189	0
O43707	ACTN4	ACTN4_HUMAN	Alpha-actinin-4 (Non-muscle alpha-actinin 4)	Homo sapiens (Human)	60|60|32|26|24|25|66|51|59|63	18|14|13|11|64|67	187	0.86
Q07157	TJP1	ZO1_HUMAN	Tight junction protein 1 (Tight junction protein ZO-1) (Zona occludens protein 1) (Zonula occludens protein 1)	Homo sapiens (Human)	87|89|25|23|32|28|112|105|97|104	25|34|15|17|46|49	186	0.86
P31689	DNAJA1	DNJA1_HUMAN	DnaJ homolog subfamily A member 1 (DnaJ protein homolog 2) (HSDJ) (Heat shock 40 kDa protein 4) (Heat shock protein J2) (HSJ-2) (Human DnaJ protein 2) (hDj-2)	Homo sapiens (Human)	20|28|11|11|16|17|55|52|56|66	25|24|24|21|39|52	185	0.86
Q9F173	polA	DPO1_SALTY	DNA polymerase I (POL I) (EC 2.7.7.7)	Salmonella typhimurium	0|0|0|0|0|0|0|0|0|0	33|29|18|13|47|45	185	0
O00571	DDX3X	DDX3X_HUMAN	ATP-dependent RNA helicase DDX3X (EC 3.6.4.13) (CAP-Rf) (DEAD box protein 3, X-chromosomal) (DEAD box, X isoform) (DBX) (Helicase-like protein 2) (HLP2)	Homo sapiens (Human)	61|60|31|33|41|36|88|88|97|86	28|26|19|18|50|43	184	0.86
P33176	KIF5B	KINH_HUMAN	Kinesin-1 heavy chain (Conventional kinesin heavy chain) (Ubiquitous kinesin heavy chain) (UKHC)	Homo sapiens (Human)	35|32|22|23|26|26|48|47|46|42	28|28|27|27|39|35	184	0.86
Q9NXC5	MIOS	MIOS_HUMAN	GATOR2 complex protein MIOS (Missing oocyte meiosis regulator homolog)	Homo sapiens (Human)	1|0|2|1|4|0|1|1|2|1	38|28|21|18|36|41	182	0
P78371	CCT2	TCPB_HUMAN	T-complex protein 1 subunit beta (TCP-1-beta) (EC 3.6.1.-) (CCT-beta) (Chaperonin containing T-complex polypeptide 1 subunit 2)	Homo sapiens (Human)	82|84|50|42|44|50|82|92|90|87	24|26|21|20|46|40	177	0.86
P62937	PPIA	PPIA_HUMAN	Peptidyl-prolyl cis-trans isomerase A (PPIase A) (EC 5.2.1.8) (Cyclophilin A) (Cyclosporin A-binding protein) (Rotamase A) [Cleaved into: Peptidyl-prolyl cis-trans isomerase A, N-terminally processed]	Homo sapiens (Human)	7|11|7|10|15|15|54|52|52|51	17|13|17|14|63|52	176	0.85
P07900	HSP90AA1	HS90A_HUMAN	Heat shock protein HSP 90-alpha (EC 3.6.4.10) (Heat shock 86 kDa) (HSP 86) (HSP86) (Heat shock protein family C member 1) (Lipopolysaccharide-associated protein 2) (LAP-2) (LPS-associated protein 2) (Renal carcinoma antigen NY-REN-38)	Homo sapiens (Human)	30|37|22|25|23|22|44|53|50|46	18|24|24|26|35|48	175	0.86
P32969	RPL9	RL9_HUMAN	Large ribosomal subunit protein uL6 (60S ribosomal protein L9)	Homo sapiens (Human)	25|27|27|24|22|24|31|24|33|27	31|31|20|24|34|33	173	0.86
Q01082	SPTBN1	SPTB2_HUMAN	Spectrin beta chain, non-erythrocytic 1 (Beta-II spectrin) (Fodrin beta chain) (Spectrin, non-erythroid beta chain 1)	Homo sapiens (Human)	160|152|75|71|86|93|236|231|237|248	22|16|20|17|48|49	172	0.86
Q06830	PRDX1	PRDX1_HUMAN	Peroxiredoxin-1 (EC 1.11.1.24) (Natural killer cell-enhancing factor A) (NKEF-A) (Proliferation-associated gene protein) (PAG) (Thioredoxin peroxidase 2) (Thioredoxin-dependent peroxide reductase 2) (Thioredoxin-dependent peroxiredoxin 1)	Homo sapiens (Human)	22|25|15|17|22|24|57|59|71|56	30|23|21|23|36|37	170	0.86
Q2M389	WASHC4	WASC4_HUMAN	WASH complex subunit 4 (Strumpellin and WASH-interacting protein) (SWIP) (WASH complex subunit SWIP)	Homo sapiens (Human)	30|33|8|10|14|10|27|32|29|30	31|31|22|22|32|31	169	0.86
P62241	RPS8	RS8_HUMAN	Small ribosomal subunit protein eS8 (40S ribosomal protein S8)	Homo sapiens (Human)	27|25|21|19|20|23|34|34|41|39	22|29|25|20|35|37	168	0.86
P22695	UQCRC2	QCR2_HUMAN	Cytochrome b-c1 complex subunit 2, mitochondrial (Complex III subunit 2) (Core protein II) (Ubiquinol-cytochrome-c reductase complex core protein 2)	Homo sapiens (Human)	24|24|17|18|18|25|38|42|45|44	25|20|21|18|38|45	167	0.86
P23528	CFL1	COF1_HUMAN	Cofilin-1 (18 kDa phosphoprotein) (p18) (Cofilin, non-muscle isoform)	Homo sapiens (Human)	40|39|28|29|33|28|39|47|43|44	24|24|26|28|31|34	167	0.86
Q96EY1	DNAJA3	DNJA3_HUMAN	DnaJ homolog subfamily A member 3, mitochondrial (DnaJ protein Tid-1) (hTid-1) (Hepatocellular carcinoma-associated antigen 57) (Tumorous imaginal discs protein Tid56 homolog)	Homo sapiens (Human)	15|21|15|10|17|18|37|23|35|34	14|15|15|15|55|52	166	0.84
P36578	RPL4	RL4_HUMAN	Large ribosomal subunit protein uL4 (60S ribosomal protein L1) (60S ribosomal protein L4)	Homo sapiens (Human)	31|34|22|22|27|28|70|73|68|67	22|22|18|22|44|37	165	0.86
Q15366	PCBP2	PCBP2_HUMAN	Poly(rC)-binding protein 2 (Alpha-CP2) (Heterogeneous nuclear ribonucleoprotein E2) (hnRNP E2)	Homo sapiens (Human)	65|60|24|27|25|20|77|79|79|71	17|14|18|19|47|49	164	0.86
Q96PK6	RBM14	RBM14_HUMAN	RNA-binding protein 14 (Paraspeckle protein 2) (PSP2) (RNA-binding motif protein 14) (RRM-containing coactivator activator/modulator) (Synaptotagmin-interacting protein) (SYT-interacting protein)	Homo sapiens (Human)	9|10|8|9|11|8|30|38|30|32	10|13|6|5|62|68	164	0.65
Q9BUF5	TUBB6	TBB6_HUMAN	Tubulin beta-6 chain (Tubulin beta class V)	Homo sapiens (Human)	28|32|13|12|9|14|39|41|38|35	23|22|18|14|40|47	164	0.85
P26641	EEF1G	EF1G_HUMAN	Elongation factor 1-gamma (EF-1-gamma) (eEF-1B gamma)	Homo sapiens (Human)	60|53|39|42|40|46|61|61|57|67	22|19|24|22|35|41	163	0.86
P48643	CCT5	TCPE_HUMAN	T-complex protein 1 subunit epsilon (TCP-1-epsilon) (EC 3.6.1.-) (CCT-epsilon) (Chaperonin containing T-complex polypeptide 1 subunit 5)	Homo sapiens (Human)	97|92|50|41|50|50|125|138|107|95	22|26|26|24|32|33	163	0.86
Q99714	HSD17B10	HCD2_HUMAN	3-hydroxyacyl-CoA dehydrogenase type-2 (EC 1.1.1.35) (17-beta-estradiol 17-dehydrogenase) (EC 1.1.1.62) (2-methyl-3-hydroxybutyryl-CoA dehydrogenase) (MHBD) (3-alpha-(17-beta)-hydroxysteroid dehydrogenase (NAD(+))) (EC 1.1.1.239) (3-hydroxy-2-methylbutyryl-CoA dehydrogenase) (EC 1.1.1.178) (3-hydroxyacyl-CoA dehydrogenase type II) (3alpha(or 20beta)-hydroxysteroid dehydrogenase) (EC 1.1.1.53) (7-…	Homo sapiens (Human)	16|9|12|13|14|14|27|21|24|28	26|25|10|13|46|43	163	0.81
O43143	DHX15	DHX15_HUMAN	ATP-dependent RNA helicase DHX15 (EC 3.6.4.13) (ATP-dependent RNA helicase #46) (DEAH box protein 15) (Splicing factor Prp43) (hPrp43)	Homo sapiens (Human)	57|51|25|24|32|27|57|65|65|57	14|16|22|17|42|51	162	0.86
Q9NR30	DDX21	DDX21_HUMAN	Nucleolar RNA helicase 2 (EC 3.6.4.13) (DEAD box protein 21) (Gu-alpha) (Nucleolar RNA helicase Gu) (Nucleolar RNA helicase II) (RH II/Gu)	Homo sapiens (Human)	30|29|22|22|27|24|52|48|43|52	22|22|22|22|37|37	162	0.86
Q9ULH0	KIDINS220	KDIS_HUMAN	Kinase D-interacting substrate of 220 kDa (Ankyrin repeat-rich membrane-spanning protein)	Homo sapiens (Human)	5|6|1|1|1|3|10|11|10|10	32|30|17|18|34|31	162	0.08
Q02952	AKAP12	AKA12_HUMAN	A-kinase anchor protein 12 (AKAP-12) (A-kinase anchor protein 250 kDa) (AKAP 250) (Gravin) (Myasthenia gravis autoantigen)	Homo sapiens (Human)	29|24|8|5|10|9|29|30|30|29	27|25|18|13|39|39	161	0.85
P23246	SFPQ	SFPQ_HUMAN	Splicing factor, proline- and glutamine-rich (100 kDa DNA-pairing protein) (hPOMp100) (DNA-binding p52/p100 complex, 100 kDa subunit) (Polypyrimidine tract-binding protein-associated-splicing factor) (PSF) (PTB-associated-splicing factor)	Homo sapiens (Human)	22|30|28|27|30|32|72|79|70|73	20|18|18|15|38|51	160	0.86
P49792	RANBP2	RBP2_HUMAN	E3 SUMO-protein ligase RanBP2 (EC 2.3.2.-) (358 kDa nucleoporin) (Nuclear pore complex protein Nup358) (Nucleoporin Nup358) (Ran-binding protein 2) (RanBP2) (p270)	Homo sapiens (Human)	81|81|35|39|50|62|176|188|156|164	34|23|11|17|42|33	160	0.86
P41252	IARS1	SYIC_HUMAN	Isoleucine--tRNA ligase, cytoplasmic (EC 6.1.1.5) (Isoleucyl-tRNA synthetase) (IRS) (IleRS)	Homo sapiens (Human)	68|73|43|45|55|53|86|93|89|78	24|23|13|14|42|42	158	0.86
P27105	STOM	STOM_HUMAN	Stomatin (Erythrocyte band 7 integral membrane protein) (Erythrocyte membrane protein band 7.2) (Protein 7.2b)	Homo sapiens (Human)	18|17|12|16|17|14|26|29|35|41	21|25|15|12|38|46	157	0.85
P04843	RPN1	RPN1_HUMAN	Dolichyl-diphosphooligosaccharide--protein glycosyltransferase subunit 1 (Dolichyl-diphosphooligosaccharide--protein glycosyltransferase 67 kDa subunit) (Ribophorin I) (RPN-I) (Ribophorin-1)	Homo sapiens (Human)	34|32|25|33|26|28|37|35|38|36	30|19|25|28|29|25	156	0.86
P15880	RPS2	RS2_HUMAN	Small ribosomal subunit protein uS5 (40S ribosomal protein S2) (40S ribosomal protein S4) (Protein LLRep3)	Homo sapiens (Human)	21|20|24|25|22|22|34|36|42|48	26|27|22|23|31|27	156	0.86
Q6IAA8	LAMTOR1	LTOR1_HUMAN	Ragulator complex protein LAMTOR1 (Late endosomal/lysosomal adaptor and MAPK and MTOR activator 1) (Lipid raft adaptor protein p18) (Protein associated with DRMs and endosomes) (p27Kip1-releasing factor from RhoA) (p27RF-Rho)	Homo sapiens (Human)	2|1|2|1|0|0|8|5|3|7	21|24|17|17|38|39	156	0.01
P46821	MAP1B	MAP1B_HUMAN	Microtubule-associated protein 1B (MAP-1B) [Cleaved into: MAP1B heavy chain; MAP1 light chain LC1]	Homo sapiens (Human)	121|121|42|53|56|52|123|119|115|122	29|27|17|20|32|30	155	0.86
P12956	XRCC6	XRCC6_HUMAN	X-ray repair cross-complementing protein 6 (EC 3.6.4.-) (EC 4.2.99.-) (5'-deoxyribose-5-phosphate lyase Ku70) (5'-dRP lyase Ku70) (70 kDa subunit of Ku antigen) (ATP-dependent DNA helicase 2 subunit 1) (ATP-dependent DNA helicase II 70 kDa subunit) (CTC box-binding factor 75 kDa subunit) (CTC75) (CTCBF) (DNA repair protein XRCC6) (Lupus Ku autoantigen protein p70) (Ku70) (Thyroid-lupus autoantige…	Homo sapiens (Human)	66|73|32|31|41|42|105|119|91|102	20|18|20|13|40|43	154	0.86
P45880	VDAC2	VDAC2_HUMAN	Non-selective voltage-gated ion channel VDAC2 (VDAC-2) (hVDAC2) (Outer mitochondrial membrane protein porin 2)	Homo sapiens (Human)	21|22|19|18|24|18|38|31|32|31	21|20|20|18|36|39	154	0.86
O60814	H2BC12	H2B1K_HUMAN	Histone H2B type 1-K (H2B K) (HIRA-interacting protein 1)	Homo sapiens (Human)	28|30|24|24|33|31|33|43|44|41	19|23|21|27|32|31	153	0.86
P02786	TFRC	TFR1_HUMAN	Transferrin receptor protein 1 (TR) (TfR) (TfR1) (Trfr) (T9) (p90) (CD antigen CD71) [Cleaved into: Transferrin receptor protein 1, serum form (sTfR)]	Homo sapiens (Human)	25|23|24|21|24|23|28|28|27|24	24|28|30|28|19|22	151	0.86
P49368	CCT3	TCPG_HUMAN	T-complex protein 1 subunit gamma (TCP-1-gamma) (EC 3.6.1.-) (CCT-gamma) (Chaperonin containing T-complex polypeptide 1 subunit 3) (hTRiC5)	Homo sapiens (Human)	48|56|28|27|39|36|59|56|60|54	25|25|21|19|29|32	151	0.86
P06748	NPM1	NPM_HUMAN	Nucleophosmin (NPM) (Nucleolar phosphoprotein B23) (Nucleolar protein NO38) (Numatrin)	Homo sapiens (Human)	107|119|70|61|80|66|154|172|166|144	16|14|21|16|47|36	150	0.86
Q641Q2	WASHC2A	WAC2A_HUMAN	WASH complex subunit 2A	Homo sapiens (Human)	31|35|6|2|6|10|28|29|29|34	23|29|14|23|33|27	149	0.85
P08195	SLC3A2	4F2_HUMAN	Amino acid transporter heavy chain SLC3A2 (4F2 cell-surface antigen heavy chain) (4F2hc) (4F2 heavy chain antigen) (Lymphocyte activation antigen 4F2 large subunit) (Solute carrier family 3 member 2) (CD antigen CD98)	Homo sapiens (Human)	31|30|20|23|27|25|26|25|35|23	15|17|21|16|41|38	148	0.86
P61221	ABCE1	ABCE1_HUMAN	ATP-binding cassette sub-family E member 1 (EC 3.6.5.-) (2'-5'-oligoadenylate-binding protein) (HuHP68) (RNase L inhibitor) (Ribonuclease 4 inhibitor) (RNS4I)	Homo sapiens (Human)	27|29|16|13|23|20|30|32|34|34	19|22|21|21|35|29	147	0.86
P61978	HNRNPK	HNRPK_HUMAN	Heterogeneous nuclear ribonucleoprotein K (hnRNP K) (Transformation up-regulated nuclear protein) (TUNP)	Homo sapiens (Human)	38|45|24|24|35|44|87|79|90|85	17|15|18|15|45|37	147	0.86
P61011	SRP54	SRP54_HUMAN	Signal recognition particle subunit SRP54 (EC 3.6.5.4) (Signal recognition particle 54 kDa protein)	Homo sapiens (Human)	39|43|21|20|27|25|51|49|54|47	23|26|18|18|33|28	146	0.86
Q15645	TRIP13	PCH2_HUMAN	Pachytene checkpoint protein 2 homolog (Human papillomavirus type 16 E1 protein-binding protein) (16E1-BP) (HPV16 E1 protein-binding protein) (Thyroid hormone receptor interactor 13) (Thyroid receptor-interacting protein 13) (TR-interacting protein 13) (TRIP-13)	Homo sapiens (Human)	21|19|18|20|18|18|15|23|25|21	23|22|25|17|29|30	146	0.85
Q92598	HSPH1	HS105_HUMAN	Heat shock protein 105 kDa (Antigen NY-CO-25) (Heat shock 110 kDa protein) (Heat shock protein family H member 1)	Homo sapiens (Human)	30|30|18|22|27|25|66|67|68|56	19|20|22|20|29|36	146	0.86
Q08J23	NSUN2	NSUN2_HUMAN	RNA cytosine C(5)-methyltransferase NSUN2 (EC 2.1.1.-) (Myc-induced SUN domain-containing protein) (Misu) (NOL1/NOP2/Sun domain family member 2) (Substrate of AIM1/Aurora kinase B) (mRNA cytosine C(5)-methyltransferase) (EC 2.1.1.-) (tRNA cytosine C(5)-methyltransferase) (EC 2.1.1.-, EC 2.1.1.203) (tRNA methyltransferase 4 homolog) (hTrm4)	Homo sapiens (Human)	115|107|36|37|39|47|150|164|147|154	14|19|13|17|43|39	145	0.86
P13010	XRCC5	XRCC5_HUMAN	X-ray repair cross-complementing protein 5 (EC 3.6.4.-) (86 kDa subunit of Ku antigen) (ATP-dependent DNA helicase 2 subunit 2) (ATP-dependent DNA helicase II 80 kDa subunit) (CTC box-binding factor 85 kDa subunit) (CTC85) (CTCBF) (DNA repair protein XRCC5) (Ku80) (Ku86) (Lupus Ku autoantigen protein p86) (Nuclear factor IV) (Thyroid-lupus autoantigen) (TLAA) (X-ray repair complementing defective…	Homo sapiens (Human)	46|48|23|24|25|21|78|63|70|71	18|18|8|14|46|40	144	0.86
Q5T011	SZT2	SZT2_HUMAN	KICSTOR complex protein SZT2 (Seizure threshold 2 protein homolog)	Homo sapiens (Human)	1|1|0|0|0|0|2|1|0|0	21|22|12|8|44|35	142	0
P60660	MYL6	MYL6_HUMAN	Myosin light polypeptide 6 (17 kDa myosin light chain) (LC17) (Myosin light chain 3) (MLC-3) (Myosin light chain alkali 3) (Myosin light chain A3) (Smooth muscle and nonmuscle myosin light chain alkali 6)	Homo sapiens (Human)	17|18|13|10|14|14|38|36|48|42	15|12|11|12|44|46	140	0.85
Q9H2G2	SLK	SLK_HUMAN	STE20-like serine/threonine-protein kinase (STE20-like kinase) (hSLK) (EC 2.7.11.1) (CTCL tumor antigen se20-9) (STE20-related serine/threonine-protein kinase) (STE20-related kinase) (Serine/threonine-protein kinase 2)	Homo sapiens (Human)	32|30|17|17|14|16|53|52|56|52	16|22|21|21|33|27	140	0.86
Q9Y305	ACOT9	ACOT9_HUMAN	Acyl-coenzyme A thioesterase 9, mitochondrial (Acyl-CoA thioesterase 9) (EC 3.1.2.-) (EC 3.1.2.2) (Acyl-CoA thioester hydrolase 9)	Homo sapiens (Human)	12|13|14|11|13|16|18|9|19|21	22|20|18|19|31|30	140	0.82
P62244	RPS15A	RS15A_HUMAN	Small ribosomal subunit protein uS8 (40S ribosomal protein S15a)	Homo sapiens (Human)	20|16|20|19|23|25|23|23|24|23	23|19|25|20|28|24	139	0.86
Q92574	TSC1	TSC1_HUMAN	Hamartin (Tuberous sclerosis 1 protein)	Homo sapiens (Human)	1|4|0|0|0|0|14|11|8|10	17|17|9|13|45|38	139	0.22
P52272	HNRNPM	HNRPM_HUMAN	Heterogeneous nuclear ribonucleoprotein M (hnRNP M)	Homo sapiens (Human)	43|51|37|44|50|47|123|108|98|96	19|15|20|16|36|31	137	0.86
Q12965	MYO1E	MYO1E_HUMAN	Unconventional myosin-Ie (Myosin-Ic) (Unconventional myosin 1E)	Homo sapiens (Human)	42|38|25|20|21|22|19|24|28|25	19|18|15|15|31|38	136	0.86
Q99832	CCT7	TCPH_HUMAN	T-complex protein 1 subunit eta (TCP-1-eta) (EC 3.6.1.-) (CCT-eta) (Chaperonin containing T-complex polypeptide 1 subunit 7) (HIV-1 Nef-interacting protein) [Cleaved into: T-complex protein 1 subunit eta, N-terminally processed]	Homo sapiens (Human)	36|33|23|21|20|23|29|34|31|34	18|15|14|16|38|33	134	0.86
P22102	GART	PUR2_HUMAN	Trifunctional purine biosynthetic protein adenosine-3 [Includes: Phosphoribosylamine--glycine ligase (EC 6.3.4.13) (Glycinamide ribonucleotide synthetase) (GARS) (Phosphoribosylglycinamide synthetase); Phosphoribosylformylglycinamidine cyclo-ligase (EC 6.3.3.1) (AIR synthase) (AIRS) (Phosphoribosyl-aminoimidazole synthetase); Phosphoribosylglycinamide formyltransferase (EC 2.1.2.2) (5'-phosphorib…	Homo sapiens (Human)	39|40|20|19|31|25|49|47|52|47	18|16|15|16|42|26	133	0.86
P0CG47	UBB	UBB_HUMAN	Polyubiquitin-B [Cleaved into: Ubiquitin]	Homo sapiens (Human)	11|15|22|23|33|30|4|4|2|6	31|34|29|26|6|6	132	0.83
Q01813	PFKP	PFKAP_HUMAN	ATP-dependent 6-phosphofructokinase, platelet type (ATP-PFK) (PFK-P) (EC 2.7.1.11) (6-phosphofructokinase type C) (Phosphofructo-1-kinase isozyme C) (PFK-C) (Phosphohexokinase)	Homo sapiens (Human)	31|28|20|17|18|23|29|31|24|27	26|18|20|18|26|24	132	0.86
Q13619	CUL4A	CUL4A_HUMAN	Cullin-4A (CUL-4A)	Homo sapiens (Human)	40|47|21|27|29|30|74|69|67|75	16|17|15|15|35|34	132	0.86
Q8ZKM0	ppc	CAPP_SALTY	Phosphoenolpyruvate carboxylase (PEPC) (PEPCase) (EC 4.1.1.31)	Salmonella typhimurium	0|0|0|0|0|0|0|0|0|0	22|21|13|10|31|35	132	0
P51149	RAB7A	RAB7A_HUMAN	Ras-related protein Rab-7a (EC 3.6.5.2)	Homo sapiens (Human)	7|7|8|7|10|7|15|14|16|11	26|23|18|16|26|22	131	0.71
Q16513	PKN2	PKN2_HUMAN	Serine/threonine-protein kinase N2 (EC 2.7.11.13) (PKN gamma) (Protein kinase C-like 2) (Protein-kinase C-related kinase 2)	Homo sapiens (Human)	27|20|5|8|11|8|38|41|32|34	19|22|16|12|32|30	131	0.86
O95433	AHSA1	AHSA1_HUMAN	Activator of 90 kDa heat shock protein ATPase homolog 1 (AHA1) (p38)	Homo sapiens (Human)	28|21|17|19|17|18|30|30|31|28	15|19|14|18|33|31	130	0.86
O60701	UGDH	UGDH_HUMAN	UDP-glucose 6-dehydrogenase (UDP-Glc dehydrogenase) (UDP-GlcDH) (UDPGDH) (EC 1.1.1.22)	Homo sapiens (Human)	27|27|16|19|21|21|25|27|26|24	24|19|17|16|28|25	129	0.86
P42765	ACAA2	THIM_HUMAN	3-ketoacyl-CoA thiolase, mitochondrial (EC 2.3.1.16) (Acetyl-CoA acetyltransferase) (EC 2.3.1.9) (Acetyl-CoA acyltransferase) (Acyl-CoA hydrolase, mitochondrial) (EC 3.1.2.-, EC 3.1.2.1, EC 3.1.2.2) (Beta-ketothiolase) (Mitochondrial 3-oxoacyl-CoA thiolase) (T1)	Homo sapiens (Human)	18|22|2|0|3|0|1|2|4|1	55|55|1|0|11|7	129	0.35
P61313	RPL15	RL15_HUMAN	Large ribosomal subunit protein eL15 (60S ribosomal protein L15)	Homo sapiens (Human)	19|19|17|21|19|19|40|39|41|38	15|16|19|19|30|30	129	0.86
P86790	CCZ1B	CCZ1B_HUMAN	Vacuolar fusion protein CCZ1 homolog B (Vacuolar fusion protein CCZ1 homolog-like)	Homo sapiens (Human)	13|13|6|4|8|6|13|13|12|14	27|23|19|20|16|24	129	0.71
P53621	COPA	COPA_HUMAN	Coatomer subunit alpha (Alpha-coat protein) (Alpha-COP) (HEP-COP) (HEPCOP) [Cleaved into: Xenin (Xenopsin-related peptide); Proxenin]	Homo sapiens (Human)	50|54|22|20|23|25|70|69|63|67	19|14|14|15|32|34	128	0.86
P40227	CCT6A	TCPZ_HUMAN	T-complex protein 1 subunit zeta (TCP-1-zeta) (EC 3.6.1.-) (Acute morphine dependence-related protein 2) (CCT-zeta-1) (Chaperonin containing T-complex polypeptide 1 subunit 6A) (HTR3) (Tcp20)	Homo sapiens (Human)	43|51|31|34|33|23|41|48|40|45	16|20|17|20|26|28	127	0.86
P42330	AKR1C3	AK1C3_HUMAN	Aldo-keto reductase family 1 member C3 (EC 1.1.1.-) (EC 1.1.1.210) (EC 1.1.1.53) (EC 1.1.1.62) (17-beta-hydroxysteroid dehydrogenase type 5) (17-beta-HSD 5) (3-alpha-HSD type II, brain) (3-alpha-hydroxysteroid dehydrogenase type 2) (3-alpha-HSD type 2) (EC 1.1.1.357) (Chlordecone reductase homolog HAKRb) (Dihydrodiol dehydrogenase 3) (DD-3) (DD3) (Dihydrodiol dehydrogenase type I) (HA1753) (Prost…	Homo sapiens (Human)	14|11|8|6|9|7|26|28|27|36	5|9|7|8|47|51	127	0.8
P63267	ACTG2	ACTH_HUMAN	Actin, gamma-enteric smooth muscle (EC 3.6.4.-) (Alpha-actin-3) (Gamma-2-actin) (Smooth muscle gamma-actin) [Cleaved into: Actin, gamma-enteric smooth muscle, intermediate form]	Homo sapiens (Human)	7|8|4|10|11|13|29|27|34|34	15|16|11|14|33|38	127	0.84
Q02978	SLC25A11	M2OM_HUMAN	Mitochondrial 2-oxoglutarate/malate carrier protein (OGCP) (alpha-oxoglutarate carrier) (Solute carrier family 25 member 11) (SLC25A11)	Homo sapiens (Human)	10|13|16|14|16|18|25|29|25|27	14|14|17|14|36|32	127	0.85
P38606	ATP6V1A	VATA_HUMAN	V-type proton ATPase catalytic subunit A (V-ATPase subunit A) (EC 7.1.2.2) (V-ATPase 69 kDa subunit) (Vacuolar ATPase isoform VA68) (Vacuolar proton pump subunit alpha)	Homo sapiens (Human)	34|32|17|18|17|18|47|46|46|39	19|16|16|23|24|28	126	0.86
P47897	QARS1	SYQ_HUMAN	Glutamine--tRNA ligase (EC 6.1.1.18) (Glutaminyl-tRNA synthetase) (GlnRS)	Homo sapiens (Human)	36|30|20|21|26|24|68|63|67|61	13|19|14|14|35|31	126	0.86
P0AA02	nusG	NUSG_SALTY	Transcription termination/antitermination protein NusG	Salmonella typhimurium	9|5|9|7|10|13|13|13|14|17	22|23|15|14|28|24	126	0.71
P33992	MCM5	MCM5_HUMAN	DNA replication licensing factor MCM5 (EC 3.6.4.12) (CDC46 homolog) (P1-CDC46)	Homo sapiens (Human)	21|18|18|14|19|19|31|35|29|37	15|19|16|20|27|28	125	0.86
P42224	STAT1	STAT1_HUMAN	Signal transducer and activator of transcription 1-alpha/beta (Transcription factor ISGF-3 components p91/p84)	Homo sapiens (Human)	18|23|12|11|13|13|29|23|26|20	11|16|11|13|37|37	125	0.84
Spiketide	Spiketide	Spiketide	Spiketide	na	6|7|8|10|17|17|17|21|24|23	21|20|19|16|22|26	124	0.85
P33991	MCM4	MCM4_HUMAN	DNA replication licensing factor MCM4 (EC 3.6.4.12) (CDC21 homolog) (P1-CDC21)	Homo sapiens (Human)	51|50|37|27|36|37|65|59|60|59	18|16|17|17|30|25	123	0.86
P35580	MYH10	MYH10_HUMAN	Myosin-10 (Cellular myosin heavy chain, type B) (Myosin heavy chain 10) (Myosin heavy chain, non-muscle IIb) (Non-muscle myosin heavy chain B) (NMMHC-B) (Non-muscle myosin heavy chain IIb) (NMMHC II-b) (NMMHC-IIB)	Homo sapiens (Human)	3|4|6|5|3|5|52|51|69|67	0|0|0|0|61|62	123	0.85
Q9Y4L1	HYOU1	HYOU1_HUMAN	Hypoxia up-regulated protein 1 (150 kDa oxygen-regulated protein) (ORP-150) (170 kDa glucose-regulated protein) (GRP-170) (Heat shock protein family H member 4)	Homo sapiens (Human)	14|12|16|18|16|16|19|13|21|22	15|19|15|19|25|30	123	0.84
P40939	HADHA	ECHA_HUMAN	Trifunctional enzyme subunit alpha, mitochondrial (78 kDa gastrin-binding protein) (Monolysocardiolipin acyltransferase) (MLCL AT) (EC 2.3.1.-) (TP-alpha) [Includes: Long-chain enoyl-CoA hydratase (EC 4.2.1.17); Long chain 3-hydroxyacyl-CoA dehydrogenase (EC 1.1.1.211)]	Homo sapiens (Human)	8|5|7|8|5|7|9|8|15|13	20|22|11|8|31|30	122	0.24
P16615	ATP2A2	AT2A2_HUMAN	Sarcoplasmic/endoplasmic reticulum calcium ATPase 2 (SERCA2) (SR Ca(2+)-ATPase 2) (EC 7.2.2.10) (Calcium pump 2) (Calcium-transporting ATPase sarcoplasmic reticulum type, slow twitch skeletal muscle isoform) (Endoplasmic reticulum class 1/2 Ca(2+) ATPase)	Homo sapiens (Human)	25|22|16|11|12|17|37|34|37|37	18|16|11|18|28|30	121	0.86
P35232	PHB1	PHB1_HUMAN	Prohibitin 1	Homo sapiens (Human)	19|23|23|21|24|25|27|27|26|25	18|20|18|16|25|24	121	0.86
P26640	VARS1	SYVC_HUMAN	Valine--tRNA ligase (EC 6.1.1.9) (Protein G7a) (Valyl-tRNA synthetase) (ValRS)	Homo sapiens (Human)	29|29|22|19|28|24|54|50|55|53	22|15|14|17|26|26	120	0.86
Q14157	UBAP2L	UBP2L_HUMAN	Ubiquitin-associated protein 2-like (Protein NICE-4) (RNA polymerase II degradation factor UBAP2L)	Homo sapiens (Human)	64|57|33|36|35|46|107|119|108|108	20|17|10|7|34|32	120	0.86
O95466	FMNL1	FMNL1_HUMAN	Formin-like protein 1 (CLL-associated antigen KW-13) (Leukocyte formin)	Homo sapiens (Human)	12|10|4|6|6|3|6|13|5|6	23|18|15|20|21|22	119	0.35
Q02878	RPL6	RL6_HUMAN	Large ribosomal subunit protein eL6 (60S ribosomal protein L6) (Neoplasm-related protein C140) (Tax-responsive enhancer element-binding protein 107) (TaxREB107)	Homo sapiens (Human)	14|18|16|10|12|12|37|35|36|37	21|27|17|17|16|21	119	0.86
P02511	CRYAB	CRYAB_HUMAN	Alpha-crystallin B chain (Alpha(B)-crystallin) (Heat shock protein beta-5) (HspB5) (Heat shock protein family B member 5) (Renal carcinoma antigen NY-REN-27) (Rosenthal fiber component)	Homo sapiens (Human)	12|11|10|10|14|11|32|36|38|32	22|17|9|14|26|29	117	0.86
Q00325	SLC25A3	S25A3_HUMAN	Solute carrier family 25 member 3 (Phosphate carrier protein, mitochondrial) (Phosphate transport protein) (PTP)	Homo sapiens (Human)	11|10|9|12|11|10|15|16|22|23	16|13|13|15|31|29	117	0.82
P51148	RAB5C	RAB5C_HUMAN	Ras-related protein Rab-5C (EC 3.6.5.2) (L1880) (RAB5L)	Homo sapiens (Human)	13|8|8|13|14|13|20|23|20|18	18|18|17|14|21|28	116	0.84
Q06210	GFPT1	GFPT1_HUMAN	Glutamine--fructose-6-phosphate aminotransferase [isomerizing] 1 (EC 2.6.1.16) (D-fructose-6-phosphate amidotransferase 1) (Glutamine:fructose-6-phosphate amidotransferase 1) (GFAT 1) (GFAT1) (Hexosephosphate aminotransferase 1)	Homo sapiens (Human)	20|24|22|19|19|19|28|28|28|32	18|16|11|17|26|28	116	0.86
Q13813	SPTAN1	SPTN1_HUMAN	Spectrin alpha chain, non-erythrocytic 1 (Alpha-II spectrin) (Fodrin alpha chain) (Spectrin, non-erythroid alpha subunit)	Homo sapiens (Human)	157|154|78|67|87|84|259|255|252|230	12|10|6|7|44|37	116	0.86
Q7KZF4	SND1	SND1_HUMAN	Staphylococcal nuclease domain-containing protein 1 (EC 3.1.31.1) (100 kDa coactivator) (EBNA2 coactivator p100) (Tudor domain-containing protein 11) (p100 co-activator)	Homo sapiens (Human)	54|38|26|19|27|31|77|66|82|84	10|18|10|9|31|38	116	0.86
Q8ZNW0	pykA	KPYK2_SALTY	Pyruvate kinase II (EC 2.7.1.40) (PK-2)	Salmonella typhimurium	1|0|0|0|0|0|0|0|0|0	13|20|11|14|31|27	116	0
O94925	GLS	GLSK_HUMAN	Glutaminase kidney isoform, mitochondrial (GLS) (EC 3.5.1.2) (K-glutaminase) (L-glutamine amidohydrolase) [Cleaved into: Glutaminase kidney isoform, mitochondrial 68 kDa chain; Glutaminase kidney isoform, mitochondrial 65 kDa chain]	Homo sapiens (Human)	20|17|11|9|9|11|8|5|5|5	31|31|9|13|17|14	115	0.62
P41250	GARS1	GARS_HUMAN	Glycine--tRNA ligase (EC 6.1.1.14) (Diadenosine tetraphosphate synthetase) (Ap4A synthetase) (EC 2.7.7.-) (Glycyl-tRNA synthetase) (GlyRS) (Glycyl-tRNA synthetase 1)	Homo sapiens (Human)	24|29|19|16|23|17|24|27|23|24	18|16|16|14|23|28	115	0.86
P52907	CAPZA1	CAZA1_HUMAN	F-actin-capping protein subunit alpha-1 (CapZ alpha-1)	Homo sapiens (Human)	27|30|15|8|14|14|43|45|37|43	13|11|9|13|34|35	115	0.86
P62805	H4C1	H4_HUMAN	Histone H4	Homo sapiens (Human)	31|29|20|17|21|19|39|47|48|42	18|18|13|15|27|24	115	0.86
Q9P2J5	LARS1	SYLC_HUMAN	Leucine--tRNA ligase, cytoplasmic (EC 6.1.1.4) (Leucyl-tRNA synthetase) (LeuRS) (cLRS)	Homo sapiens (Human)	57|48|32|21|33|33|73|72|75|77	21|16|12|9|29|28	115	0.86
Q9UHA4	LAMTOR3	LTOR3_HUMAN	Ragulator complex protein LAMTOR3 (Late endosomal/lysosomal adaptor and MAPK and MTOR activator 3) (MEK-binding partner 1) (Mp1) (Mitogen-activated protein kinase kinase 1-interacting protein 1) (Mitogen-activated protein kinase scaffold protein 1)	Homo sapiens (Human)	4|5|1|1|1|2|1|1|2|2	19|20|18|23|15|20	115	0
Q7L523	RRAGA	RRAGA_HUMAN	Ras-related GTP-binding protein A (Rag A) (RagA) (EC 3.6.5.-) (Adenovirus E3 14.7 kDa-interacting protein 1) (FIP-1)	Homo sapiens (Human)	3|5|1|4|3|3|6|6|5|8	21|22|16|17|20|18	114	0
P37802	TAGLN2	TAGL2_HUMAN	Transgelin-2 (Epididymis tissue protein Li 7e) (SM22-alpha homolog)	Homo sapiens (Human)	23|28|15|15|22|21|37|35|34|33	17|14|16|14|26|26	113	0.86
O00159	MYO1C	MYO1C_HUMAN	Unconventional myosin-Ic (Myosin I beta) (MMI-beta) (MMIb)	Homo sapiens (Human)	23|24|11|11|11|12|31|28|34|32	19|20|11|12|25|25	112	0.86
P22626	HNRNPA2B1	ROA2_HUMAN	Heterogeneous nuclear ribonucleoproteins A2/B1 (hnRNP A2/B1)	Homo sapiens (Human)	31|28|31|39|42|38|76|72|75|77	9|11|12|12|36|32	112	0.86
Q14974	KPNB1	IMB1_HUMAN	Importin subunit beta-1 (Importin-90) (Karyopherin subunit beta-1) (Nuclear factor p97) (Pore targeting complex 97 kDa subunit) (PTAC97)	Homo sapiens (Human)	61|58|21|28|29|31|72|56|62|65	18|14|17|15|24|24	112	0.86
Q15181	PPA1	IPYR_HUMAN	Inorganic pyrophosphatase (EC 3.6.1.1) (Pyrophosphate phospho-hydrolase) (PPase)	Homo sapiens (Human)	10|16|13|14|16|10|22|16|17|21	12|13|15|13|28|31	112	0.83
P62820	RAB1A	RAB1A_HUMAN	Ras-related protein Rab-1A (EC 3.6.5.2) (YPT1-related protein)	Homo sapiens (Human)	17|19|10|8|11|10|24|19|27|21	14|19|15|8|28|27	111	0.85
Q9Y277	VDAC3	VDAC3_HUMAN	Non-selective voltage-gated ion channel VDAC3 (VDAC-3) (hVDAC3) (Outer mitochondrial membrane protein porin 3)	Homo sapiens (Human)	12|14|14|17|17|14|13|15|21|17	14|15|19|17|27|19	111	0.84
P28354	lysS	SYK1_SALTY	Lysine--tRNA ligase (EC 6.1.1.6) (Lysyl-tRNA synthetase) (LysRS)	Salmonella typhimurium	0|0|0|0|0|1|0|0|1|0	16|18|7|3|30|37	111	0
P35658	NUP214	NU214_HUMAN	Nuclear pore complex protein Nup214 (214 kDa nucleoporin) (Nucleoporin Nup214) (Protein CAN)	Homo sapiens (Human)	33|30|14|11|17|22|74|76|67|72	8|13|4|2|42|41	110	0.86
P61106	RAB14	RAB14_HUMAN	Ras-related protein Rab-14 (EC 3.6.5.2)	Homo sapiens (Human)	13|15|9|9|11|10|26|22|29|25	15|14|9|9|32|31	110	0.84
Q92841	DDX17	DDX17_HUMAN	Probable ATP-dependent RNA helicase DDX17 (EC 3.6.4.13) (DEAD box protein 17) (DEAD box protein p72) (DEAD box protein p82) (RNA-dependent helicase p72)	Homo sapiens (Human)	24|14|13|11|15|19|42|41|42|42	13|16|15|11|26|29	110	0.86
Q9BZH6	WDR11	WDR11_HUMAN	WD repeat-containing protein 11 (Bromodomain and WD repeat-containing protein 2) (WD repeat-containing protein 15)	Homo sapiens (Human)	25|33|7|5|7|6|20|24|21|24	16|20|18|20|19|17	110	0.85
P64076	eno	ENO_SALTY	Enolase (EC 4.2.1.11) (2-phospho-D-glycerate hydro-lyase) (2-phosphoglycerate dehydratase)	Salmonella typhimurium	1|1|0|0|0|0|0|0|0|0	12|12|11|10|35|30	110	0
O00148	DDX39A	DX39A_HUMAN	ATP-dependent RNA helicase DDX39A (EC 3.6.4.13) (DEAD box protein 39) (Nuclear RNA helicase URH49)	Homo sapiens (Human)	16|16|15|13|15|14|30|32|37|31	12|15|14|13|27|28	109	0.86
Q13423	NNT	NNTM_HUMAN	NAD(P) transhydrogenase, mitochondrial (EC 7.1.1.1) (Nicotinamide nucleotide transhydrogenase) (Pyridine nucleotide transhydrogenase)	Homo sapiens (Human)	13|13|8|10|9|11|24|20|21|20	13|17|9|13|28|29	109	0.84
O60841	EIF5B	IF2P_HUMAN	Eukaryotic translation initiation factor 5B (eIF-5B) (EC 3.6.5.3) (Translation initiation factor IF-2)	Homo sapiens (Human)	84|76|37|35|50|38|90|92|78|75	20|18|17|16|16|21	108	0.86
P52895	AKR1C2	AK1C2_HUMAN	Aldo-keto reductase family 1 member C2 (EC 1.-.-.-) (EC 1.1.1.112) (EC 1.1.1.209) (EC 1.1.1.53) (EC 1.1.1.62) (EC 1.3.1.20) (3-alpha-HSD3) (Chlordecone reductase homolog HAKRD) (Dihydrodiol dehydrogenase 2) (DD-2) (DD2) (Dihydrodiol dehydrogenase/bile acid-binding protein) (DD/BABP) (Type III 3-alpha-hydroxysteroid dehydrogenase) (EC 1.1.1.357)	Homo sapiens (Human)	10|9|6|6|11|14|22|23|16|22	9|11|11|12|31|34	108	0.82
O43242	PSMD3	PSMD3_HUMAN	26S proteasome non-ATPase regulatory subunit 3 (26S proteasome regulatory subunit RPN3) (26S proteasome regulatory subunit S3) (Proteasome subunit p58)	Homo sapiens (Human)	11|9|14|14|13|12|20|19|24|23	16|12|12|14|26|27	107	0.85
P46781	RPS9	RS9_HUMAN	Small ribosomal subunit protein uS4 (40S ribosomal protein S9)	Homo sapiens (Human)	21|24|13|11|14|14|31|30|32|32	20|13|10|12|27|25	107	0.86
Q9NVJ2	ARL8B	ARL8B_HUMAN	ADP-ribosylation factor-like protein 8B (EC 3.6.5.2) (ADP-ribosylation factor-like protein 10C) (Novel small G protein indispensable for equal chromosome segregation 1)	Homo sapiens (Human)	18|13|9|6|15|10|20|18|18|18	17|16|16|17|24|17	107	0.85
P22059	OSBP	OSBP1_HUMAN	Oxysterol-binding protein 1	Homo sapiens (Human)	7|5|3|3|5|3|10|11|11|9	13|16|16|15|21|25	106	0.42
P31948	STIP1	STIP1_HUMAN	Stress-induced-phosphoprotein 1 (STI1) (Hsc70/Hsp90-organizing protein) (Hop) (Renal carcinoma antigen NY-REN-11) (Transformation-sensitive protein IEF SSP 3521)	Homo sapiens (Human)	38|43|25|19|27|25|58|66|61|67	15|15|12|14|25|25	106	0.86
Q8ZKP3	glpK	GLPK_SALTY	Glycerol kinase (EC 2.7.1.30) (ATP:glycerol 3-phosphotransferase) (Glycerokinase) (GK)	Salmonella typhimurium	0|1|1|1|1|1|0|1|0|0	11|17|12|15|25|26	106	0
O60271	SPAG9	JIP4_HUMAN	C-Jun-amino-terminal kinase-interacting protein 4 (JIP-4) (JNK-interacting protein 4) (Cancer/testis antigen 89) (CT89) (Human lung cancer oncogene 6 protein) (HLC-6) (JNK-associated leucine-zipper protein) (JLP) (Mitogen-activated protein kinase 8-interacting protein 4) (Proliferation-inducing protein 6) (Protein highly expressed in testis) (PHET) (Sperm surface protein) (Sperm-associated antige…	Homo sapiens (Human)	29|30|15|10|14|11|38|22|29|27	22|20|12|12|18|21	105	0.86
O60506	SYNCRIP	HNRPQ_HUMAN	Heterogeneous nuclear ribonucleoprotein Q (hnRNP Q) (Glycine- and tyrosine-rich RNA-binding protein) (GRY-RBP) (NS1-associated protein 1) (Synaptotagmin-binding, cytoplasmic RNA-interacting protein)	Homo sapiens (Human)	59|43|23|24|24|26|50|50|53|50	17|15|12|12|24|25	105	0.86
Q9Y3I0	RTCB	RTCB_HUMAN	RNA-splicing ligase RtcB homolog (EC 6.5.1.8) (3'-phosphate/5'-hydroxy nucleic acid ligase)	Homo sapiens (Human)	33|33|16|14|20|19|39|54|41|43	12|17|12|12|26|26	105	0.86
P55809	OXCT1	SCOT1_HUMAN	Succinyl-CoA:3-ketoacid coenzyme A transferase 1, mitochondrial (SCOT) (EC 2.8.3.5) (3-oxoacid CoA-transferase 1) (Somatic-type succinyl-CoA:3-oxoacid CoA-transferase) (SCOT-s) (Succinyl-CoA:3-oxoacid CoA transferase)	Homo sapiens (Human)	13|10|6|6|7|6|12|13|12|11	18|22|8|8|25|23	104	0.7
P68371	TUBB4B	TBB4B_HUMAN	Tubulin beta-4B chain (Tubulin beta-2 chain) (Tubulin beta-2C chain)	Homo sapiens (Human)	16|17|13|16|15|15|18|16|17|20	14|15|16|14|23|22	104	0.85
Q6PJI9	WDR59	WDR59_HUMAN	GATOR2 complex protein WDR59 (WD repeat-containing protein 59)	Homo sapiens (Human)	0|1|0|0|0|0|2|1|1|1	18|21|13|12|19|21	104	0
Q9Y3F4	STRAP	STRAP_HUMAN	Serine-threonine kinase receptor-associated protein (MAP activator with WD repeats) (UNR-interacting protein) (WD-40 repeat protein PT-WD)	Homo sapiens (Human)	26|23|10|11|19|18|53|43|46|43	6|9|7|8|38|36	104	0.86
P58696	asnS	SYN_SALTY	Asparagine--tRNA ligase (EC 6.1.1.22) (Asparaginyl-tRNA synthetase) (AsnRS)	Salmonella typhimurium	0|0|0|0|0|0|0|0|0|0	15|15|8|11|28|27	104	0
O76031	CLPX	CLPX_HUMAN	ATP-dependent clpX-like chaperone, mitochondrial (EC 3.6.4.10) (ATP-dependent Clp protease ATP-binding subunit clpX-like, mitochondrial) (Caseinolytic mitochondrial matrix peptidase chaperone subunit X)	Homo sapiens (Human)	1|2|9|6|11|11|14|15|17|19	11|15|9|8|32|27	102	0.73
P62847	RPS24	RS24_HUMAN	Small ribosomal subunit protein eS24 (40S ribosomal protein S24)	Homo sapiens (Human)	16|13|17|15|20|13|20|17|22|17	16|19|17|18|19|13	102	0.86
P78406	RAE1	RAE1L_HUMAN	mRNA export factor RAE1 (Rae1 protein homolog) (mRNA-associated protein mrnp 41)	Homo sapiens (Human)	19|14|11|10|12|16|31|34|26|32	14|15|9|8|27|28	101	0.86
Q00341	HDLBP	VIGLN_HUMAN	Vigilin (High density lipoprotein-binding protein) (HDL-binding protein)	Homo sapiens (Human)	49|57|35|29|34|38|70|73|68|59	16|15|9|12|23|26	101	0.86
O00303	EIF3F	EIF3F_HUMAN	Eukaryotic translation initiation factor 3 subunit F (eIF3f) (Deubiquitinating enzyme eIF3f) (EC 3.4.19.12) (Eukaryotic translation initiation factor 3 subunit 5) (eIF-3-epsilon) (eIF3 p47)	Homo sapiens (Human)	27|24|14|21|23|17|25|26|31|31	15|14|15|15|20|21	100	0.86
P11413	G6PD	G6PD_HUMAN	Glucose-6-phosphate 1-dehydrogenase (G6PD) (EC 1.1.1.49)	Homo sapiens (Human)	18|17|8|8|10|10|32|34|31|29	13|15|9|8|31|24	100	0.85
Q14980	NUMA1	NUMA1_HUMAN	Nuclear mitotic apparatus protein 1 (Nuclear matrix protein-22) (NMP-22) (Nuclear mitotic apparatus protein) (NuMA protein) (SP-H antigen)	Homo sapiens (Human)	39|31|23|24|31|34|111|114|121|112	11|9|9|11|31|29	100	0.86
Q9ZF31	infB	IF2_SALTY	Translation initiation factor IF-2	Salmonella typhimurium	0|0|0|0|0|0|0|0|0|0	11|9|10|8|30|32	100	0
P46060	RANGAP1	RAGP1_HUMAN	Ran GTPase-activating protein 1 (RanGAP1)	Homo sapiens (Human)	58|65|22|28|32|28|62|68|70|58	13|23|11|12|19|21	99	0.86
Q9H334	FOXP1	FOXP1_HUMAN	Forkhead box protein P1 (Mac-1-regulated forkhead) (MFH)	Homo sapiens (Human)	12|12|13|10|15|14|17|20|19|19	17|14|16|18|14|20	99	0.85
Q9NSE4	IARS2	SYIM_HUMAN	Isoleucine--tRNA ligase, mitochondrial (EC 6.1.1.5) (Isoleucyl-tRNA synthetase) (IleRS)	Homo sapiens (Human)	12|12|7|6|5|9|6|11|9|12	29|30|5|4|16|15	99	0.31
P21399	ACO1	ACOHC_HUMAN	Cytoplasmic aconitate hydratase (Aconitase) (EC 4.2.1.3) (Citrate hydro-lyase) (Ferritin repressor protein) (Iron regulatory protein 1) (IRP1) (Iron-responsive element-binding protein 1) (IRE-BP 1)	Homo sapiens (Human)	50|55|15|16|17|16|55|53|63|60	18|15|8|11|21|25	98	0.86
P10368	hisB	HIS7_SALTY	Histidine biosynthesis bifunctional protein HisB [Includes: Histidinol-phosphatase (EC 3.1.3.15); Imidazoleglycerol-phosphate dehydratase (IGPD) (EC 4.2.1.19)]	Salmonella typhimurium	3|4|0|0|0|0|0|0|0|0	13|17|11|12|21|24	98	0
P00338	LDHA	LDHA_HUMAN	L-lactate dehydrogenase A chain (LDH-A) (EC 1.1.1.27) (Cell proliferation-inducing gene 19 protein) (LDH muscle subunit) (LDH-M) (Renal carcinoma antigen NY-REN-59)	Homo sapiens (Human)	14|14|7|8|12|13|29|18|27|25	11|9|10|13|25|29	97	0.85
P22087	FBL	FBRL_HUMAN	rRNA 2'-O-methyltransferase fibrillarin (EC 2.1.1.-) (34 kDa nucleolar scleroderma antigen) (Histone-glutamine methyltransferase) (U6 snRNA 2'-O-methyltransferase fibrillarin)	Homo sapiens (Human)	17|18|14|16|12|14|26|28|28|24	16|16|13|12|21|19	97	0.86
P23921	RRM1	RIR1_HUMAN	Ribonucleoside-diphosphate reductase large subunit (EC 1.17.4.1) (Ribonucleoside-diphosphate reductase subunit M1) (Ribonucleotide reductase large subunit)	Homo sapiens (Human)	21|27|12|14|19|18|57|47|59|56	3|8|13|14|30|28	96	0.86
P36952	SERPINB5	SPB5_HUMAN	Serpin B5 (Maspin) (Peptidase inhibitor 5) (PI-5)	Homo sapiens (Human)	12|10|7|7|12|10|24|25|23|24	11|12|8|12|27|26	96	0.85
P55884	EIF3B	EIF3B_HUMAN	Eukaryotic translation initiation factor 3 subunit B (eIF3b) (Eukaryotic translation initiation factor 3 subunit 9) (Prt1 homolog) (hPrt1) (eIF-3-eta) (eIF3 p110) (eIF3 p116)	Homo sapiens (Human)	37|41|22|22|24|28|79|74|59|66	17|12|13|10|24|20	96	0.86
Q14152	EIF3A	EIF3A_HUMAN	Eukaryotic translation initiation factor 3 subunit A (eIF3a) (Eukaryotic translation initiation factor 3 subunit 10) (eIF-3-theta) (eIF3 p167) (eIF3 p180) (eIF3 p185)	Homo sapiens (Human)	38|39|23|26|24|26|61|54|46|53	13|15|8|12|22|26	96	0.86
Q9H3S7	PTPN23	PTN23_HUMAN	Tyrosine-protein phosphatase non-receptor type 23 (EC 3.1.3.48) (His domain-containing protein tyrosine phosphatase) (HD-PTP) (Protein tyrosine phosphatase TD14) (PTP-TD14)	Homo sapiens (Human)	23|18|7|6|11|9|30|30|29|28	9|10|12|11|29|25	96	0.85
Q9Y2Q5	LAMTOR2	LTOR2_HUMAN	Ragulator complex protein LAMTOR2 (Endosomal adaptor protein p14) (Late endosomal/lysosomal Mp1-interacting protein) (Late endosomal/lysosomal adaptor and MAPK and MTOR activator 2) (Mitogen-activated protein-binding protein-interacting protein) (MAPBP-interacting protein) (Roadblock domain-containing protein 3)	Homo sapiens (Human)	8|4|2|1|2|2|4|9|2|4	18|14|12|16|17|19	96	0.05
O00410	IPO5	IPO5_HUMAN	Importin-5 (Imp5) (Importin subunit beta-3) (Karyopherin beta-3) (Ran-binding protein 5) (RanBP5)	Homo sapiens (Human)	28|31|12|10|12|15|42|38|31|38	8|15|12|12|22|26	95	0.86
O96008	TOMM40	TOM40_HUMAN	Mitochondrial import receptor subunit TOM40 homolog (Protein Haymaker) (Translocase of outer membrane 40 kDa subunit homolog) (p38.5)	Homo sapiens (Human)	11|10|11|11|13|12|19|19|19|17	14|14|12|9|26|20	95	0.84
P46778	RPL21	RL21_HUMAN	Large ribosomal subunit protein eL21 (60S ribosomal protein L21)	Homo sapiens (Human)	14|12|9|9|8|11|21|21|28|24	9|11|11|8|31|25	95	0.84
P62258	YWHAE	1433E_HUMAN	14-3-3 protein epsilon (14-3-3E)	Homo sapiens (Human)	22|24|12|12|18|17|45|36|36|38	15|11|12|9|25|23	95	0.86
Q14195	DPYSL3	DPYL3_HUMAN	Dihydropyrimidinase-related protein 3 (DRP-3) (Collapsin response mediator protein 4) (CRMP-4) (Unc-33-like phosphoprotein 1) (ULIP-1)	Homo sapiens (Human)	46|39|25|25|20|22|37|43|36|41	20|12|10|7|24|22	95	0.86
Q15365	PCBP1	PCBP1_HUMAN	Poly(rC)-binding protein 1 (Alpha-CP1) (Heterogeneous nuclear ribonucleoprotein E1) (hnRNP E1) (Nucleic acid-binding protein SUB2.3)	Homo sapiens (Human)	30|32|9|9|9|13|58|44|50|52	6|10|11|8|29|31	95	0.86
Q9Y230	RUVBL2	RUVB2_HUMAN	RuvB-like 2 (EC 3.6.4.12) (48 kDa TATA box-binding protein-interacting protein) (48 kDa TBP-interacting protein) (51 kDa erythrocyte cytosolic protein) (ECP-51) (INO80 complex subunit J) (Repressing pontin 52) (Reptin 52) (TIP49b) (TIP60-associated protein 54-beta) (TAP54-beta)	Homo sapiens (Human)	24|28|15|17|23|19|35|37|35|31	15|12|12|10|24|22	95	0.86
P14866	HNRNPL	HNRPL_HUMAN	Heterogeneous nuclear ribonucleoprotein L (hnRNP L)	Homo sapiens (Human)	23|19|9|5|11|18|57|53|51|61	4|7|5|5|36|37	94	0.86
P52948	NUP98	NUP98_HUMAN	Nuclear pore complex protein Nup98-Nup96 (EC 3.4.21.-) [Cleaved into: Nuclear pore complex protein Nup98 (98 kDa nucleoporin) (Nucleoporin Nup98) (Nup98); Nuclear pore complex protein Nup96 (96 kDa nucleoporin) (Nucleoporin Nup96) (Nup96)]	Homo sapiens (Human)	17|26|13|7|12|14|38|31|38|37	9|8|3|1|34|39	94	0.85
P62701	RPS4X	RS4X_HUMAN	Small ribosomal subunit protein eS4, X isoform (40S ribosomal protein S4) (SCR10) (Single copy abundant mRNA protein)	Homo sapiens (Human)	8|9|10|11|13|13|27|29|32|28	14|16|11|14|20|19	94	0.86
Q13200	PSMD2	PSMD2_HUMAN	26S proteasome non-ATPase regulatory subunit 2 (26S proteasome regulatory subunit RPN1) (26S proteasome regulatory subunit S2) (26S proteasome subunit p97) (Protein 55.11) (Tumor necrosis factor type 1 receptor-associated protein 2)	Homo sapiens (Human)	31|33|11|12|16|11|60|68|56|53	16|14|13|6|21|24	94	0.86
Q13509	TUBB3	TBB3_HUMAN	Tubulin beta-3 chain (Tubulin beta-4 chain) (Tubulin beta-III)	Homo sapiens (Human)	14|15|12|9|12|13|24|25|23|25	11|13|14|13|20|21	92	0.85
Q14566	MCM6	MCM6_HUMAN	DNA replication licensing factor MCM6 (EC 3.6.4.12) (p105MCM)	Homo sapiens (Human)	26|20|24|17|22|24|25|33|31|29	15|16|17|11|15|18	92	0.86
Q6P2Q9	PRPF8	PRP8_HUMAN	Pre-mRNA-processing-splicing factor 8 (220 kDa U5 snRNP-specific protein) (PRP8 homolog) (Splicing factor Prp8) (p220)	Homo sapiens (Human)	99|102|62|49|61|68|125|129|114|126	13|12|13|7|23|24	92	0.86
Q9Y285	FARSA	SYFA_HUMAN	Phenylalanine--tRNA ligase alpha subunit (EC 6.1.1.20) (CML33) (Phenylalanyl-tRNA synthetase alpha subunit) (PheRS)	Homo sapiens (Human)	20|17|8|8|11|10|24|22|24|26	10|5|9|11|27|30	92	0.85
P0A7V6	rpsC	RS3_SALTY	Small ribosomal subunit protein uS3 (30S ribosomal protein S3)	Salmonella typhimurium	1|1|0|0|0|0|1|2|1|1	11|9|9|9|33|21	92	0
O75694	NUP155	NU155_HUMAN	Nuclear pore complex protein Nup155 (155 kDa nucleoporin) (Nucleoporin Nup155)	Homo sapiens (Human)	28|24|13|15|15|13|30|27|33|34	14|6|8|7|28|28	91	0.86
P06737	PYGL	PYGL_HUMAN	Glycogen phosphorylase, liver form (EC 2.4.1.1)	Homo sapiens (Human)	30|22|9|10|11|16|44|45|52|44	7|8|8|9|29|30	91	0.86
P21281	ATP6V1B2	VATB2_HUMAN	V-type proton ATPase subunit B, brain isoform (V-ATPase subunit B 2) (Endomembrane proton pump 58 kDa subunit) (HO57) (Vacuolar proton pump subunit B 2)	Homo sapiens (Human)	5|4|0|3|3|4|2|5|3|3	17|11|12|11|19|21	91	0.01
P25205	MCM3	MCM3_HUMAN	DNA replication licensing factor MCM3 (EC 3.6.4.12) (DNA polymerase alpha holoenzyme-associated protein P1) (P1-MCM3) (RLF subunit beta) (p102)	Homo sapiens (Human)	31|26|22|15|25|23|32|35|44|36	13|10|14|11|21|22	91	0.86
P62495	ETF1	ERF1_HUMAN	Eukaryotic peptide chain release factor subunit 1 (Eukaryotic release factor 1) (eRF1) (Protein Cl1) (TB3-1)	Homo sapiens (Human)	20|19|10|8|9|10|14|12|16|15	12|11|12|17|18|21	91	0.85
Q07065	CKAP4	CKAP4_HUMAN	Cytoskeleton-associated protein 4 (63-kDa cytoskeleton-linking membrane protein) (Climp-63) (p63)	Homo sapiens (Human)	11|12|15|15|13|11|29|27|31|29	13|13|14|12|16|23	91	0.86
Q7Z478	DHX29	DHX29_HUMAN	ATP-dependent RNA helicase DHX29 (EC 3.6.4.13) (DEAH box protein 29) (Nucleic acid helicase DDXx)	Homo sapiens (Human)	33|37|20|17|22|19|50|51|51|48	15|14|11|17|18|16	91	0.86
Q92538	GBF1	GBF1_HUMAN	Golgi-specific brefeldin A-resistance guanine nucleotide exchange factor 1 (BFA-resistant GEF 1)	Homo sapiens (Human)	53|49|14|13|19|14|55|51|61|53	12|12|9|7|29|22	91	0.86
Q9H270	VPS11	VPS11_HUMAN	Vacuolar protein sorting-associated protein 11 homolog (hVPS11) (RING finger protein 108)	Homo sapiens (Human)	3|4|0|0|0|1|1|1|0|1	13|13|7|8|25|25	91	0.01
P49748	ACADVL	ACADV_HUMAN	Very long-chain specific acyl-CoA dehydrogenase, mitochondrial (VLCAD) (EC 1.3.8.9)	Homo sapiens (Human)	9|7|6|4|7|7|9|7|7|8	13|9|7|8|25|28	90	0.29
P08727	KRT19	K1C19_HUMAN	Keratin, type I cytoskeletal 19 (Cytokeratin-19) (CK-19) (Keratin-19) (K19)	Homo sapiens (Human)	10|9|3|3|4|8|17|15|15|12	7|11|1|1|34|35	89	0.42
P29401	TKT	TKT_HUMAN	Transketolase (TK) (EC 2.2.1.1)	Homo sapiens (Human)	45|42|24|25|25|28|44|46|45|49	11|9|7|9|27|26	89	0.86
P41091	EIF2S3	IF2G_HUMAN	Eukaryotic translation initiation factor 2 subunit 3 (EC 3.6.5.3) (Eukaryotic translation initiation factor 2 subunit gamma X) (eIF2-gamma X) (eIF2gX)	Homo sapiens (Human)	23|23|10|11|15|15|33|31|32|37	10|9|13|9|26|22	89	0.86
P51991	HNRNPA3	ROA3_HUMAN	Heterogeneous nuclear ribonucleoprotein A3 (hnRNP A3)	Homo sapiens (Human)	12|13|11|16|21|18|37|46|38|43	12|12|9|9|24|23	89	0.86
P55084	HADHB	ECHB_HUMAN	Trifunctional enzyme subunit beta, mitochondrial (TP-beta) [Includes: 3-ketoacyl-CoA thiolase (EC 2.3.1.155) (EC 2.3.1.16) (Acetyl-CoA acyltransferase) (Beta-ketothiolase)]	Homo sapiens (Human)	2|6|4|4|6|4|10|11|17|16	14|14|4|4|26|27	89	0.6
P62424	RPL7A	RL7A_HUMAN	Large ribosomal subunit protein eL8 (60S ribosomal protein L7a) (PLA-X polypeptide) (Surfeit locus protein 3)	Homo sapiens (Human)	14|18|9|14|16|19|40|34|33|36	10|9|11|10|25|24	89	0.86
Q02790	FKBP4	FKBP4_HUMAN	Peptidyl-prolyl cis-trans isomerase FKBP4 (PPIase FKBP4) (EC 5.2.1.8) (51 kDa FK506-binding protein) (FKBP51) (52 kDa FK506-binding protein) (52 kDa FKBP) (FKBP-52) (59 kDa immunophilin) (p59) (FK506-binding protein 4) (FKBP-4) (FKBP59) (HSP-binding immunophilin) (HBI) (Immunophilin FKBP52) (Rotamase) [Cleaved into: Peptidyl-prolyl cis-trans isomerase FKBP4, N-terminally processed]	Homo sapiens (Human)	32|27|14|17|9|14|27|30|26|26	14|11|13|14|20|17	89	0.86
Q9BSJ8	ESYT1	ESYT1_HUMAN	Extended synaptotagmin-1 (E-Syt1) (Membrane-bound C2 domain-containing protein)	Homo sapiens (Human)	46|43|19|17|16|18|35|36|45|41	21|16|8|8|20|16	89	0.86
P62405	rplE	RL5_SALTY	Large ribosomal subunit protein uL5 (50S ribosomal protein L5)	Salmonella typhimurium	0|0|0|0|0|0|0|0|0|0	8|9|3|4|33|32	89	0
O14980	XPO1	XPO1_HUMAN	Exportin-1 (Exp1) (Chromosome region maintenance 1 protein homolog)	Homo sapiens (Human)	17|22|14|11|16|15|30|28|27|24	12|11|14|12|22|17	88	0.86
P34897	SHMT2	GLYM_HUMAN	Serine hydroxymethyltransferase, mitochondrial (SHMT) (EC 2.1.2.1) (Glycine hydroxymethyltransferase) (Serine methylase)	Homo sapiens (Human)	12|12|11|11|9|10|10|12|14|10	19|20|9|11|16|13	88	0.83
P62829	RPL23	RL23_HUMAN	Large ribosomal subunit protein uL14 (60S ribosomal protein L17) (60S ribosomal protein L23)	Homo sapiens (Human)	13|14|12|12|14|11|14|18|15|18	12|13|12|15|18|18	88	0.85
Q86VP6	CAND1	CAND1_HUMAN	Cullin-associated NEDD8-dissociated protein 1 (Cullin-associated and neddylation-dissociated protein 1) (TBP-interacting protein of 120 kDa A) (TBP-interacting protein 120A) (p120 CAND1)	Homo sapiens (Human)	25|27|19|11|15|16|34|34|30|35	12|7|15|16|20|18	88	0.86
Q8TDN6	BRIX1	BRX1_HUMAN	Ribosome biogenesis protein BRX1 homolog (Brix domain-containing protein 2)	Homo sapiens (Human)	21|24|15|15|16|17|33|22|27|27	12|12|14|11|15|24	88	0.86
O95373	IPO7	IPO7_HUMAN	Importin-7 (Imp7) (Ran-binding protein 7) (RanBP7)	Homo sapiens (Human)	52|54|27|29|31|29|46|45|47|40	13|10|11|11|21|21	87	0.86
P26038	MSN	MOES_HUMAN	Moesin (Membrane-organizing extension spike protein)	Homo sapiens (Human)	42|48|24|22|22|25|42|42|31|40	15|17|12|11|18|14	87	0.86
P36776	LONP1	LONM_HUMAN	Lon protease homolog, mitochondrial (EC 3.4.21.53) (LONHs) (Lon protease-like protein) (LONP) (Mitochondrial ATP-dependent protease Lon) (Serine protease 15)	Homo sapiens (Human)	5|7|4|6|7|5|7|7|6|6	15|7|7|5|26|27	87	0.24
P61019	RAB2A	RAB2A_HUMAN	Ras-related protein Rab-2A (EC 3.6.5.2)	Homo sapiens (Human)	10|8|7|8|10|9|14|13|17|15	10|14|9|11|21|22	87	0.82
Q14697	GANAB	GANAB_HUMAN	Neutral alpha-glucosidase AB (EC 3.2.1.207) (Alpha-glucosidase 2) (Glucosidase II subunit alpha)	Homo sapiens (Human)	10|10|6|7|10|12|19|16|20|22	10|12|5|7|26|27	87	0.83
Q9UHD1	CHORDC1	CHRD1_HUMAN	Cysteine and histidine-rich domain-containing protein 1 (CHORD domain-containing protein 1) (CHORD-containing protein 1) (CHP-1) (Protein morgana)	Homo sapiens (Human)	14|12|14|8|14|11|20|24|19|18	7|11|8|8|27|26	87	0.84
P0A1H3	fusA	EFG_SALTY	Elongation factor G (EF-G)	Salmonella typhimurium	1|1|0|0|0|0|0|0|1|1	10|13|8|4|27|25	87	0
P18124	RPL7	RL7_HUMAN	Large ribosomal subunit protein uL30 (60S ribosomal protein L7)	Homo sapiens (Human)	7|10|5|5|5|5|28|31|26|25	10|11|7|10|26|22	86	0.84
P38919	EIF4A3	IF4A3_HUMAN	Eukaryotic initiation factor 4A-III (eIF-4A-III) (eIF4A-III) (EC 3.6.4.13) (ATP-dependent RNA helicase DDX48) (ATP-dependent RNA helicase eIF4A-3) (DEAD box protein 48) (Eukaryotic initiation factor 4A-like NUK-34) (Eukaryotic translation initiation factor 4A isoform 3) (Nuclear matrix protein 265) (NMP 265) (hNMP 265) [Cleaved into: Eukaryotic initiation factor 4A-III, N-terminally processed]	Homo sapiens (Human)	14|9|8|10|10|8|18|19|19|17	9|9|9|14|21|24	86	0.84
P0A1E1	hemN	HEMN_SALTY	Oxygen-independent coproporphyrinogen III oxidase (CPO) (EC 1.3.98.3) (Coproporphyrinogen III dehydrogenase) (CPDH)	Salmonella typhimurium	0|0|0|0|0|0|0|0|0|0	17|15|10|9|20|15	86	0
O60762	DPM1	DPM1_HUMAN	Dolichol-phosphate mannosyltransferase subunit 1 (EC 2.4.1.83) (Dolichol-phosphate mannose synthase subunit 1) (DPM synthase subunit 1) (Dolichyl-phosphate beta-D-mannosyltransferase subunit 1) (Mannose-P-dolichol synthase subunit 1) (MPD synthase subunit 1)	Homo sapiens (Human)	13|11|6|6|5|5|12|7|16|14	12|10|10|16|14|23	85	0.79
O75643	SNRNP200	U520_HUMAN	U5 small nuclear ribonucleoprotein 200 kDa helicase (EC 3.6.4.13) (Activating signal cointegrator 1 complex subunit 3-like 1) (BRR2 homolog) (U5 snRNP-specific 200 kDa protein) (U5-200KD)	Homo sapiens (Human)	123|121|72|78|68|74|114|111|112|104	11|10|8|5|26|25	85	0.86
P40616	ARL1	ARL1_HUMAN	ADP-ribosylation factor-like protein 1	Homo sapiens (Human)	20|13|13|14|8|14|19|18|15|20	8|9|10|9|23|26	85	0.85
P50991	CCT4	TCPD_HUMAN	T-complex protein 1 subunit delta (TCP-1-delta) (EC 3.6.1.-) (CCT-delta) (Chaperonin containing T-complex polypeptide 1 subunit 4) (Stimulator of TAR RNA-binding)	Homo sapiens (Human)	33|32|8|13|10|9|44|33|46|36	10|10|6|8|25|26	85	0.86
Q8WUM4	PDCD6IP	PDC6I_HUMAN	Programmed cell death 6-interacting protein (PDCD6-interacting protein) (ALG-2-interacting protein 1) (ALG-2-interacting protein X) (Hp95)	Homo sapiens (Human)	19|24|12|18|13|10|19|19|15|22	14|13|10|12|20|16	85	0.86
Q96S15	WDR24	WDR24_HUMAN	GATOR2 complex protein WDR24 (EC 2.3.2.27) (WD repeat-containing protein 24)	Homo sapiens (Human)	0|0|0|0|0|0|0|0|1|1	18|19|8|12|14|14	85	0
P0A7W4	rpsE	RS5_SALTY	Small ribosomal subunit protein uS5 (30S ribosomal protein S5)	Salmonella typhimurium	1|0|1|0|0|0|0|0|0|0	12|14|8|7|24|20	85	0
O76021	RSL1D1	RL1D1_HUMAN	Ribosomal L1 domain-containing protein 1 (CATX-11) (Cellular senescence-inhibited gene protein) (Protein PBK1)	Homo sapiens (Human)	20|26|18|16|20|17|28|29|29|29	10|11|14|13|17|19	84	0.86
P04350	TUBB4A	TBB4A_HUMAN	Tubulin beta-4A chain (Tubulin 5 beta) (Tubulin beta-4 chain)	Homo sapiens (Human)	18|18|10|12|9|11|15|18|17|19	11|8|15|11|19|20	84	0.85
P29692	EEF1D	EF1D_HUMAN	Elongation factor 1-delta (EF-1-delta) (Antigen NY-CO-4)	Homo sapiens (Human)	54|55|31|22|34|30|59|68|57|56	9|14|10|9|21|21	84	0.86
P30837	ALDH1B1	AL1B1_HUMAN	Aldehyde dehydrogenase X, mitochondrial (EC 1.2.1.3) (Aldehyde dehydrogenase 5) (Aldehyde dehydrogenase family 1 member B1)	Homo sapiens (Human)	10|11|5|5|5|4|9|10|12|13	18|19|4|4|20|19	84	0.77
Q13492	PICALM	PICAL_HUMAN	Phosphatidylinositol-binding clathrin assembly protein (Clathrin assembly lymphoid myeloid leukemia protein)	Homo sapiens (Human)	23|25|9|9|10|11|16|12|16|16	18|11|10|9|20|16	84	0.85
Q16401	PSMD5	PSMD5_HUMAN	26S proteasome non-ATPase regulatory subunit 5 (26S protease subunit S5 basic) (26S proteasome subunit S5B)	Homo sapiens (Human)	30|23|18|14|18|19|41|33|35|33	15|13|16|14|11|15	84	0.86
Q7Z3T8	ZFYVE16	ZFY16_HUMAN	Zinc finger FYVE domain-containing protein 16 (Endofin) (Endosome-associated FYVE domain protein)	Homo sapiens (Human)	15|14|2|2|2|2|12|14|14|14	16|12|6|11|19|20	84	0.82
P15434	pheT	SYFB_SALTY	Phenylalanine--tRNA ligase beta subunit (EC 6.1.1.20) (Phenylalanyl-tRNA synthetase beta subunit) (PheRS)	Salmonella typhimurium	0|0|0|0|0|0|0|0|0|0	9|12|8|5|24|26	84	0
P22392	NME2	NDKB_HUMAN	Nucleoside diphosphate kinase B (NDK B) (NDP kinase B) (EC 2.7.4.6) (C-myc purine-binding transcription factor PUF) (Histidine protein kinase NDKB) (EC 2.7.13.3) (nm23-H2)	Homo sapiens (Human)	5|6|9|6|7|7|14|15|12|8	5|4|5|5|28|36	83	0.34
Q9H223	EHD4	EHD4_HUMAN	EH domain-containing protein 4 (Hepatocellular carcinoma-associated protein 10/11) (PAST homolog 4)	Homo sapiens (Human)	15|17|5|3|6|3|20|18|17|22	14|14|8|7|21|19	83	0.84
Q9Y2Z4	YARS2	SYYM_HUMAN	Tyrosine--tRNA ligase, mitochondrial (EC 6.1.1.1) (Tyrosyl-tRNA synthetase) (TyrRS)	Homo sapiens (Human)	4|5|3|6|6|4|10|6|12|11	16|16|7|6|17|21	83	0.57
P63343	ftsH	FTSH_SALTY	ATP-dependent zinc metalloprotease FtsH (EC 3.4.24.-)	Salmonella typhimurium	0|0|0|0|0|0|1|0|0|0	16|15|9|8|16|19	83	0
Q14247	CTTN	SRC8_HUMAN	Src substrate cortactin (Amplaxin) (Oncogene EMS1)	Homo sapiens (Human)	30|31|12|12|14|11|46|43|35|36	13|15|7|11|16|20	82	0.86
P04080	CSTB	CYTB_HUMAN	Cystatin-B (CPI-B) (Liver thiol proteinase inhibitor) (Stefin-B)	Homo sapiens (Human)	2|2|2|1|5|6|13|9|10|9	3|4|4|6|31|33	81	0.32
P27816	MAP4	MAP4_HUMAN	Microtubule-associated protein 4 (MAP-4)	Homo sapiens (Human)	42|44|17|21|20|30|90|86|84|79	8|9|8|8|22|26	81	0.86
Q8IVT2	MISP	MISP_HUMAN	Mitotic interactor and substrate of PLK1 (Mitotic spindle positioning protein)	Homo sapiens (Human)	29|31|10|14|14|16|61|52|51|49	8|8|5|7|26|27	81	0.86
Q9NZN4	EHD2	EHD2_HUMAN	EH domain-containing protein 2 (PAST homolog 2)	Homo sapiens (Human)	30|28|5|7|15|10|22|18|22|22	22|16|9|8|15|11	81	0.86
Q7CPE2	atpD	ATPB_SALTY	ATP synthase subunit beta (EC 7.1.2.2) (ATP synthase F1 sector subunit beta) (F-ATPase subunit beta)	Salmonella typhimurium	2|0|0|0|0|0|0|0|1|0	13|10|5|8|19|26	81	0
Q14432	PDE3A	PDE3A_HUMAN	cGMP-inhibited 3',5'-cyclic phosphodiesterase 3A (EC 3.1.4.17) (Cyclic GMP-inhibited phosphodiesterase A) (CGI-PDE A) (cGMP-inhibited cAMP phosphodiesterase) (cGI-PDE)	Homo sapiens (Human)	23|18|14|16|18|21|44|40|46|47	8|9|10|10|23|20	80	0.86
Q8NE71	ABCF1	ABCF1_HUMAN	ATP-binding cassette sub-family F member 1 (ATP-binding cassette 50) (TNF-alpha-stimulated ABC protein)	Homo sapiens (Human)	40|41|20|19|26|21|60|59|55|65	12|11|7|9|21|20	80	0.86
Q96EE3	SEH1L	SEH1_HUMAN	Nucleoporin SEH1 (GATOR2 complex protein SEH1) (Nup107-160 subcomplex subunit SEH1) (SEC13-like protein)	Homo sapiens (Human)	4|2|3|3|1|1|6|6|4|4	12|12|9|8|17|22	80	0.11
Q96RP9	GFM1	EFGM_HUMAN	Elongation factor G, mitochondrial (EF-Gmt) (EC 3.6.5.-) (Elongation factor G 1, mitochondrial) (mEF-G 1) (Elongation factor G1) (hEFG1)	Homo sapiens (Human)	2|2|3|2|6|4|3|5|5|3	13|12|6|8|19|22	80	0.13
Q9H0L4	CSTF2T	CSTFT_HUMAN	Cleavage stimulation factor subunit 2 tau variant (CF-1 64 kDa subunit tau variant) (Cleavage stimulation factor 64 kDa subunit tau variant) (CSTF 64 kDa subunit tau variant) (TauCstF-64)	Homo sapiens (Human)	6|5|0|0|1|0|11|9|8|7	10|11|3|6|25|25	80	0.36
Q9NVH1	DNAJC11	DJC11_HUMAN	DnaJ homolog subfamily C member 11	Homo sapiens (Human)	11|8|10|12|14|10|14|12|13|12	12|10|12|8|23|15	80	0.83
Q9UID3	VPS51	VPS51_HUMAN	Vacuolar protein sorting-associated protein 51 homolog (Another new gene 2 protein) (Protein fat-free homolog)	Homo sapiens (Human)	27|24|6|5|7|7|25|25|27|22	10|12|10|6|24|18	80	0.85
P05387	RPLP2	RLA2_HUMAN	Large ribosomal subunit protein P2 (60S acidic ribosomal protein P2) (Renal carcinoma antigen NY-REN-44)	Homo sapiens (Human)	10|14|2|3|3|5|17|20|22|22	7|7|3|5|27|30	79	0.81
P09211	GSTP1	GSTP1_HUMAN	Glutathione S-transferase P (EC 2.5.1.18) (GST class-pi) (GSTP1-1)	Homo sapiens (Human)	3|3|7|6|4|8|31|26|29|27	6|4|10|8|27|24	79	0.84
P50990	CCT8	TCPQ_HUMAN	T-complex protein 1 subunit theta (TCP-1-theta) (EC 3.6.1.-) (CCT-theta) (Chaperonin containing T-complex polypeptide 1 subunit 8) (Renal carcinoma antigen NY-REN-15)	Homo sapiens (Human)	26|26|9|13|14|17|55|49|48|46	13|14|7|8|19|18	79	0.86
Q15386	UBE3C	UBE3C_HUMAN	Ubiquitin-protein ligase E3C (EC 2.3.2.26) (HECT-type ubiquitin transferase E3C) (Homologous to E6AP carboxyl terminus homologous protein 2) (HectH2) (RTA-associated ubiquitin ligase) (RAUL)	Homo sapiens (Human)	22|18|2|0|2|3|22|21|16|18	18|14|6|6|16|19	79	0.84
Q8NDV7	TNRC6A	TNR6A_HUMAN	Trinucleotide repeat-containing gene 6A protein (CAG repeat protein 26) (EMSY interactor protein) (GW182 autoantigen) (Protein GW1) (Glycine-tryptophan protein of 182 kDa)	Homo sapiens (Human)	4|6|2|1|3|2|18|17|16|15	8|7|1|1|30|32	79	0.58
Q9BQE3	TUBA1C	TBA1C_HUMAN	Tubulin alpha-1C chain (EC 3.6.5.-) (Alpha-tubulin 6) (Tubulin alpha-6 chain) [Cleaved into: Detyrosinated tubulin alpha-1C chain]	Homo sapiens (Human)	10|18|13|8|11|10|24|30|30|30	16|11|11|9|14|18	79	0.86
P0A283	crr	PTGA_SALTY	PTS system glucose-specific EIIA component (EIIA-Glc) (EIII-Glc) (Glucose-specific phosphotransferase enzyme IIA component)	Salmonella typhimurium	0|0|0|0|0|0|0|0|0|0	13|14|10|10|14|18	79	0
O00213	APBB1	APBB1_HUMAN	Amyloid beta precursor protein binding family B member 1 (Amyloid-beta A4 precursor protein-binding family B member 1) (Protein Fe65)	Homo sapiens (Human)	4|8|0|0|1|0|2|4|2|4	17|20|8|7|17|9	78	0.15
P09651	HNRNPA1	ROA1_HUMAN	Heterogeneous nuclear ribonucleoprotein A1 (hnRNP A1) (Helix-destabilizing protein) (Single-strand RNA-binding protein) (hnRNP core protein A1) [Cleaved into: Heterogeneous nuclear ribonucleoprotein A1, N-terminally processed]	Homo sapiens (Human)	19|20|22|22|22|16|56|51|52|48	12|10|8|7|23|18	78	0.86
P62263	RPS14	RS14_HUMAN	Small ribosomal subunit protein uS11 (40S ribosomal protein S14)	Homo sapiens (Human)	12|13|9|11|9|13|21|25|21|24	9|7|12|10|20|20	78	0.85
O75955	FLOT1	FLOT1_HUMAN	Flotillin-1	Homo sapiens (Human)	12|10|9|9|10|9|17|17|11|19	15|11|9|11|15|16	77	0.85
P11177	PDHB	ODPB_HUMAN	Pyruvate dehydrogenase E1 component subunit beta, mitochondrial (PDHE1-B) (EC 1.2.4.1)	Homo sapiens (Human)	6|3|6|3|4|5|11|6|11|7	10|13|8|11|17|18	77	0.59
Q02218	OGDH	ODO1_HUMAN	2-oxoglutarate dehydrogenase complex component E1 (E1o) (HsOGDH) (OGDC-E1) (OGDH-E1) (EC 1.2.4.2) (2-oxoglutarate dehydrogenase, mitochondrial) (Alpha-ketoglutarate dehydrogenase) (Alpha-KGDH-E1) (Thiamine diphosphate (ThDP)-dependent 2-oxoglutarate dehydrogenase)	Homo sapiens (Human)	2|1|3|3|3|5|10|9|9|11	3|8|5|4|29|28	77	0.32
Q14315	FLNC	FLNC_HUMAN	Filamin-C (FLN-C) (FLNc) (ABP-280-like protein) (ABP-L) (Actin-binding-like protein) (Filamin-2) (Gamma-filamin)	Homo sapiens (Human)	34|34|18|21|26|26|14|17|4|10	18|12|11|11|12|13	77	0.86
Q9NYL9	TMOD3	TMOD3_HUMAN	Tropomodulin-3 (Ubiquitous tropomodulin) (U-Tmod)	Homo sapiens (Human)	16|13|15|13|9|11|30|27|29|34	6|8|7|4|27|25	77	0.85
P0A8B8	ybaB	YBAB_SALTY	Nucleoid-associated protein YbaB	Salmonella typhimurium	0|0|0|0|0|0|0|0|0|0	10|9|5|4|26|23	77	0
O75116	ROCK2	ROCK2_HUMAN	Rho-associated protein kinase 2 (EC 2.7.11.1) (Rho kinase 2) (Rho-associated, coiled-coil-containing protein kinase 2) (Rho-associated, coiled-coil-containing protein kinase II) (ROCK-II) (p164 ROCK-2)	Homo sapiens (Human)	22|22|4|7|8|11|31|27|32|27	8|9|10|11|19|19	76	0.86
P07384	CAPN1	CAN1_HUMAN	Calpain-1 catalytic subunit (EC 3.4.22.52) (Calcium-activated neutral proteinase 1) (CANP 1) (Calpain mu-type) (Calpain-1 large subunit) (Cell proliferation-inducing gene 30 protein) (Micromolar-calpain) (muCANP)	Homo sapiens (Human)	32|29|18|14|19|18|28|24|29|36	13|11|9|7|20|16	76	0.86
P27824	CANX	CALX_HUMAN	Calnexin (IP90) (Major histocompatibility complex class I antigen-binding protein p88) (p90)	Homo sapiens (Human)	8|8|8|10|11|15|16|13|15|17	13|12|14|13|11|13	76	0.85
P49736	MCM2	MCM2_HUMAN	DNA replication licensing factor MCM2 (EC 3.6.4.12) (Minichromosome maintenance protein 2 homolog) (Nuclear protein BM28)	Homo sapiens (Human)	13|15|15|11|11|14|23|28|22|20	7|4|8|12|19|26	76	0.85
Q9H9B4	SFXN1	SFXN1_HUMAN	Sideroflexin-1	Homo sapiens (Human)	11|6|7|4|6|7|26|25|16|19	5|8|4|9|29|21	76	0.82
Q9P035	HACD3	HACD3_HUMAN	Very-long-chain (3R)-3-hydroxyacyl-CoA dehydratase 3 (EC 4.2.1.134) (3-hydroxyacyl-CoA dehydratase 3) (HACD3) (Butyrate-induced protein 1) (B-ind1) (hB-ind1) (Protein-tyrosine phosphatase-like A domain-containing protein 1)	Homo sapiens (Human)	15|11|11|12|13|9|6|5|8|7	8|11|13|11|18|15	76	0.83
O00429	DNM1L	DNM1L_HUMAN	Dynamin-1-like protein (EC 3.6.5.5) (Dnm1p/Vps1p-like protein) (DVLP) (Dynamin family member proline-rich carboxyl-terminal domain less) (Dymple) (Dynamin-like protein) (Dynamin-like protein 4) (Dynamin-like protein IV) (HdynIV) (Dynamin-related protein 1)	Homo sapiens (Human)	47|52|30|23|23|33|44|40|28|38	14|15|15|14|10|7	75	0.86
O43175	PHGDH	SERA_HUMAN	D-3-phosphoglycerate dehydrogenase (3-PGDH) (EC 1.1.1.95) (2-oxoglutarate reductase) (EC 1.1.1.399) (Malate dehydrogenase) (EC 1.1.1.37)	Homo sapiens (Human)	16|21|13|14|12|9|24|20|26|25	13|10|9|8|18|17	75	0.86
P11166	SLC2A1	GTR1_HUMAN	Solute carrier family 2, facilitated glucose transporter member 1 (Glucose transporter type 1, erythrocyte/brain) (GLUT-1) (HepG2 glucose transporter)	Homo sapiens (Human)	15|13|8|6|12|7|18|23|16|20	10|9|9|10|16|21	75	0.85
P17812	CTPS1	PYRG1_HUMAN	CTP synthase 1 (EC 6.3.4.2) (CTP synthetase 1) (UTP--ammonia ligase 1)	Homo sapiens (Human)	18|23|11|7|11|8|28|21|30|21	10|13|12|9|14|17	75	0.86
P48444	ARCN1	COPD_HUMAN	Coatomer subunit delta (Archain) (Delta-coat protein) (Delta-COP)	Homo sapiens (Human)	15|15|19|14|12|15|18|22|24|27	11|13|10|12|15|14	75	0.86
P55786	NPEPPS	PSA_HUMAN	Puromycin-sensitive aminopeptidase (PSA) (EC 3.4.11.14) (Cytosol alanyl aminopeptidase) (AAP-S)	Homo sapiens (Human)	14|13|9|8|7|8|26|28|29|23	10|6|7|7|23|22	75	0.85
P55795	HNRNPH2	HNRH2_HUMAN	Heterogeneous nuclear ribonucleoprotein H2 (hnRNP H2) (FTP-3) (Heterogeneous nuclear ribonucleoprotein H') (hnRNP H') [Cleaved into: Heterogeneous nuclear ribonucleoprotein H2, N-terminally processed]	Homo sapiens (Human)	14|8|9|9|15|11|21|24|22|18	10|10|4|9|23|19	75	0.85
P62841	RPS15	RS15_HUMAN	Small ribosomal subunit protein uS19 (40S ribosomal protein S15) (RIG protein)	Homo sapiens (Human)	11|12|8|12|13|13|12|14|14|13	13|11|15|14|12|10	75	0.85
Q10471	GALNT2	GALT2_HUMAN	Polypeptide N-acetylgalactosaminyltransferase 2 (EC 2.4.1.41) (Polypeptide GalNAc transferase 2) (GalNAc-T2) (pp-GaNTase 2) (Protein-UDP acetylgalactosaminyltransferase 2) (UDP-GalNAc:polypeptide N-acetylgalactosaminyltransferase 2) [Cleaved into: Polypeptide N-acetylgalactosaminyltransferase 2 soluble form]	Homo sapiens (Human)	10|9|12|10|9|7|7|7|10|11	8|9|16|14|14|14	75	0.83
Q9UJZ1	STOML2	STML2_HUMAN	Stomatin-like protein 2, mitochondrial (SLP-2) (EPB72-like protein 2) (Paraprotein target 7) (Paratarg-7)	Homo sapiens (Human)	11|12|10|6|8|9|15|19|14|16	9|9|6|8|22|21	75	0.83
Q9Y266	NUDC	NUDC_HUMAN	Nuclear migration protein nudC (Nuclear distribution protein C homolog)	Homo sapiens (Human)	19|18|9|11|13|16|34|32|32|27	12|10|9|9|16|19	75	0.86
P22234	PAICS	PUR6_HUMAN	Bifunctional phosphoribosylaminoimidazole carboxylase/phosphoribosylaminoimidazole succinocarboxamide synthetase (PAICS) [Includes: Phosphoribosylaminoimidazole carboxylase (EC 4.1.1.21) (AIR carboxylase) (AIRC); Phosphoribosylaminoimidazole succinocarboxamide synthetase (EC 6.3.2.6) (SAICAR synthetase)]	Homo sapiens (Human)	30|28|12|15|14|18|37|36|37|32	8|6|10|10|18|22	74	0.86
P54136	RARS1	SYRC_HUMAN	Arginine--tRNA ligase, cytoplasmic (EC 6.1.1.19) (Arginyl-tRNA synthetase) (ArgRS)	Homo sapiens (Human)	32|29|20|19|23|24|62|60|48|52	10|12|12|9|15|16	74	0.86
Q9P258	RCC2	RCC2_HUMAN	Protein RCC2 (RCC1-like protein TD-60) (Telophase disk protein of 60 kDa)	Homo sapiens (Human)	17|18|12|13|15|18|40|49|35|40	9|14|9|10|17|15	74	0.86
Q9Y485	DMXL1	DMXL1_HUMAN	DmX-like protein 1 (X-like 1 protein)	Homo sapiens (Human)	13|13|1|2|1|0|10|7|6|9	17|10|8|11|12|16	74	0.75
Q9Y6C9	MTCH2	MTCH2_HUMAN	Mitochondrial carrier homolog 2 (Met-induced mitochondrial protein)	Homo sapiens (Human)	13|13|7|8|13|9|13|19|12|15	13|9|10|9|17|16	74	0.85
P07954	FH	FUMH_HUMAN	Fumarate hydratase, mitochondrial (Fumarase) (HsFH) (EC 4.2.1.2)	Homo sapiens (Human)	4|4|6|6|12|11|13|11|15|14	8|10|11|11|17|16	73	0.83
P18085	ARF4	ARF4_HUMAN	ADP-ribosylation factor 4	Homo sapiens (Human)	15|14|7|6|7|7|16|19|15|16	9|8|7|7|22|20	73	0.84
P26373	RPL13	RL13_HUMAN	Large ribosomal subunit protein eL13 (60S ribosomal protein L13) (Breast basic conserved protein 1)	Homo sapiens (Human)	6|6|6|8|14|13|25|25|24|27	15|11|11|14|11|11	73	0.86
Q16795	NDUFA9	NDUA9_HUMAN	NADH dehydrogenase [ubiquinone] 1 alpha subcomplex subunit 9, mitochondrial (Complex I-39kD) (CI-39kD) (NADH-ubiquinone oxidoreductase 39 kDa subunit)	Homo sapiens (Human)	8|9|2|2|2|6|9|9|17|15	9|13|2|3|22|24	73	0.71
Q9BRQ8	AIFM2	FSP1_HUMAN	Ferroptosis suppressor protein 1 (FSP1) (EC 1.6.5.-) (Apoptosis-inducing factor homologous mitochondrion-associated inducer of death) (AMID) (p53-responsive gene 3 protein)	Homo sapiens (Human)	4|2|3|4|8|6|4|4|6|4	16|16|13|15|7|6	73	0.16
P66932	tig	TIG_SALTY	Trigger factor (TF) (EC 5.2.1.8) (PPIase)	Salmonella typhimurium	0|0|0|0|0|0|0|0|0|0	13|11|6|8|20|15	73	0
P08237	PFKM	PFKAM_HUMAN	ATP-dependent 6-phosphofructokinase, muscle type (ATP-PFK) (PFK-M) (EC 2.7.1.11) (6-phosphofructokinase type A) (Phosphofructo-1-kinase isozyme A) (PFK-A) (Phosphohexokinase)	Homo sapiens (Human)	17|12|7|7|7|6|27|27|33|34	7|9|4|3|23|26	72	0.85
P08865	RPSA	RSSA_HUMAN	Small ribosomal subunit protein uS2 (37 kDa laminin receptor precursor) (37LRP) (37/67 kDa laminin receptor) (LRP/LR) (40S ribosomal protein SA) (67 kDa laminin receptor) (67LR) (Colon carcinoma laminin-binding protein) (Laminin receptor 1) (LamR) (Laminin-binding protein precursor p40) (LBP/p40) (Multidrug resistance-associated protein MGr1-Ag) (NEM/1CHD4)	Homo sapiens (Human)	12|11|5|7|9|6|12|13|16|17	14|9|7|9|16|17	72	0.84
Q13151	HNRNPA0	ROA0_HUMAN	Heterogeneous nuclear ribonucleoprotein A0 (hnRNP A0)	Homo sapiens (Human)	9|8|8|7|11|11|15|17|19|18	11|12|8|11|14|16	72	0.85
Q5T6F2	UBAP2	UBAP2_HUMAN	Ubiquitin-associated protein 2 (UBAP-2) (RNA polymerase II degradation factor UBAP2)	Homo sapiens (Human)	29|27|4|5|6|9|53|48|58|55	7|8|5|5|29|18	72	0.86
Q8NC51	SERBP1	SERB1_HUMAN	SERPINE1 mRNA-binding protein 1 (PAI1 RNA-binding protein 1) (PAI-RBP1) (Plasminogen activator inhibitor 1 RNA-binding protein)	Homo sapiens (Human)	14|13|7|8|10|12|37|39|39|39	6|4|8|6|27|21	72	0.86
Q96RT1	ERBIN	ERBIN_HUMAN	Erbin (Densin-180-like protein) (Erbb2-interacting protein) (Protein LAP2)	Homo sapiens (Human)	16|19|3|1|5|1|38|29|31|33	16|15|6|7|12|16	72	0.86
Q7CQ01	clpB	CLPB_SALTY	Chaperone protein ClpB	Salmonella typhimurium	0|0|0|0|0|0|0|0|0|0	9|8|7|5|21|22	72	0
O15067	PFAS	PUR4_HUMAN	Phosphoribosylformylglycinamidine synthase (FGAM synthase) (FGAMS) (EC 6.3.5.3) (Formylglycinamide ribonucleotide amidotransferase) (FGAR amidotransferase) (FGAR-AT) (Formylglycinamide ribotide amidotransferase) (Phosphoribosylformylglycineamide amidotransferase)	Homo sapiens (Human)	16|19|13|18|12|16|32|40|30|32	6|3|9|8|24|21	71	0.86
P14625	HSP90B1	ENPL_HUMAN	Endoplasmin (EC 3.6.4.-) (94 kDa glucose-regulated protein) (GRP-94) (Heat shock protein 90 kDa beta member 1) (Heat shock protein family C member 4) (Tumor rejection antigen 1) (gp96 homolog)	Homo sapiens (Human)	13|18|7|8|14|12|20|22|21|27	6|8|9|8|22|18	71	0.85
P55060	CSE1L	XPO2_HUMAN	Exportin-2 (Exp2) (Cellular apoptosis susceptibility protein) (Chromosome segregation 1-like protein) (Importin-alpha re-exporter)	Homo sapiens (Human)	55|46|25|25|26|24|64|49|47|55	8|9|7|14|18|15	71	0.86
P78344	EIF4G2	IF4G2_HUMAN	Eukaryotic translation initiation factor 4 gamma 2 (eIF-4-gamma 2) (eIF-4G 2) (eIF4G 2) (Death-associated protein 5) (DAP-5) (p97)	Homo sapiens (Human)	65|65|19|27|24|27|75|79|65|68	10|13|7|5|18|18	71	0.86
Q04637	EIF4G1	IF4G1_HUMAN	Eukaryotic translation initiation factor 4 gamma 1 (eIF-4-gamma 1) (eIF-4G 1) (eIF-4G1) (p220)	Homo sapiens (Human)	65|74|31|29|38|37|90|97|82|80	8|11|7|6|16|23	71	0.86
Q6UB35	MTHFD1L	C1TM_HUMAN	Monofunctional C1-tetrahydrofolate synthase, mitochondrial (EC 6.3.4.3) (Formyltetrahydrofolate synthetase)	Homo sapiens (Human)	3|3|5|5|4|5|7|8|6|6	15|16|5|9|13|13	71	0.45
Q9Y678	COPG1	COPG1_HUMAN	Coatomer subunit gamma-1 (Gamma-1-coat protein) (Gamma-1-COP)	Homo sapiens (Human)	26|25|18|11|12|16|27|23|22|21	13|12|6|10|15|15	71	0.86
Q13148	TARDBP	TADBP_HUMAN	TAR DNA-binding protein 43 (TDP-43)	Homo sapiens (Human)	19|20|17|10|17|15|17|21|16|20	10|9|11|10|14|16	70	0.86
Q14103	HNRNPD	HNRPD_HUMAN	Heterogeneous nuclear ribonucleoprotein D0 (hnRNP D0) (AU-rich element RNA-binding protein 1)	Homo sapiens (Human)	10|10|11|9|10|10|30|24|28|23	10|11|9|11|15|14	70	0.86
Q15084	PDIA6	PDIA6_HUMAN	Protein disulfide-isomerase A6 (EC 5.3.4.1) (Endoplasmic reticulum protein 5) (ER protein 5) (ERp5) (Protein disulfide isomerase P5) (Thioredoxin domain-containing protein 7)	Homo sapiens (Human)	9|14|9|8|8|9|16|15|17|18	10|8|11|6|16|19	70	0.84
Q16777	H2AC20	H2A2C_HUMAN	Histone H2A type 2-C (H2A-clustered histone 20) (Histone H2A-GL101) (Histone H2A/q)	Homo sapiens (Human)	18|20|12|17|14|11|34|33|33|29	14|11|11|14|9|11	70	0.86
Q96HC4	PDLIM5	PDLI5_HUMAN	PDZ and LIM domain protein 5 (Enigma homolog) (Enigma-like PDZ and LIM domains protein)	Homo sapiens (Human)	32|33|11|6|6|8|36|31|31|29	9|7|4|4|25|21	70	0.86
Q9NVP1	DDX18	DDX18_HUMAN	ATP-dependent RNA helicase DDX18 (EC 3.6.4.13) (DEAD box protein 18) (Myc-regulated DEAD box protein) (MrDb)	Homo sapiens (Human)	42|33|21|27|20|21|48|46|45|40	10|11|11|14|14|10	70	0.86
P09874	PARP1	PARP1_HUMAN	Poly [ADP-ribose] polymerase 1 (PARP-1) (EC 2.4.2.30) (ADP-ribosyltransferase diphtheria toxin-like 1) (ARTD1) (DNA ADP-ribosyltransferase PARP1) (EC 2.4.2.-) (NAD(+) ADP-ribosyltransferase 1) (ADPRT 1) (Poly[ADP-ribose] synthase 1) (Protein poly-ADP-ribosyltransferase PARP1) (EC 2.4.2.-) [Cleaved into: Poly [ADP-ribose] polymerase 1, processed C-terminus (Poly [ADP-ribose] polymerase 1, 89-kDa f…	Homo sapiens (Human)	28|29|11|9|14|20|68|55|61|63	2|7|4|4|26|26	69	0.86
P26639	TARS1	SYTC_HUMAN	Threonine--tRNA ligase 1, cytoplasmic (EC 6.1.1.3) (Threonyl-tRNA synthetase) (ThrRS) (Threonyl-tRNA synthetase 1)	Homo sapiens (Human)	14|17|7|9|14|13|16|18|17|19	8|8|6|4|22|21	69	0.85
Q68DQ2	CRYBG3	CRBG3_HUMAN	Very large A-kinase anchor protein (vlAKAP) (Beta/gamma crystallin domain-containing protein 3)	Homo sapiens (Human)	4|5|0|0|2|0|6|3|5|6	18|12|13|10|8|8	69	0.21
P16657	fabI	FABI_SALTY	Enoyl-[acyl-carrier-protein] reductase [NADH] FabI (ENR) (EC 1.3.1.9) (NADH-dependent enoyl-ACP reductase)	Salmonella typhimurium	0|0|0|0|0|0|0|0|0|0	10|12|9|9|17|12	69	0
O00154	ACOT7	BACH_HUMAN	Cytosolic acyl coenzyme A thioester hydrolase (EC 3.1.2.2) (Acyl-CoA thioesterase 7) (Brain acyl-CoA hydrolase) (BACH) (hBACH) (CTE-IIa) (CTE-II) (Long chain acyl-CoA thioester hydrolase)	Homo sapiens (Human)	8|11|6|7|7|5|8|12|16|11	10|7|12|9|15|15	68	0.83
O00425	IGF2BP3	IF2B3_HUMAN	Insulin-like growth factor 2 mRNA-binding protein 3 (IGF2 mRNA-binding protein 3) (IMP-3) (IGF-II mRNA-binding protein 3) (KH domain-containing protein overexpressed in cancer) (hKOC) (VICKZ family member 3)	Homo sapiens (Human)	13|14|7|7|9|8|25|24|24|30	11|11|7|7|14|18	68	0.85
P31040	SDHA	SDHA_HUMAN	Succinate dehydrogenase [ubiquinone] flavoprotein subunit, mitochondrial (EC 1.3.5.1) (Flavoprotein subunit of complex II) (Fp) (Malate dehydrogenase [quinone] flavoprotein subunit) (EC 1.1.5.-)	Homo sapiens (Human)	0|0|3|2|5|5|14|13|12|15	13|13|4|6|16|16	68	0.79
P36542	ATP5F1C	ATPG_HUMAN	ATP synthase F(1) complex subunit gamma, mitochondrial (ATP synthase F1 subunit gamma) (F-ATPase gamma subunit)	Homo sapiens (Human)	6|7|8|10|11|10|11|13|13|14	11|11|9|14|10|13	68	0.84
P62750	RPL23A	RL23A_HUMAN	Large ribosomal subunit protein uL23 (60S ribosomal protein L23a)	Homo sapiens (Human)	8|6|11|8|13|11|21|21|21|21	11|12|12|7|13|13	68	0.86
Q99729	HNRNPAB	ROAA_HUMAN	Heterogeneous nuclear ribonucleoprotein A/B (hnRNP A/B) (APOBEC1-binding protein 1) (ABBP-1)	Homo sapiens (Human)	9|7|13|9|9|11|17|20|24|20	11|12|7|7|11|20	68	0.85
O95817	BAG3	BAG3_HUMAN	BAG family molecular chaperone regulator 3 (BAG-3) (Bcl-2-associated athanogene 3) (Bcl-2-binding protein Bis) (Docking protein CAIR-1)	Homo sapiens (Human)	7|11|3|4|6|8|33|34|42|43	5|5|2|2|26|27	67	0.85
P16152	CBR1	CBR1_HUMAN	Carbonyl reductase [NADPH] 1 (EC 1.1.1.184) (15-hydroxyprostaglandin dehydrogenase [NADP(+)]) (EC 1.1.1.196, EC 1.1.1.197) (20-beta-hydroxysteroid dehydrogenase) (Alcohol dehydrogenase [NAD(P)+] CBR1) (EC 1.1.1.71) (NADPH-dependent carbonyl reductase 1) (Prostaglandin 9-ketoreductase) (PG-9-KR) (Prostaglandin-E(2) 9-reductase) (EC 1.1.1.189) (Short chain dehydrogenase/reductase family 21C member …	Homo sapiens (Human)	11|9|7|9|11|9|15|13|14|14	13|10|10|9|13|12	67	0.85
P37235	HPCAL1	HPCL1_HUMAN	Hippocalcin-like protein 1 (Calcium-binding protein BDR-1) (HLP2) (Visinin-like protein 3) (VILIP-3)	Homo sapiens (Human)	20|21|8|9|16|11|20|17|17|14	9|10|7|6|16|19	67	0.85
P54577	YARS1	SYYC_HUMAN	Tyrosine--tRNA ligase, cytoplasmic (EC 6.1.1.1) (Tyrosyl-tRNA synthetase) (TyrRS) [Cleaved into: Tyrosine--tRNA ligase, cytoplasmic, N-terminally processed]	Homo sapiens (Human)	16|16|8|8|10|8|22|20|24|21	8|10|9|7|15|18	67	0.85
P62249	RPS16	RS16_HUMAN	Small ribosomal subunit protein uS9 (40S ribosomal protein S16)	Homo sapiens (Human)	9|7|10|5|10|10|12|11|16|15	10|11|10|13|13|10	67	0.85
Q16181	SEPTIN7	SEPT7_HUMAN	Septin-7 (CDC10 protein homolog)	Homo sapiens (Human)	35|37|14|14|16|11|34|38|32|27	6|11|4|5|21|20	67	0.86
Q16658	FSCN1	FSCN1_HUMAN	Fascin (55 kDa actin-bundling protein) (Singed-like protein) (p55)	Homo sapiens (Human)	4|5|8|7|7|6|14|17|17|19	10|11|10|5|16|15	67	0.84
Q969V3	NCLN	NCLN_HUMAN	BOS complex subunit NCLN (Nicalin) (Nicastrin-like protein)	Homo sapiens (Human)	7|13|7|5|9|6|12|13|14|15	6|8|9|11|18|15	67	0.83
P00558	PGK1	PGK1_HUMAN	Phosphoglycerate kinase 1 (EC 2.7.11.1) (EC 2.7.2.3) (Cell migration-inducing gene 10 protein) (Primer recognition protein 2) (PRP 2)	Homo sapiens (Human)	14|12|8|7|12|10|17|14|14|14	3|9|7|5|20|22	66	0.84
P31942	HNRNPH3	HNRH3_HUMAN	Heterogeneous nuclear ribonucleoprotein H3 (hnRNP H3) (Heterogeneous nuclear ribonucleoprotein 2H9) (hnRNP 2H9)	Homo sapiens (Human)	11|13|2|6|5|6|22|19|21|22	6|7|4|5|20|24	66	0.84
P39656	DDOST	OST48_HUMAN	Dolichyl-diphosphooligosaccharide--protein glycosyltransferase 48 kDa subunit (DDOST 48 kDa subunit) (Oligosaccharyl transferase 48 kDa subunit)	Homo sapiens (Human)	14|12|9|7|7|11|10|10|14|11	9|7|10|9|16|15	66	0.84
P62136	PPP1CA	PP1A_HUMAN	Serine/threonine-protein phosphatase PP1-alpha catalytic subunit (PP-1A) (EC 3.1.3.16)	Homo sapiens (Human)	19|20|14|13|13|19|31|27|34|25	8|9|10|10|14|15	66	0.86
Q07866	KLC1	KLC1_HUMAN	Kinesin light chain 1 (KLC 1)	Homo sapiens (Human)	21|17|8|8|10|9|27|21|24|21	10|11|9|9|10|17	66	0.86
Q96KA5	CLPTM1L	CLP1L_HUMAN	Lipid scramblase CLPTM1L (Cisplatin resistance-related protein 9) (CRR9p) (Cleft lip and palate transmembrane protein 1-like protein) (CLPTM1-like protein)	Homo sapiens (Human)	12|15|9|18|13|20|11|14|14|16	9|9|13|15|9|11	66	0.85
Q9Y224	RTRAF	RTRAF_HUMAN	RNA transcription, translation and transport factor protein (CLE7 homolog) (CLE) (hCLE)	Homo sapiens (Human)	29|33|16|10|14|10|39|36|29|31	12|12|9|8|14|11	66	0.86
P22314	UBA1	UBA1_HUMAN	Ubiquitin-like modifier-activating enzyme 1 (EC 6.2.1.45) (Protein A1S9) (Ubiquitin-activating enzyme E1)	Homo sapiens (Human)	24|21|16|12|11|14|43|40|33|40	7|6|7|4|25|16	65	0.86
P29317	EPHA2	EPHA2_HUMAN	Ephrin type-A receptor 2 (EC 2.7.10.1) (Epithelial cell kinase) (Tyrosine-protein kinase receptor ECK)	Homo sapiens (Human)	11|16|7|6|5|5|2|1|2|1	11|11|12|7|10|14	65	0.77
P30101	PDIA3	PDIA3_HUMAN	Protein disulfide-isomerase A3 (EC 5.3.4.1) (58 kDa glucose-regulated protein) (58 kDa microsomal protein) (p58) (Disulfide isomerase ER-60) (Endoplasmic reticulum resident protein 57) (ER protein 57) (ERp57) (Endoplasmic reticulum resident protein 60) (ER protein 60) (ERp60)	Homo sapiens (Human)	8|7|5|3|9|9|20|14|14|16	9|7|9|4|16|20	65	0.83
P62917	RPL8	RL8_HUMAN	Large ribosomal subunit protein uL2 (60S ribosomal protein L8)	Homo sapiens (Human)	5|8|7|6|5|6|13|17|16|18	11|7|6|7|17|17	65	0.84
Q8N163	CCAR2	CCAR2_HUMAN	Cell cycle and apoptosis regulator protein 2 (Cell division cycle and apoptosis regulator protein 2) (DBIRD complex subunit KIAA1967) (Deleted in breast cancer gene 1 protein) (DBC-1) (DBC.1) (NET35) (p30 DBC)	Homo sapiens (Human)	19|20|7|8|10|10|37|36|38|33	8|10|3|5|21|18	65	0.86
Q9UQE7	SMC3	SMC3_HUMAN	Structural maintenance of chromosomes protein 3 (SMC protein 3) (SMC-3) (Basement membrane-associated chondroitin proteoglycan) (Bamacan) (Chondroitin sulfate proteoglycan 6) (Chromosome-associated polypeptide) (hCAP)	Homo sapiens (Human)	22|23|15|12|21|14|40|40|36|33	11|6|7|11|16|14	65	0.86
P12268	IMPDH2	IMDH2_HUMAN	Inosine-5'-monophosphate dehydrogenase 2 (IMP dehydrogenase 2) (IMPD 2) (IMPDH 2) (EC 1.1.1.205) (Inosine-5'-monophosphate dehydrogenase type II) (IMP dehydrogenase II) (IMPDH-II)	Homo sapiens (Human)	10|14|7|5|7|6|27|25|21|32	6|6|5|5|23|19	64	0.85
P20700	LMNB1	LMNB1_HUMAN	Lamin-B1	Homo sapiens (Human)	16|12|6|9|10|12|37|32|32|32	7|7|6|9|17|18	64	0.86
P56192	MARS1	SYMC_HUMAN	Methionine--tRNA ligase, cytoplasmic (EC 6.1.1.10) (Methionyl-tRNA synthetase) (MetRS)	Homo sapiens (Human)	29|28|16|14|20|17|32|33|33|34	5|10|8|7|16|18	64	0.86
Q15008	PSMD6	PSMD6_HUMAN	26S proteasome non-ATPase regulatory subunit 6 (26S proteasome regulatory subunit RPN7) (26S proteasome regulatory subunit S10) (Breast cancer-associated protein SGA-113M) (Phosphonoformate immuno-associated protein 4) (Proteasome regulatory particle subunit p44S10) (p42A)	Homo sapiens (Human)	15|13|9|10|8|12|16|16|13|14	10|12|6|11|13|12	64	0.85
Q7L2E3	DHX30	DHX30_HUMAN	ATP-dependent RNA helicase DHX30 (EC 3.6.4.13) (DEAH box protein 30)	Homo sapiens (Human)	17|22|6|7|10|14|29|28|27|31	11|15|4|5|13|16	64	0.86
Q9H3U1	UNC45A	UN45A_HUMAN	Protein unc-45 homolog A (Unc-45A) (GCUNC-45) (Smooth muscle cell-associated protein 1) (SMAP-1)	Homo sapiens (Human)	27|33|16|16|19|12|39|39|48|45	10|9|9|9|13|14	64	0.86
Q9NTJ3	SMC4	SMC4_HUMAN	Structural maintenance of chromosomes protein 4 (SMC protein 4) (SMC-4) (Chromosome-associated polypeptide C) (hCAP-C) (XCAP-C homolog)	Homo sapiens (Human)	17|15|16|19|19|16|46|45|45|43	11|6|11|8|13|15	64	0.86
P0A7Z7	rpoA	RPOA_SALTY	DNA-directed RNA polymerase subunit alpha (RNAP subunit alpha) (EC 2.7.7.6) (RNA polymerase subunit alpha) (Transcriptase subunit alpha)	Salmonella typhimurium	0|0|0|0|0|0|0|0|0|0	10|9|7|5|15|18	64	0
O14828	SCAMP3	SCAM3_HUMAN	Secretory carrier-associated membrane protein 3 (Secretory carrier membrane protein 3)	Homo sapiens (Human)	3|2|5|4|3|5|7|8|6|10	10|8|9|11|14|11	63	0.69
P15924	DSP	DESP_HUMAN	Desmoplakin (DP) (250/210 kDa paraneoplastic pemphigus antigen)	Homo sapiens (Human)	16|23|13|8|10|13|40|36|38|36	6|6|7|4|17|23	63	0.86
P23381	WARS1	SYWC_HUMAN	Tryptophan--tRNA ligase, cytoplasmic (EC 6.1.1.2) (Interferon-induced protein 53) (IFP53) (Tryptophanyl-tRNA synthetase) (TrpRS) (hWRS) [Cleaved into: T1-TrpRS; T2-TrpRS]	Homo sapiens (Human)	19|20|4|6|5|7|18|25|21|25	5|7|6|9|19|17	63	0.85
P46777	RPL5	RL5_HUMAN	Large ribosomal subunit protein uL18 (60S ribosomal protein L5)	Homo sapiens (Human)	8|8|2|3|4|4|20|25|24|24	5|6|3|4|26|19	63	0.83
P62191	PSMC1	PRS4_HUMAN	26S proteasome regulatory subunit 4 (P26s4) (26S proteasome AAA-ATPase subunit RPT2) (Proteasome 26S subunit ATPase 1)	Homo sapiens (Human)	16|20|9|5|10|13|24|34|29|23	5|6|8|9|18|17	63	0.86
Q14008	CKAP5	CKAP5_HUMAN	Cytoskeleton-associated protein 5 (Colonic and hepatic tumor overexpressed gene protein) (Ch-TOG)	Homo sapiens (Human)	43|48|18|13|21|15|80|72|57|64	12|11|7|8|16|9	63	0.86
Q14839	CHD4	CHD4_HUMAN	Chromodomain-helicase-DNA-binding protein 4 (CHD-4) (EC 3.6.4.-) (ATP-dependent helicase CHD4) (Mi-2 autoantigen 218 kDa protein) (Mi2-beta)	Homo sapiens (Human)	94|87|39|43|49|53|132|140|141|133	7|9|6|7|15|19	63	0.86
Q15393	SF3B3	SF3B3_HUMAN	Splicing factor 3B subunit 3 (Pre-mRNA-splicing factor SF3b 130 kDa subunit) (SF3b130) (STAF130) (Spliceosome-associated protein 130) (SAP 130)	Homo sapiens (Human)	78|84|38|40|48|40|76|76|64|61	9|8|13|13|10|10	63	0.86
Q92621	NUP205	NU205_HUMAN	Nuclear pore complex protein Nup205 (205 kDa nucleoporin) (Nucleoporin Nup205)	Homo sapiens (Human)	19|22|13|10|11|11|29|27|23|35	8|11|12|8|14|10	63	0.86
Q99613	EIF3C	EIF3C_HUMAN	Eukaryotic translation initiation factor 3 subunit C (eIF3c) (Eukaryotic translation initiation factor 3 subunit 8) (eIF3 p110)	Homo sapiens (Human)	29|26|10|11|9|12|39|38|34|34	7|6|5|6|20|19	63	0.86
O43684	BUB3	BUB3_HUMAN	Mitotic checkpoint protein BUB3	Homo sapiens (Human)	12|11|7|5|8|5|23|27|32|24	7|8|6|6|18|17	62	0.85
P05388	RPLP0	RLA0_HUMAN	Large ribosomal subunit protein uL10 (60S acidic ribosomal protein P0) (60S ribosomal protein L10E)	Homo sapiens (Human)	7|9|8|7|9|7|16|20|21|21	8|6|6|6|16|20	62	0.84
P15170	GSPT1	ERF3A_HUMAN	Eukaryotic peptide chain release factor GTP-binding subunit ERF3A (Eukaryotic peptide chain release factor subunit 3a) (eRF3a) (EC 3.6.5.-) (G1 to S phase transition protein 1 homolog)	Homo sapiens (Human)	14|14|16|13|13|14|12|17|14|13	9|8|12|14|11|8	62	0.86
P26368	U2AF2	U2AF2_HUMAN	Splicing factor U2AF 65 kDa subunit (U2 auxiliary factor 65 kDa subunit) (hU2AF(65)) (hU2AF65) (U2 snRNP auxiliary factor large subunit)	Homo sapiens (Human)	74|76|33|24|32|25|71|67|73|55	6|7|7|7|18|17	62	0.86
P51114	FXR1	FXR1_HUMAN	RNA-binding protein FXR1 (FMR1 autosomal homolog 1) (hFXR1p)	Homo sapiens (Human)	40|41|20|15|20|20|46|43|42|43	14|9|8|9|12|10	62	0.86
Q99798	ACO2	ACON_HUMAN	Aconitate hydratase, mitochondrial (Aconitase) (EC 4.2.1.3) (Citrate hydro-lyase)	Homo sapiens (Human)	0|0|0|0|0|0|2|4|4|4	5|7|3|3|20|24	62	0.2
Q9BQG0	MYBBP1A	MBB1A_HUMAN	Myb-binding protein 1A	Homo sapiens (Human)	52|49|33|30|35|33|71|66|63|58	5|4|7|9|17|20	62	0.86
Q9NS69	TOMM22	TOM22_HUMAN	Mitochondrial import receptor subunit TOM22 homolog (hTom22) (1C9-2) (Translocase of outer membrane 22 kDa subunit homolog)	Homo sapiens (Human)	12|8|6|6|4|8|11|16|16|11	10|10|10|6|13|13	62	0.84
Q9Y450	HBS1L	HBS1L_HUMAN	HBS1-like protein (EC 3.6.5.-) (ERFS)	Homo sapiens (Human)	20|24|10|13|13|13|28|24|34|25	10|9|7|7|17|12	62	0.86
O00194	RAB27B	RB27B_HUMAN	Ras-related protein Rab-27B (EC 3.6.5.2) (C25KG)	Homo sapiens (Human)	6|6|4|1|2|4|6|6|3|6	8|9|9|8|12|15	61	0.47
P19338	NCL	NUCL_HUMAN	Nucleolin (Protein C23)	Homo sapiens (Human)	32|30|21|30|29|22|60|58|55|54	6|5|10|7|18|15	61	0.86
P22061	PCMT1	PIMT_HUMAN	Protein-L-isoaspartate(D-aspartate) O-methyltransferase (PIMT) (EC 2.1.1.77) (L-isoaspartyl protein carboxyl methyltransferase) (Protein L-isoaspartyl/D-aspartyl methyltransferase) (Protein-beta-aspartate methyltransferase)	Homo sapiens (Human)	14|15|6|7|10|6|17|17|15|18	5|8|6|7|18|17	61	0.85
Q14914	PTGR1	PTGR1_HUMAN	Prostaglandin reductase 1 (PRG-1) (15-oxoprostaglandin 13-reductase) (EC 1.3.1.48) (Dithiolethione-inducible gene 1 protein) (D3T-inducible gene 1 protein) (DIG-1) (Leukotriene B4 12-hydroxydehydrogenase) (NAD(P)H-dependent alkenal/one oxidoreductase) (EC 1.3.1.74)	Homo sapiens (Human)	3|3|3|3|5|4|12|17|19|18	4|2|3|5|26|21	61	0.75
Q9BWM7	SFXN3	SFXN3_HUMAN	Sideroflexin-3	Homo sapiens (Human)	4|5|6|6|6|6|11|10|12|10	8|11|11|9|12|10	61	0.83
Q9HC07	TMEM165	TM165_HUMAN	Putative divalent cation/proton antiporter TMEM165 (Transmembrane protein 165) (Transmembrane protein PT27) (Transmembrane protein TPARL)	Homo sapiens (Human)	7|8|4|2|7|10|14|16|12|14	7|6|6|4|20|18	61	0.82
P20340	RAB6A	RAB6A_HUMAN	Ras-related protein Rab-6A (Rab-6) (EC 3.6.5.2)	Homo sapiens (Human)	11|11|4|7|9|9|16|11|10|11	10|11|4|11|12|12	60	0.84
P62913	RPL11	RL11_HUMAN	Large ribosomal subunit protein uL5 (60S ribosomal protein L11) (CLL-associated antigen KW-12)	Homo sapiens (Human)	10|7|12|10|15|8|12|13|15|16	10|10|11|11|9|9	60	0.86
P68036	UBE2L3	UB2L3_HUMAN	Ubiquitin-conjugating enzyme E2 L3 (EC 2.3.2.23) (E2 ubiquitin-conjugating enzyme L3) (L-UBC) (UbcH7) (Ubiquitin carrier protein L3) (Ubiquitin-conjugating enzyme E2-F1) (Ubiquitin-protein ligase L3)	Homo sapiens (Human)	11|8|9|8|10|9|7|9|11|12	10|10|14|10|7|9	60	0.84
Q15738	NSDHL	NSDHL_HUMAN	Sterol-4-alpha-carboxylate 3-dehydrogenase, decarboxylating (EC 1.1.1.170) (Protein H105e3)	Homo sapiens (Human)	10|9|7|7|8|9|9|11|8|13	4|6|9|6|18|17	60	0.82
Q969Z0	TBRG4	FAKD4_HUMAN	FAST kinase domain-containing protein 4 (Cell cycle progression restoration protein 2) (Cell cycle progression protein 2) (Protein TBRG4) (Transforming growth factor beta regulator 4)	Homo sapiens (Human)	5|4|4|5|2|2|4|8|13|10	14|13|4|3|13|13	60	0.76
O00203	AP3B1	AP3B1_HUMAN	AP-3 complex subunit beta-1 (Adaptor protein complex AP-3 subunit beta-1) (Adaptor-related protein complex 3 subunit beta-1) (Beta-3A-adaptin) (Clathrin assembly protein complex 3 beta-1 large chain)	Homo sapiens (Human)	17|21|12|12|12|13|23|22|25|22	12|8|11|10|10|8	59	0.86
O75533	SF3B1	SF3B1_HUMAN	Splicing factor 3B subunit 1 (Pre-mRNA-splicing factor SF3b 155 kDa subunit) (SF3b155) (Spliceosome-associated protein 155) (SAP 155)	Homo sapiens (Human)	89|72|54|42|51|49|138|148|131|133	9|7|8|6|12|17	59	0.86
O95347	SMC2	SMC2_HUMAN	Structural maintenance of chromosomes protein 2 (SMC protein 2) (SMC-2) (Chromosome-associated protein E) (hCAP-E) (XCAP-E homolog)	Homo sapiens (Human)	29|26|12|12|13|14|57|46|50|48	8|8|6|2|17|18	59	0.86
P14868	DARS1	SYDC_HUMAN	Aspartate--tRNA ligase, cytoplasmic (EC 6.1.1.12) (Aspartyl-tRNA synthetase) (AspRS) (Cell proliferation-inducing gene 40 protein)	Homo sapiens (Human)	18|16|11|17|18|14|32|36|40|44	8|8|7|6|17|13	59	0.86
P17612	PRKACA	KAPCA_HUMAN	cAMP-dependent protein kinase catalytic subunit alpha (PKA C-alpha) (EC 2.7.11.11)	Homo sapiens (Human)	9|10|6|11|12|8|14|15|19|20	10|7|6|6|16|14	59	0.85
P47756	CAPZB	CAPZB_HUMAN	F-actin-capping protein subunit beta (CapZ beta)	Homo sapiens (Human)	16|15|7|7|8|8|40|36|30|36	9|10|3|4|15|18	59	0.86
P50570	DNM2	DYN2_HUMAN	Dynamin-2 (EC 3.6.5.5) (Dynamin 2) (Dynamin II)	Homo sapiens (Human)	27|21|7|7|10|8|22|27|26|23	8|10|5|5|17|14	59	0.86
P57088	TMEM33	TMM33_HUMAN	Transmembrane protein 33 (Protein DB83) (SHINC-3)	Homo sapiens (Human)	7|4|2|2|4|3|15|11|9|10	3|3|3|2|26|22	59	0.47
Q17RY0	CPEB4	CPEB4_HUMAN	Cytoplasmic polyadenylation element-binding protein 4 (CPE-BP4) (CPE-binding protein 4) (hCPEB-4)	Homo sapiens (Human)	7|4|1|1|2|2|6|4|6|6	7|6|2|2|20|22	59	0.25
Q9BQS8	FYCO1	FYCO1_HUMAN	FYVE and coiled-coil domain-containing protein 1 (Zinc finger FYVE domain-containing protein 7)	Homo sapiens (Human)	2|0|0|0|0|0|3|2|5|3	15|12|9|7|5|11	59	0.07
Q9H0A0	NAT10	NAT10_HUMAN	RNA cytidine acetyltransferase (EC 2.3.1.-) (18S rRNA cytosine acetyltransferase) (N-acetyltransferase 10) (N-acetyltransferase-like protein) (hALP)	Homo sapiens (Human)	38|41|25|25|29|24|68|57|58|55	7|4|10|6|17|15	59	0.86
Q9H4M9	EHD1	EHD1_HUMAN	EH domain-containing protein 1 (PAST homolog 1) (hPAST1) (Testilin)	Homo sapiens (Human)	9|5|1|2|2|4|16|14|15|12	10|7|2|8|15|17	59	0.82
P60428	rplB	RL2_SALTY	Large ribosomal subunit protein uL2 (50S ribosomal protein L2)	Salmonella typhimurium	0|0|0|0|0|0|0|0|0|0	11|8|3|2|18|17	59	0.01
P13797	PLS3	PLST_HUMAN	Plastin-3 (T-fimbrin) (T-plastin)	Homo sapiens (Human)	23|26|4|5|7|9|17|15|23|21	9|12|5|2|16|14	58	0.85
P50395	GDI2	GDIB_HUMAN	Rab GDP dissociation inhibitor beta (Rab GDI beta) (Guanosine diphosphate dissociation inhibitor 2) (GDI-2)	Homo sapiens (Human)	13|12|8|8|8|6|14|14|12|13	9|8|11|8|12|10	58	0.85
Q13045	FLII	FLII_HUMAN	Protein flightless-1 homolog	Homo sapiens (Human)	29|33|12|15|14|27|21|19|25|24	11|6|6|7|16|12	58	0.86
Q15436	SEC23A	SC23A_HUMAN	Protein transport protein Sec23A (hSec23A) (SEC23-related protein A)	Homo sapiens (Human)	11|14|3|3|7|6|23|28|28|26	3|2|3|1|26|23	58	0.84
Q5M775	SPECC1	CYTSB_HUMAN	Cytospin-B (Nuclear structure protein 5) (NSP5) (Sperm antigen HCMOGT-1) (Sperm antigen with calponin homology and coiled-coil domains 1)	Homo sapiens (Human)	8|12|0|0|0|0|19|13|16|15	8|9|7|6|14|14	58	0.83
Q8WX93	PALLD	PALLD_HUMAN	Palladin (SIH002) (Sarcoma antigen NY-SAR-77)	Homo sapiens (Human)	36|41|12|12|14|14|51|48|48|47	3|7|5|3|22|18	58	0.86
Q99567	NUP88	NUP88_HUMAN	Nuclear pore complex protein Nup88 (88 kDa nucleoporin) (Nucleoporin Nup88)	Homo sapiens (Human)	22|28|18|17|16|21|21|23|24|23	8|9|6|8|13|14	58	0.86
Q9UPQ9	TNRC6B	TNR6B_HUMAN	Trinucleotide repeat-containing gene 6B protein	Homo sapiens (Human)	9|7|1|0|1|2|34|31|29|29	1|0|0|1|26|30	58	0.84
P0AA07	ptsH	PTHP_SALTY	Phosphocarrier protein HPr (Histidine-containing protein)	Salmonella typhimurium	2|3|4|4|6|5|5|5|2|3	10|6|4|6|17|15	58	0.24
O14925	TIMM23	TIM23_HUMAN	Mitochondrial import inner membrane translocase subunit Tim23	Homo sapiens (Human)	8|5|6|5|7|7|10|9|11|15	13|7|8|7|10|12	57	0.83
O60610	DIAPH1	DIAP1_HUMAN	Protein diaphanous homolog 1 (Diaphanous-related formin-1) (DRF1)	Homo sapiens (Human)	16|16|14|16|20|20|32|40|33|32	4|4|9|16|12|12	57	0.86
O75746	SLC25A12	S2512_HUMAN	Electrogenic aspartate/glutamate antiporter SLC25A12, mitochondrial (Araceli hiperlarga) (Aralar) (Aralar1) (Mitochondrial aspartate glutamate carrier 1) (Solute carrier family 25 member 12)	Homo sapiens (Human)	8|6|7|8|5|6|9|10|11|15	8|4|6|8|16|15	57	0.82
P05023	ATP1A1	AT1A1_HUMAN	Sodium/potassium-transporting ATPase subunit alpha-1 (Na(+)/K(+) ATPase alpha-1 subunit) (EC 7.2.2.13) (Sodium pump subunit alpha-1)	Homo sapiens (Human)	20|16|7|4|10|9|22|23|17|21	6|3|5|6|18|19	57	0.85
P06493	CDK1	CDK1_HUMAN	Cyclin-dependent kinase 1 (CDK1) (EC 2.7.11.22) (EC 2.7.11.23) (Cell division control protein 2 homolog) (Cell division protein kinase 1) (p34 protein kinase)	Homo sapiens (Human)	10|11|5|3|5|7|27|23|26|23	5|7|5|7|16|17	57	0.85
P15559	NQO1	NQO1_HUMAN	NAD(P)H dehydrogenase [quinone] 1 (EC 1.6.5.2) (Azoreductase) (DT-diaphorase) (DTD) (Menadione reductase) (NAD(P)H:quinone oxidoreductase 1) (Phylloquinone reductase) (Quinone reductase 1) (QR1)	Homo sapiens (Human)	13|15|5|6|9|4|14|12|16|15	8|9|7|4|14|15	57	0.84
P20339	RAB5A	RAB5A_HUMAN	Ras-related protein Rab-5A (EC 3.6.5.2)	Homo sapiens (Human)	3|5|3|5|7|7|4|6|8|7	8|9|6|8|14|12	57	0.72
P30048	PRDX3	PRDX3_HUMAN	Thioredoxin-dependent peroxide reductase, mitochondrial (EC 1.11.1.24) (Antioxidant protein 1) (AOP-1) (HBC189) (Peroxiredoxin III) (Prx-III) (Peroxiredoxin-3) (Protein MER5 homolog) (Thioredoxin-dependent peroxiredoxin 3)	Homo sapiens (Human)	6|5|5|4|5|6|17|14|11|14	5|7|5|2|18|20	57	0.81
P43243	MATR3	MATR3_HUMAN	Matrin-3	Homo sapiens (Human)	44|45|16|18|23|25|66|69|61|65	8|9|7|11|11|11	57	0.86
P49915	GMPS	GUAA_HUMAN	GMP synthase [glutamine-hydrolyzing] (EC 6.3.5.2) (GMP synthetase) (Glutamine amidotransferase)	Homo sapiens (Human)	25|25|16|11|20|21|38|30|33|33	8|8|6|7|12|16	57	0.86
P54259	ATN1	ATN1_HUMAN	Atrophin-1 (Dentatorubral-pallidoluysian atrophy protein)	Homo sapiens (Human)	3|1|8|6|5|7|10|8|11|15	8|5|4|4|21|15	57	0.72
P61353	RPL27	RL27_HUMAN	Large ribosomal subunit protein eL27 (60S ribosomal protein L27)	Homo sapiens (Human)	6|7|7|6|10|8|18|14|15|13	7|8|6|5|17|14	57	0.84
Q13488	TCIRG1	VPP3_HUMAN	V-type proton ATPase 116 kDa subunit a 3 (V-ATPase 116 kDa subunit a 3) (Osteoclastic proton pump 116 kDa subunit) (OC-116 kDa) (OC116) (T-cell immune regulator 1) (T-cell immune response cDNA7 protein) (TIRC7) (Vacuolar proton translocating ATPase 116 kDa subunit a isoform 3)	Homo sapiens (Human)	0|0|0|0|0|0|0|0|0|0	6|7|3|10|15|16	57	0
Q6DD88	ATL3	ATLA3_HUMAN	Atlastin-3 (AT3) (ATL-3) (EC 3.6.5.-)	Homo sapiens (Human)	9|8|8|8|8|11|11|9|14|12	8|9|6|6|16|12	57	0.84
Q92499	DDX1	DDX1_HUMAN	ATP-dependent RNA helicase DDX1 (EC 3.6.4.13) (DEAD box protein 1) (DEAD box protein retinoblastoma) (DBP-RB)	Homo sapiens (Human)	30|30|18|11|17|16|38|37|32|40	8|10|6|3|14|16	57	0.86
Q9BZE4	GTPBP4	GTPB4_HUMAN	GTP-binding protein 4 (Chronic renal failure gene protein) (GTP-binding protein NGB) (Nucleolar GTP-binding protein 1)	Homo sapiens (Human)	22|28|11|12|14|13|40|42|36|36	7|2|8|10|16|14	57	0.86
Q8ZND6	pta	PTA_SALTY	Phosphate acetyltransferase (EC 2.3.1.222) (EC 2.3.1.8) (Phosphotransacetylase)	Salmonella typhimurium	0|0|0|0|0|0|0|0|0|0	9|10|5|8|10|15	57	0
O15427	SLC16A3	MOT4_HUMAN	Monocarboxylate transporter 4 (MCT 4) (Solute carrier family 16 member 3)	Homo sapiens (Human)	6|4|11|6|8|8|15|14|18|18	9|8|8|9|10|12	56	0.85
O43504	LAMTOR5	LTOR5_HUMAN	Ragulator complex protein LAMTOR5 (Hepatitis B virus X-interacting protein) (HBV X-interacting protein) (HBX-interacting protein) (Late endosomal/lysosomal adaptor and MAPK and MTOR activator 5)	Homo sapiens (Human)	2|3|0|0|0|0|4|4|4|4	15|13|7|4|7|10	56	0.15
P60981	DSTN	DEST_HUMAN	Destrin (Actin-depolymerizing factor) (ADF)	Homo sapiens (Human)	8|12|9|9|8|8|8|9|10|11	9|8|8|9|10|12	56	0.84
Q7L2H7	EIF3M	EIF3M_HUMAN	Eukaryotic translation initiation factor 3 subunit M (eIF3m) (Fetal lung protein B5) (hFL-B5) (PCI domain-containing protein 1)	Homo sapiens (Human)	20|22|7|8|9|12|19|20|19|19	7|10|7|6|12|14	56	0.86
Q96MD2	KICS2	KICS2_HUMAN	KICSTOR subunit 2 (KICSTOR complex protein C12orf66)	Homo sapiens (Human)	0|0|0|0|0|0|0|0|0|0	8|9|9|9|12|9	56	0
Q96QK1	VPS35	VPS35_HUMAN	Vacuolar protein sorting-associated protein 35 (hVPS35) (Maternal-embryonic 3) (Vesicle protein sorting 35)	Homo sapiens (Human)	9|10|5|5|6|6|10|11|6|6	10|10|6|10|9|11	56	0.83
Q9NZB2	FAM120A	F120A_HUMAN	Constitutive coactivator of PPAR-gamma-like protein 1 (Oxidative stress-associated SRC activator) (Protein FAM120A)	Homo sapiens (Human)	13|13|5|6|8|5|32|27|27|28	5|6|2|6|20|17	56	0.85
P0A1R2	hisF	HIS6_SALTY	Imidazole glycerol phosphate synthase subunit HisF (EC 4.3.2.10) (IGP synthase cyclase subunit) (IGP synthase subunit HisF) (ImGP synthase subunit HisF) (IGPS subunit HisF)	Salmonella typhimurium	1|1|0|0|0|0|0|0|0|0	14|8|8|8|6|12	56	0
P65882	purA	PURA_SALTY	Adenylosuccinate synthetase (AMPSase) (AdSS) (EC 6.3.4.4) (IMP--aspartate ligase)	Salmonella typhimurium	0|0|0|0|0|0|0|0|0|0	8|8|3|6|15|16	56	0
O43390	HNRNPR	HNRPR_HUMAN	Heterogeneous nuclear ribonucleoprotein R (hnRNP R)	Homo sapiens (Human)	26|28|16|15|14|16|36|35|34|37	7|7|6|4|15|16	55	0.86
P06396	GSN	GELS_HUMAN	Gelsolin (AGEL) (Actin-depolymerizing factor) (ADF) (Brevin)	Homo sapiens (Human)	7|10|2|1|2|0|12|13|16|15	3|2|1|1|25|23	55	0.7
P13804	ETFA	ETFA_HUMAN	Electron transfer flavoprotein subunit alpha, mitochondrial (Alpha-ETF)	Homo sapiens (Human)	3|2|3|2|2|5|5|6|6|6	8|8|4|8|14|13	55	0.41
P17980	PSMC3	PRS6A_HUMAN	26S proteasome regulatory subunit 6A (26S proteasome AAA-ATPase subunit RPT5) (Proteasome 26S subunit ATPase 3) (Proteasome subunit P50) (Tat-binding protein 1) (TBP-1)	Homo sapiens (Human)	16|17|11|8|9|9|22|26|26|30	7|6|10|4|14|14	55	0.86
P23526	AHCY	SAHH_HUMAN	Adenosylhomocysteinase (AdoHcyase) (EC 3.13.2.1) (S-adenosyl-L-homocysteine hydrolase)	Homo sapiens (Human)	5|6|2|2|4|4|10|12|9|12	3|3|3|2|20|24	55	0.49
P26196	DDX6	DDX6_HUMAN	Probable ATP-dependent RNA helicase DDX6 (EC 3.6.4.13) (ATP-dependent RNA helicase p54) (DEAD box protein 6) (Oncogene RCK)	Homo sapiens (Human)	23|26|12|10|9|15|31|27|22|28	12|6|4|8|15|10	55	0.86
P33316	DUT	DUT_HUMAN	Deoxyuridine 5'-triphosphate nucleotidohydrolase, mitochondrial (dUTPase) (EC 3.6.1.23) (dUTP pyrophosphatase)	Homo sapiens (Human)	4|4|5|3|7|8|10|12|10|12	9|10|8|7|11|10	55	0.83
P63010	AP2B1	AP2B1_HUMAN	AP-2 complex subunit beta (AP105B) (Adaptor protein complex AP-2 subunit beta) (Adaptor-related protein complex 2 subunit beta) (Beta-2-adaptin) (Beta-adaptin) (Clathrin assembly protein complex 2 beta large chain) (Plasma membrane adaptor HA2/AP2 adaptin beta subunit)	Homo sapiens (Human)	28|36|13|10|14|19|30|29|31|28	11|8|8|5|11|12	55	0.86
Q1KMD3	HNRNPUL2	HNRL2_HUMAN	Heterogeneous nuclear ribonucleoprotein U-like protein 2 (Scaffold-attachment factor A2) (SAF-A2)	Homo sapiens (Human)	5|5|6|5|8|12|13|14|18|13	9|7|12|7|11|9	55	0.85
Q6IBS0	TWF2	TWF2_HUMAN	Twinfilin-2 (A6-related protein) (hA6RP) (Protein tyrosine kinase 9-like) (Twinfilin-1-like protein)	Homo sapiens (Human)	17|16|10|16|17|14|11|12|10|12	7|7|7|12|12|10	55	0.86
Q96AC1	FERMT2	FERM2_HUMAN	Fermitin family homolog 2 (Kindlin-2) (Mitogen-inducible gene 2 protein) (MIG-2) (Pleckstrin homology domain-containing family C member 1) (PH domain-containing family C member 1)	Homo sapiens (Human)	18|20|3|1|1|4|33|38|34|28	3|5|2|3|22|20	55	0.86
Q9H267	VPS33B	VP33B_HUMAN	Vacuolar protein sorting-associated protein 33B (hVPS33B)	Homo sapiens (Human)	11|10|3|1|4|4|17|12|19|14	9|12|7|8|9|10	55	0.84
Q9UP95	SLC12A4	S12A4_HUMAN	Solute carrier family 12 member 4 (Electroneutral potassium-chloride cotransporter 1) (Erythroid K-Cl cotransporter 1) (hKCC1)	Homo sapiens (Human)	3|6|0|0|0|1|5|7|6|8	5|7|8|6|14|15	55	0.46
Q9Y2T2	AP3M1	AP3M1_HUMAN	AP-3 complex subunit mu-1 (AP-3 adaptor complex mu3A subunit) (Adaptor-related protein complex 3 subunit mu-1) (Mu-adaptin 3A) (Mu3A-adaptin)	Homo sapiens (Human)	10|15|6|3|5|9|10|13|15|14	10|9|6|8|11|11	55	0.85
P0DM78	phoP	PHOP_SALTY	Virulence transcriptional regulatory protein PhoP (Acid shock protein 29) (ASP29)	Salmonella typhimurium	0|0|0|0|0|0|0|0|0|0	9|5|4|4|19|14	55	0
P66541	rpsB	RS2_SALTY	Small ribosomal subunit protein uS2 (30S ribosomal protein S2)	Salmonella typhimurium	0|0|0|0|0|0|0|0|0|0	6|8|2|4|17|18	55	0.01
O60264	SMARCA5	SMCA5_HUMAN	SWI/SNF-related matrix-associated actin-dependent regulator of chromatin subfamily A member 5 (SMARCA5) (SWI/SNF-related matrix-associated actin-dependent regulator of chromatin A5) (EC 3.6.4.-) (Sucrose nonfermenting protein 2 homolog) (hSNF2H)	Homo sapiens (Human)	22|22|15|17|18|21|54|42|45|50	4|3|2|4|21|20	54	0.86
O75439	PMPCB	MPPB_HUMAN	Mitochondrial-processing peptidase subunit beta (EC 3.4.24.64) (Beta-MPP) (P-52)	Homo sapiens (Human)	1|0|1|0|1|2|6|12|5|6	3|5|8|5|17|16	54	0.44
P63241	EIF5A	IF5A1_HUMAN	Eukaryotic translation initiation factor 5A-1 (eIF-5A-1) (eIF-5A1) (Eukaryotic initiation factor 5A isoform 1) (eIF-5A) (Rev-binding factor) (eIF-4D)	Homo sapiens (Human)	12|11|12|9|11|11|24|23|21|24	6|9|5|10|11|13	54	0.86
Q05639	EEF1A2	EF1A2_HUMAN	Elongation factor 1-alpha 2 (EF-1-alpha-2) (EC 3.6.5.-) (Eukaryotic elongation factor 1 A-2) (eEF1A-2) (Statin-S1)	Homo sapiens (Human)	14|17|9|10|11|12|30|29|23|27	6|10|5|7|13|13	54	0.86
Q16643	DBN1	DREB_HUMAN	Drebrin (Developmentally-regulated brain protein)	Homo sapiens (Human)	6|5|9|4|3|8|16|13|16|15	0|0|1|1|25|27	54	0.75
O14950	MYL12B	ML12B_HUMAN	Myosin regulatory light chain 12B (MLC-2A) (MLC-2) (Myosin regulatory light chain 2-B, smooth muscle isoform) (Myosin regulatory light chain 20 kDa) (MLC20) (Myosin regulatory light chain MRLC2) (SHUJUN-1)	Homo sapiens (Human)	7|6|6|6|5|4|18|15|23|19	8|9|6|6|10|14	53	0.85
P12814	ACTN1	ACTN1_HUMAN	Alpha-actinin-1 (Alpha-actinin cytoskeletal isoform) (F-actin cross-linking protein) (Non-muscle alpha-actinin-1)	Homo sapiens (Human)	29|30|9|7|12|10|14|15|13|14	6|5|3|2|19|18	53	0.85
P18621	RPL17	RL17_HUMAN	Large ribosomal subunit protein uL22 (60S ribosomal protein L17) (60S ribosomal protein L23) (PD-1)	Homo sapiens (Human)	7|7|9|7|8|7|17|18|19|15	4|6|5|8|15|15	53	0.85
P30050	RPL12	RL12_HUMAN	Large ribosomal subunit protein uL11 (60S ribosomal protein L12)	Homo sapiens (Human)	6|5|6|6|5|6|12|11|13|12	8|7|6|9|11|12	53	0.84
Q14498	RBM39	RBM39_HUMAN	RNA-binding protein 39 (CAPER alpha) (CAPERalpha) (Hepatocellular carcinoma protein 1) (RNA-binding motif protein 39) (RNA-binding region-containing protein 2) (Splicing factor HCC1)	Homo sapiens (Human)	21|21|10|15|11|12|20|15|18|16	8|8|6|7|13|11	53	0.86
Q99570	PIK3R4	PI3R4_HUMAN	Phosphoinositide 3-kinase regulatory subunit 4 (PI3-kinase regulatory subunit 4) (EC 2.7.11.1) (PI3-kinase p150 subunit) (Phosphoinositide 3-kinase adaptor protein)	Homo sapiens (Human)	19|12|9|9|12|9|22|17|17|21	10|8|9|7|10|9	53	0.86
Q9P0L0	VAPA	VAPA_HUMAN	Vesicle-associated membrane protein-associated protein A (VAMP-A) (VAMP-associated protein A) (VAP-A) (33 kDa VAMP-associated protein) (VAP-33)	Homo sapiens (Human)	9|8|7|7|8|7|12|15|12|12	10|11|7|9|8|8	53	0.85
Q9Y265	RUVBL1	RUVB1_HUMAN	RuvB-like 1 (EC 3.6.4.12) (49 kDa TATA box-binding protein-interacting protein) (49 kDa TBP-interacting protein) (54 kDa erythrocyte cytosolic protein) (ECP-54) (INO80 complex subunit H) (Nuclear matrix protein 238) (NMP 238) (Pontin 52) (TIP49a) (TIP60-associated protein 54-alpha) (TAP54-alpha)	Homo sapiens (Human)	25|28|14|14|13|14|28|29|33|29	8|8|3|6|13|15	53	0.86
Q9Y2L1	DIS3	RRP44_HUMAN	Exosome complex exonuclease RRP44 (EC 3.1.13.-) (EC 3.1.26.-) (Protein DIS3 homolog) (Ribosomal RNA-processing protein 44)	Homo sapiens (Human)	23|17|9|8|6|11|25|19|16|18	9|4|5|8|12|15	53	0.86
O75367	MACROH2A1	H2AY_HUMAN	Core histone macro-H2A.1 (Histone macroH2A1) (mH2A1) (Histone H2A.y) (H2A/y) (Medulloblastoma antigen MU-MB-50.205)	Homo sapiens (Human)	19|17|11|9|12|11|20|24|22|23	3|3|5|4|17|20	52	0.85
P08754	GNAI3	GNAI3_HUMAN	Guanine nucleotide-binding protein G(i) subunit alpha-3 (G(i) alpha-3)	Homo sapiens (Human)	14|10|9|8|10|8|14|13|12|14	9|8|6|7|12|10	52	0.85
P10909	CLU	CLUS_HUMAN	Clusterin (Aging-associated gene 4 protein) (Apolipoprotein J) (Apo-J) (Complement cytolysis inhibitor) (CLI) (Complement-associated protein SP-40,40) (Ku70-binding protein 1) (NA1/NA2) (Sulfated glycoprotein 2) (SGP-2) (Testosterone-repressed prostate message 2) (TRPM-2) [Cleaved into: Clusterin beta chain (ApoJalpha) (Complement cytolysis inhibitor a chain) (SP-40,40 beta-chain); Clusterin alph…	Homo sapiens (Human)	3|3|3|4|4|6|16|15|21|17	3|3|5|4|18|19	52	0.82
P28288	ABCD3	ABCD3_HUMAN	ATP-binding cassette sub-family D member 3 (EC 3.1.2.-) (EC 7.6.2.-) (70 kDa peroxisomal membrane protein) (PMP70)	Homo sapiens (Human)	11|12|9|6|6|6|20|16|19|22	4|6|6|4|15|17	52	0.85
P32322	PYCR1	P5CR1_HUMAN	Pyrroline-5-carboxylate reductase 1, mitochondrial (P5C reductase 1) (P5CR 1) (EC 1.5.1.2)	Homo sapiens (Human)	4|6|1|3|2|2|11|8|7|9	9|12|3|2|12|14	52	0.74
P42677	RPS27	RS27_HUMAN	Small ribosomal subunit protein eS27 (40S ribosomal protein S27) (Metallopan-stimulin 1) (MPS-1)	Homo sapiens (Human)	7|8|3|4|5|6|17|17|16|19	7|7|6|6|16|10	52	0.84
Q01995	TAGLN	TAGL_HUMAN	Transgelin (22 kDa actin-binding protein) (Protein WS3-10) (Smooth muscle protein 22-alpha) (SM22-alpha)	Homo sapiens (Human)	19|21|8|5|8|4|12|9|12|9	14|13|3|6|8|8	52	0.85
Q13177	PAK2	PAK2_HUMAN	Serine/threonine-protein kinase PAK 2 (EC 2.7.11.1) (Gamma-PAK) (PAK65) (S6/H4 kinase) (p21-activated kinase 2) (PAK-2) (p58) [Cleaved into: PAK-2p27 (p27); PAK-2p34 (p34) (C-t-PAK2)]	Homo sapiens (Human)	31|24|8|12|17|11|35|32|25|27	8|13|7|6|11|7	52	0.86
Q16891	IMMT	MIC60_HUMAN	MICOS complex subunit MIC60 (Cell proliferation-inducing gene 4/52 protein) (Mitochondrial inner membrane protein) (Mitofilin) (p87/89)	Homo sapiens (Human)	27|21|18|12|21|16|38|32|28|25	5|4|7|6|16|14	52	0.86
Q5T4S7	UBR4	UBR4_HUMAN	E3 ubiquitin-protein ligase UBR4 (EC 2.3.2.27) (600 kDa retinoblastoma protein-associated factor) (p600) (N-recognin-4) (Retinoblastoma-associated factor of 600 kDa) (RBAF600)	Homo sapiens (Human)	19|19|8|10|12|5|29|29|35|32	8|6|5|5|13|15	52	0.86
Q6PKG0	LARP1	LARP1_HUMAN	La-related protein 1 (La ribonucleoprotein domain family member 1)	Homo sapiens (Human)	61|58|18|17|23|31|97|83|75|75	4|5|6|3|18|16	52	0.86
Q9UHD2	TBK1	TBK1_HUMAN	Serine/threonine-protein kinase TBK1 (EC 2.7.11.1) (NF-kappa-B-activating kinase) (T2K) (TANK-binding kinase 1)	Homo sapiens (Human)	14|9|5|8|8|7|17|20|21|20	8|10|7|11|8|8	52	0.86
P14846	carB	CARB_SALTY	Carbamoyl phosphate synthase large chain (EC 6.3.4.16) (EC 6.3.5.5) (Carbamoyl phosphate synthetase ammonia chain)	Salmonella typhimurium	0|0|0|0|0|0|0|0|0|0	4|5|3|6|17|17	52	0
P65977	recA	RECA_SALTY	Protein RecA (Recombinase A)	Salmonella typhimurium	0|0|0|0|0|0|0|0|0|0	5|6|3|2|20|16	52	0.01
P07910	HNRNPC	HNRPC_HUMAN	Heterogeneous nuclear ribonucleoproteins C1/C2 (hnRNP C1/C2)	Homo sapiens (Human)	27|29|12|13|13|14|19|20|20|23	6|8|3|5|16|13	51	0.86
P17655	CAPN2	CAN2_HUMAN	Calpain-2 catalytic subunit (EC 3.4.22.53) (Calcium-activated neutral proteinase 2) (CANP 2) (Calpain M-type) (Calpain large polypeptide L2) (Calpain-2 large subunit) (Millimolar-calpain) (M-calpain)	Homo sapiens (Human)	21|23|9|10|12|9|23|19|18|18	5|7|5|11|10|13	51	0.86
P61513	RPL37A	RL37A_HUMAN	Large ribosomal subunit protein eL43 (60S ribosomal protein L37a)	Homo sapiens (Human)	11|10|11|13|13|10|5|7|6|4	8|10|10|9|6|8	51	0.84
Q07021	C1QBP	C1QBP_HUMAN	Complement component 1 Q subcomponent-binding protein, mitochondrial (ASF/SF2-associated protein p32) (Glycoprotein gC1qBP) (C1qBP) (Hyaluronan-binding protein 1) (Mitochondrial matrix protein p32) (gC1q-R protein) (p33) (SF2AP32)	Homo sapiens (Human)	20|27|23|18|15|20|33|31|32|31	4|8|5|4|15|15	51	0.86
Q6XZF7	DNMBP	DNMBP_HUMAN	Dynamin-binding protein (Scaffold protein Tuba)	Homo sapiens (Human)	18|27|9|6|11|12|36|42|33|36	5|6|5|4|15|16	51	0.86
Q8N1F7	NUP93	NUP93_HUMAN	Nuclear pore complex protein Nup93 (93 kDa nucleoporin) (Nucleoporin Nup93)	Homo sapiens (Human)	16|17|3|4|6|8|32|26|26|22	6|6|4|3|16|16	51	0.86
Q9NZI8	IGF2BP1	IF2B1_HUMAN	Insulin-like growth factor 2 mRNA-binding protein 1 (IGF2 mRNA-binding protein 1) (IMP-1) (IMP1) (Coding region determinant-binding protein) (CRD-BP) (IGF-II mRNA-binding protein 1) (VICKZ family member 1) (Zipcode-binding protein 1) (ZBP-1)	Homo sapiens (Human)	7|7|9|5|10|7|16|15|17|17	7|8|6|5|10|15	51	0.85
O75390	CS	CISY_HUMAN	Citrate synthase, mitochondrial (EC 2.3.3.1) (Citrate (Si)-synthase)	Homo sapiens (Human)	3|4|0|0|0|0|2|1|2|2	6|5|1|1|18|19	50	0.2
P07195	LDHB	LDHB_HUMAN	L-lactate dehydrogenase B chain (LDH-B) (EC 1.1.1.27) (LDH heart subunit) (LDH-H) (Renal carcinoma antigen NY-REN-46)	Homo sapiens (Human)	7|8|4|6|6|5|16|16|23|19	5|4|7|6|13|15	50	0.85
P21266	GSTM3	GSTM3_HUMAN	Glutathione S-transferase Mu 3 (EC 2.5.1.18) (GST class-mu 3) (GSTM3-3) (hGSTM3-3)	Homo sapiens (Human)	5|6|3|4|8|5|27|16|25|19	6|6|6|8|11|13	50	0.85
P31153	MAT2A	METK2_HUMAN	S-adenosylmethionine synthase isoform type-2 (AdoMet synthase 2) (EC 2.5.1.6) (Methionine adenosyltransferase 2) (MAT 2) (Methionine adenosyltransferase II) (MAT-II)	Homo sapiens (Human)	9|8|7|8|10|12|9|7|9|9	6|6|5|8|12|13	50	0.84
P40429	RPL13A	RL13A_HUMAN	Large ribosomal subunit protein uL13 (23 kDa highly basic protein) (60S ribosomal protein L13a)	Homo sapiens (Human)	3|4|6|7|7|7|11|12|11|12	9|11|6|5|11|8	50	0.84
P51571	SSR4	SSRD_HUMAN	Translocon-associated protein subunit delta (TRAP-delta) (Signal sequence receptor subunit delta) (SSR-delta)	Homo sapiens (Human)	8|8|8|8|8|7|8|10|10|10	7|8|8|9|7|11	50	0.84
P60953	CDC42	CDC42_HUMAN	Cell division control protein 42 homolog (EC 3.6.5.2) (G25K GTP-binding protein)	Homo sapiens (Human)	4|9|11|8|8|8|7|8|7|12	10|8|8|7|8|9	50	0.84
P63104	YWHAZ	1433Z_HUMAN	14-3-3 protein zeta/delta (Protein kinase C inhibitor protein 1) (KCIP-1)	Homo sapiens (Human)	18|17|8|10|10|4|19|20|18|21	6|9|5|4|14|12	50	0.86
Q53S08	RAB6D	RAB6D_HUMAN	Ras-related protein Rab-6D (EC 3.6.5.2) (Rab6-like protein WTH3DI)	Homo sapiens (Human)	3|3|4|5|2|3|3|5|7|4	9|8|6|13|8|6	50	0.54
Q04873	udg	UDG_SALTY	UDP-glucose 6-dehydrogenase (UDP-Glc dehydrogenase) (UDP-GlcDH) (UDPGDH) (EC 1.1.1.22)	Salmonella typhimurium	0|0|0|0|0|0|0|0|0|0	6|3|4|5|16|16	50	0
O43795	MYO1B	MYO1B_HUMAN	Unconventional myosin-Ib (MYH-1c) (Myosin I alpha) (MMI-alpha) (MMIa)	Homo sapiens (Human)	7|8|8|7|7|5|5|7|8|5	9|8|7|7|8|10	49	0.83
P27694	RPA1	RFA1_HUMAN	Replication protein A 70 kDa DNA-binding subunit (RP-A p70) (Replication factor A protein 1) (RF-A protein 1) (Single-stranded DNA-binding protein) [Cleaved into: Replication protein A 70 kDa DNA-binding subunit, N-terminally processed]	Homo sapiens (Human)	32|34|16|18|21|26|77|74|74|76	7|4|4|3|15|16	49	0.86
P53597	SUCLG1	SUCA_HUMAN	Succinate--CoA ligase [ADP/GDP-forming] subunit alpha, mitochondrial (EC 6.2.1.4) (EC 6.2.1.5) (Succinyl-CoA synthetase subunit alpha) (SCS-alpha)	Homo sapiens (Human)	3|3|3|2|4|4|5|5|7|6	11|12|3|3|11|9	49	0.6
P54920	NAPA	SNAA_HUMAN	Alpha-soluble NSF attachment protein (SNAP-alpha) (N-ethylmaleimide-sensitive factor attachment protein alpha)	Homo sapiens (Human)	20|13|5|3|5|5|11|14|10|9	7|8|5|4|13|12	49	0.84
P55209	NAP1L1	NP1L1_HUMAN	Nucleosome assembly protein 1-like 1 (NAP-1-related protein) (hNRP)	Homo sapiens (Human)	27|29|17|11|15|17|40|34|38|39	9|7|8|7|9|9	49	0.86
P62330	ARF6	ARF6_HUMAN	ADP-ribosylation factor 6 (EC 3.6.5.2)	Homo sapiens (Human)	5|4|3|2|4|6|5|5|7|6	4|4|4|7|16|14	49	0.43
Q15459	SF3A1	SF3A1_HUMAN	Splicing factor 3A subunit 1 (SF3a120) (Spliceosome-associated protein 114) (SAP 114)	Homo sapiens (Human)	34|32|21|21|18|23|52|60|52|51	8|6|11|6|10|8	49	0.86
Q6YN16	HSDL2	HSDL2_HUMAN	Hydroxysteroid dehydrogenase-like protein 2 (EC 1.-.-.-) (Short chain dehydrogenase/reductase family 13C member 1)	Homo sapiens (Human)	12|8|2|4|3|4|10|10|12|13	6|12|3|3|13|12	49	0.83
Q9H583	HEATR1	HEAT1_HUMAN	HEAT repeat-containing protein 1 (Protein BAP28) (U3 small nucleolar RNA-associated protein 10 homolog) [Cleaved into: HEAT repeat-containing protein 1, N-terminally processed]	Homo sapiens (Human)	19|24|14|10|14|17|35|35|30|24	5|9|6|8|15|6	49	0.86
Q9NR12	PDLIM7	PDLI7_HUMAN	PDZ and LIM domain protein 7 (LIM mineralization protein) (LMP) (Protein enigma)	Homo sapiens (Human)	12|16|4|5|9|8|17|13|13|18	6|5|2|2|15|19	49	0.84
Q9UKV8	AGO2	AGO2_HUMAN	Protein argonaute-2 (Argonaute2) (hAgo2) (EC 3.1.26.n2) (Argonaute RISC catalytic component 2) (Eukaryotic translation initiation factor 2C 2) (eIF-2C 2) (eIF2C 2) (PAZ Piwi domain protein) (PPD) (Protein slicer)	Homo sapiens (Human)	11|11|11|10|10|11|22|20|24|16	5|4|4|4|17|15	49	0.85
Q9Y2X3	NOP58	NOP58_HUMAN	Nucleolar protein 58 (Nucleolar protein 5)	Homo sapiens (Human)	15|12|7|6|7|11|23|27|22|23	4|7|7|4|13|14	49	0.86
P65889	purC	PUR7_SALTY	Phosphoribosylaminoimidazole-succinocarboxamide synthase (EC 6.3.2.6) (SAICAR synthetase)	Salmonella typhimurium	0|0|0|0|0|0|0|0|0|0	5|6|4|5|15|14	49	0
O14979	HNRNPDL	HNRDL_HUMAN	Heterogeneous nuclear ribonucleoprotein D-like (hnRNP D-like) (hnRNP DL) (AU-rich element RNA-binding factor) (JKT41-binding protein) (Protein laAUF1)	Homo sapiens (Human)	9|8|4|9|8|8|14|12|16|11	7|8|7|7|10|9	48	0.85
P27348	YWHAQ	1433T_HUMAN	14-3-3 protein theta (14-3-3 protein T-cell) (14-3-3 protein tau) (Protein HS1)	Homo sapiens (Human)	13|11|4|8|8|7|15|18|12|15	9|5|4|6|14|10	48	0.85
P42694	HELZ	HELZ_HUMAN	Probable helicase with zinc finger domain (EC 3.6.4.-) (Down-regulated in human cancers protein)	Homo sapiens (Human)	8|10|2|1|2|2|15|17|14|11	3|5|1|1|19|19	48	0.8
P43121	MCAM	MUC18_HUMAN	Cell surface glycoprotein MUC18 (Cell surface glycoprotein P1H12) (Melanoma cell adhesion molecule) (Melanoma-associated antigen A32) (Melanoma-associated antigen MUC18) (S-endo 1 endothelial-associated antigen) (CD antigen CD146)	Homo sapiens (Human)	11|10|2|3|3|3|2|2|0|2	9|10|5|4|10|10	48	0.7
P50416	CPT1A	CPT1A_HUMAN	Carnitine O-palmitoyltransferase 1, liver isoform (CPT1-L) (EC 2.3.1.21) (Carnitine O-palmitoyltransferase I, liver isoform) (CPT I) (CPTI-L) (Carnitine palmitoyltransferase 1A) (Succinyltransferase CPT1A) (EC 2.3.1.-)	Homo sapiens (Human)	5|5|7|4|7|8|16|17|13|12	4|4|3|4|18|15	48	0.83
P52594	AGFG1	AGFG1_HUMAN	Arf-GAP domain and FG repeat-containing protein 1 (HIV-1 Rev-binding protein) (Nucleoporin-like protein RIP) (Rev-interacting protein) (Rev/Rex activation domain-binding protein)	Homo sapiens (Human)	16|17|7|8|6|4|10|13|12|13	6|7|6|7|10|12	48	0.85
Q02543	RPL18A	RL18A_HUMAN	Large ribosomal subunit protein eL20 (60S ribosomal protein L18a)	Homo sapiens (Human)	4|6|5|4|5|5|14|16|13|14	6|9|4|2|16|11	48	0.83
Q05682	CALD1	CALD1_HUMAN	Caldesmon (CDM)	Homo sapiens (Human)	21|23|6|7|9|6|26|35|27|31	8|6|5|4|12|13	48	0.86
Q12769	NUP160	NU160_HUMAN	Nuclear pore complex protein Nup160 (160 kDa nucleoporin) (Nucleoporin Nup160)	Homo sapiens (Human)	19|20|8|7|15|8|30|30|30|30	4|8|5|6|11|14	48	0.86
Q14203	DCTN1	DCTN1_HUMAN	Dynactin subunit 1 (150 kDa dynein-associated polypeptide) (DAP-150) (DP-150) (p135) (p150-glued)	Homo sapiens (Human)	17|13|8|6|7|10|16|17|17|27	5|3|6|4|17|13	48	0.85
Q8WWM7	ATXN2L	ATX2L_HUMAN	Ataxin-2-like protein (Ataxin-2 domain protein) (Ataxin-2-related protein)	Homo sapiens (Human)	33|32|19|16|23|21|48|47|47|42	5|5|4|10|13|11	48	0.86
Q96KG9	SCYL1	SCYL1_HUMAN	N-terminal kinase-like protein (Coated vesicle-associated kinase of 90 kDa) (SCY1-like protein 1) (Telomerase regulation-associated protein) (Telomerase transcriptional element-interacting factor) (Teratoma-associated tyrosine kinase)	Homo sapiens (Human)	21|17|7|7|10|12|21|22|18|16	6|6|5|6|11|14	48	0.86
P0A1W4	lepA	LEPA_SALTY	Elongation factor 4 (EF-4) (EC 3.6.5.n1) (Ribosomal back-translocase LepA)	Salmonella typhimurium	0|0|0|0|0|0|0|0|0|0	6|8|1|3|14|16	48	0.02
P04075	ALDOA	ALDOA_HUMAN	Fructose-bisphosphate aldolase A (EC 4.1.2.13) (Lung cancer antigen NY-LU-1) (Muscle-type aldolase)	Homo sapiens (Human)	22|21|12|10|13|13|19|14|17|17	10|6|8|8|6|9	47	0.86
P23258	TUBG1	TBG1_HUMAN	Tubulin gamma-1 chain (Gamma-1-tubulin) (Gamma-tubulin complex component 1) (GCP-1)	Homo sapiens (Human)	12|10|6|7|7|3|10|14|9|13	7|7|7|5|11|10	47	0.84
P62277	RPS13	RS13_HUMAN	Small ribosomal subunit protein uS15 (40S ribosomal protein S13)	Homo sapiens (Human)	10|8|7|9|6|8|8|9|9|8	7|7|5|9|8|11	47	0.84
P63151	PPP2R2A	2ABA_HUMAN	Serine/threonine-protein phosphatase 2A 55 kDa regulatory subunit B alpha isoform (PP2A subunit B isoform B55-alpha) (B55) (PP2A subunit B isoform PR55-alpha) (PP2A subunit B isoform R2-alpha) (PP2A subunit B isoform alpha)	Homo sapiens (Human)	7|10|7|9|7|7|18|14|14|16	5|7|7|7|10|11	47	0.85
P83731	RPL24	RL24_HUMAN	Large ribosomal subunit protein eL24 (60S ribosomal protein L24) (60S ribosomal protein L30)	Homo sapiens (Human)	6|8|6|6|8|11|19|14|16|18	6|6|4|4|12|15	47	0.85
Q01518	CAP1	CAP1_HUMAN	Adenylyl cyclase-associated protein 1 (CAP 1)	Homo sapiens (Human)	42|31|13|10|9|13|34|33|26|33	6|5|3|2|16|15	47	0.86
Q5BKZ1	ZNF326	ZN326_HUMAN	DBIRD complex subunit ZNF326 (Zinc finger protein 326) (Zinc finger protein interacting with mRNPs and DBC1)	Homo sapiens (Human)	2|3|3|2|5|3|13|15|13|17	4|4|4|3|15|17	47	0.81
Q5VZ89	DENND4C	DEN4C_HUMAN	DENN domain-containing protein 4C	Homo sapiens (Human)	19|19|10|4|8|6|20|19|20|23	9|6|6|8|12|6	47	0.86
Q8N766	EMC1	EMC1_HUMAN	ER membrane protein complex subunit 1	Homo sapiens (Human)	11|11|8|9|5|16|13|11|16|17	3|5|7|8|13|11	47	0.85
Q96CS3	FAF2	FAF2_HUMAN	FAS-associated factor 2 (UBX domain-containing protein 3B) (UBX domain-containing protein 8)	Homo sapiens (Human)	7|11|6|6|11|6|11|10|10|13	5|7|4|6|12|13	47	0.84
Q96RQ1	ERGIC2	ERGI2_HUMAN	Endoplasmic reticulum-Golgi intermediate compartment protein 2	Homo sapiens (Human)	9|6|3|2|6|6|8|11|17|10	5|4|4|6|16|12	47	0.82
Q9BQA1	WDR77	MEP50_HUMAN	Methylosome protein WDR77 (Androgen receptor cofactor p44) (Methylosome protein 50) (MEP-50) (WD repeat-containing protein 77) (p44/Mep50)	Homo sapiens (Human)	12|13|7|8|12|9|14|14|13|14	8|6|7|8|7|11	47	0.86
Q9H0D6	XRN2	XRN2_HUMAN	5'-3' exoribonuclease 2 (EC 3.1.13.-) (DHM1-like protein) (DHP protein)	Homo sapiens (Human)	25|31|13|12|14|14|49|55|57|49	5|10|7|5|8|12	47	0.86
Q9NQC3	RTN4	RTN4_HUMAN	Reticulon-4 (Foocen) (Neurite outgrowth inhibitor) (Nogo protein) (Neuroendocrine-specific protein) (NSP) (Neuroendocrine-specific protein C homolog) (RTN-x) (Reticulon-5)	Homo sapiens (Human)	14|15|6|7|5|6|12|10|16|11	7|7|7|6|8|12	47	0.85
P0A2I3	gyrB	GYRB_SALTY	DNA gyrase subunit B (EC 5.6.2.2)	Salmonella typhimurium	0|0|0|0|0|0|0|0|0|0	7|7|1|0|15|17	47	0.08
P04632	CAPNS1	CPNS1_HUMAN	Calpain small subunit 1 (CSS1) (Calcium-activated neutral proteinase small subunit) (CANP small subunit) (Calcium-dependent protease small subunit) (CDPS) (Calcium-dependent protease small subunit 1) (Calpain regulatory subunit)	Homo sapiens (Human)	22|16|11|11|13|18|17|17|14|22	5|7|6|6|11|11	46	0.86
P07237	P4HB	PDIA1_HUMAN	Protein disulfide-isomerase (PDI) (EC 5.3.4.1) (Cellular thyroid hormone-binding protein) (Prolyl 4-hydroxylase subunit beta) (p55)	Homo sapiens (Human)	7|7|4|4|6|6|20|13|16|18	3|6|4|5|14|14	46	0.84
P11388	TOP2A	TOP2A_HUMAN	DNA topoisomerase 2-alpha (EC 5.6.2.2) (DNA topoisomerase II, alpha isozyme)	Homo sapiens (Human)	25|30|21|13|14|17|53|52|54|57	7|3|1|3|15|17	46	0.86
P35268	RPL22	RL22_HUMAN	Large ribosomal subunit protein eL22 (60S ribosomal protein L22) (EBER-associated protein) (EAP) (Epstein-Barr virus small RNA-associated protein) (Heparin-binding protein HBp15)	Homo sapiens (Human)	4|4|5|5|8|8|14|12|15|14	4|8|11|11|7|5	46	0.84
P49790	NUP153	NU153_HUMAN	Nuclear pore complex protein Nup153 (153 kDa nucleoporin) (Nucleoporin Nup153)	Homo sapiens (Human)	24|27|5|8|13|19|42|41|38|39	3|2|0|1|21|19	46	0.86
P54578	USP14	UBP14_HUMAN	Ubiquitin carboxyl-terminal hydrolase 14 (EC 3.4.19.12) (Deubiquitinating enzyme 14) (Ubiquitin thioesterase 14) (Ubiquitin-specific-processing protease 14)	Homo sapiens (Human)	11|14|9|8|10|7|15|10|13|12	7|7|6|6|12|8	46	0.85
Q07666	KHDRBS1	KHDR1_HUMAN	KH domain-containing, RNA-binding, signal transduction-associated protein 1 (GAP-associated tyrosine phosphoprotein p62) (Src-associated in mitosis 68 kDa protein) (Sam68) (p21 Ras GTPase-activating protein-associated p62) (p68)	Homo sapiens (Human)	12|8|10|8|9|10|28|28|25|23	9|5|4|7|8|13	46	0.86
Q12905	ILF2	ILF2_HUMAN	Interleukin enhancer-binding factor 2 (Nuclear factor of activated T-cells 45 kDa)	Homo sapiens (Human)	28|24|12|11|18|16|36|45|39|38	6|6|5|6|11|12	46	0.86
Q5T9A4	ATAD3B	ATD3B_HUMAN	ATPase family AAA domain-containing protein 3B (AAA-TOB3)	Homo sapiens (Human)	9|8|7|8|7|4|10|6|7|5	8|10|6|7|10|5	46	0.83
Q658Y4	FAM91A1	F91A1_HUMAN	Protein FAM91A1	Homo sapiens (Human)	16|11|3|4|3|3|7|10|10|7	9|8|9|7|8|5	46	0.84
Q8N1F8	STK11IP	S11IP_HUMAN	Serine/threonine-protein kinase 11-interacting protein (LKB1-interacting protein 1)	Homo sapiens (Human)	0|0|0|0|0|0|2|0|0|1	10|8|3|5|10|10	46	0.01
Q8TEV9	SMCR8	SMCR8_HUMAN	Guanine nucleotide exchange protein SMCR8 (Smith-Magenis syndrome chromosomal region candidate gene 8 protein)	Homo sapiens (Human)	6|4|0|1|1|1|7|5|4|4	9|10|4|6|8|9	46	0.62
Q92945	KHSRP	FUBP2_HUMAN	Far upstream element-binding protein 2 (FUSE-binding protein 2) (KH type-splicing regulatory protein) (KSRP) (p75)	Homo sapiens (Human)	30|29|12|14|17|13|46|51|43|45	7|3|3|2|17|14	46	0.86
Q9BZG1	RAB34	RAB34_HUMAN	Ras-related protein Rab-34 (EC 3.6.5.2) (Ras-related protein Rab-39) (Ras-related protein Rah)	Homo sapiens (Human)	4|5|5|5|6|3|6|5|10|8	7|3|6|4|12|14	46	0.75
Q9HB71	CACYBP	CYBP_HUMAN	Calcyclin-binding protein (CacyBP) (hCacyBP) (S100A6-binding protein) (Siah-interacting protein)	Homo sapiens (Human)	16|18|11|11|7|5|27|23|21|27	7|5|4|6|13|11	46	0.86
Q9NUQ8	ABCF3	ABCF3_HUMAN	ATP-binding cassette sub-family F member 3	Homo sapiens (Human)	16|13|13|6|9|8|25|24|20|20	8|6|5|6|11|10	46	0.86
P66955	talB	TALB_SALTY	Transaldolase B (EC 2.2.1.2)	Salmonella typhimurium	0|0|0|0|0|0|0|0|0|0	5|9|3|4|12|13	46	0
P08708	RPS17	RS17_HUMAN	Small ribosomal subunit protein eS17 (40S ribosomal protein S17)	Homo sapiens (Human)	15|11|8|6|7|4|21|17|15|15	4|7|5|2|15|12	45	0.85
P29353	SHC1	SHC1_HUMAN	SHC-transforming protein 1 (SHC-transforming protein 3) (SHC-transforming protein A) (Src homology 2 domain-containing-transforming protein C1) (SH2 domain protein C1)	Homo sapiens (Human)	13|19|5|6|9|7|23|23|21|27	7|7|6|7|7|11	45	0.86
P43686	PSMC4	PRS6B_HUMAN	26S proteasome regulatory subunit 6B (26S proteasome AAA-ATPase subunit RPT3) (MB67-interacting protein) (MIP224) (Proteasome 26S subunit ATPase 4) (Tat-binding protein 7) (TBP-7)	Homo sapiens (Human)	14|14|8|9|6|7|19|14|11|14	4|7|4|6|12|12	45	0.85
P62280	RPS11	RS11_HUMAN	Small ribosomal subunit protein uS17 (40S ribosomal protein S11)	Homo sapiens (Human)	3|3|6|4|4|4|12|12|14|15	5|7|4|3|14|12	45	0.82
P62753	RPS6	RS6_HUMAN	Small ribosomal subunit protein eS6 (40S ribosomal protein S6) (Phosphoprotein NP33)	Homo sapiens (Human)	7|3|2|4|5|2|17|20|17|25	5|5|3|3|15|14	45	0.84
Q01105	SET	SET_HUMAN	Protein SET (HLA-DR-associated protein II) (Inhibitor of granzyme A-activated DNase) (IGAAD) (PHAPII) (Phosphatase 2A inhibitor I2PP2A) (I-2PP2A) (Template-activating factor I) (TAF-I)	Homo sapiens (Human)	12|13|11|14|15|9|18|24|20|22	7|7|4|7|9|11	45	0.86
Q13011	ECH1	ECH1_HUMAN	Delta(3,5)-Delta(2,4)-dienoyl-CoA isomerase, mitochondrial (EC 5.3.3.-)	Homo sapiens (Human)	3|4|5|2|5|5|5|5|11|8	9|9|6|4|10|7	45	0.81
Q8NCA5	FAM98A	FA98A_HUMAN	Protein FAM98A	Homo sapiens (Human)	13|12|6|6|13|11|8|11|10|12	9|10|4|5|7|10	45	0.86
Q9HAH7	FBRS	FBRS_HUMAN	Probable fibrosin-1	Homo sapiens (Human)	3|3|4|3|8|6|4|5|3|4	9|10|9|7|5|5	45	0.75
Q9UDY2	TJP2	ZO2_HUMAN	Tight junction protein 2 (Tight junction protein ZO-2) (Zona occludens protein 2) (Zonula occludens protein 2)	Homo sapiens (Human)	32|30|5|4|8|9|27|23|29|27	11|6|2|5|10|11	45	0.86
Q9Y312	AAR2	AAR2_HUMAN	Protein AAR2 homolog (AAR2 splicing factor homolog)	Homo sapiens (Human)	14|13|7|4|10|13|16|16|11|11	5|6|5|7|9|13	45	0.85
O00116	AGPS	ADAS_HUMAN	Alkyldihydroxyacetonephosphate synthase, peroxisomal (Alkyl-DHAP synthase) (EC 2.5.1.26) (Aging-associated gene 5 protein) (Alkylglycerone-phosphate synthase)	Homo sapiens (Human)	5|8|5|6|3|3|13|14|13|16	3|6|3|1|14|17	44	0.82
O00232	PSMD12	PSD12_HUMAN	26S proteasome non-ATPase regulatory subunit 12 (26S proteasome regulatory subunit RPN5) (26S proteasome regulatory subunit p55)	Homo sapiens (Human)	7|10|8|8|13|7|13|13|13|12	9|6|3|7|12|7	44	0.85
O14617	AP3D1	AP3D1_HUMAN	AP-3 complex subunit delta-1 (AP-3 complex subunit delta) (Adaptor-related protein complex 3 subunit delta-1) (Delta-adaptin)	Homo sapiens (Human)	11|10|8|3|7|7|26|34|34|26	6|5|4|4|11|14	44	0.86
O15027	SEC16A	SC16A_HUMAN	Protein transport protein Sec16A (SEC16 homolog A) (p250)	Homo sapiens (Human)	14|30|6|9|12|12|67|64|66|65	5|1|3|2|13|20	44	0.86
P10599	TXN	THIO_HUMAN	Thioredoxin (Trx) (ATL-derived factor) (ADF) (Surface-associated sulphydryl protein) (SASP) (allergen Hom s Trx)	Homo sapiens (Human)	4|5|2|3|4|5|14|14|9|9	5|5|3|5|12|14	44	0.81
P31930	UQCRC1	QCR1_HUMAN	Cytochrome b-c1 complex subunit 1, mitochondrial (Complex III subunit 1) (Core protein I) (Ubiquinol-cytochrome-c reductase complex core protein 1)	Homo sapiens (Human)	3|5|3|2|4|3|18|14|18|12	5|4|6|6|11|12	44	0.84
P46779	RPL28	RL28_HUMAN	Large ribosomal subunit protein eL28 (60S ribosomal protein L28)	Homo sapiens (Human)	6|6|6|9|8|10|11|14|10|9	6|8|9|7|6|8	44	0.85
P52209	PGD	6PGD_HUMAN	6-phosphogluconate dehydrogenase, decarboxylating (EC 1.1.1.44)	Homo sapiens (Human)	10|8|6|6|8|6|17|16|15|17	5|6|8|5|11|9	44	0.85
P63173	RPL38	RL38_HUMAN	Large ribosomal subunit protein eL38 (60S ribosomal protein L38)	Homo sapiens (Human)	4|4|5|6|7|8|9|11|10|13	10|9|6|6|6|7	44	0.84
Q13283	G3BP1	G3BP1_HUMAN	Ras GTPase-activating protein-binding protein 1 (G3BP-1) (EC 3.6.4.12) (EC 3.6.4.13) (ATP-dependent DNA helicase VIII) (hDH VIII) (GAP SH3 domain-binding protein 1)	Homo sapiens (Human)	58|57|20|24|23|17|55|59|63|55	7|6|4|6|15|6	44	0.86
Q13347	EIF3I	EIF3I_HUMAN	Eukaryotic translation initiation factor 3 subunit I (eIF3i) (Eukaryotic translation initiation factor 3 subunit 2) (TGF-beta receptor-interacting protein 1) (TRIP-1) (eIF-3-beta) (eIF3 p36)	Homo sapiens (Human)	15|10|9|10|11|13|23|19|29|26	7|6|8|6|9|8	44	0.86
Q15907	RAB11B	RB11B_HUMAN	Ras-related protein Rab-11B (EC 3.6.5.2) (GTP-binding protein YPT3)	Homo sapiens (Human)	4|6|4|3|5|3|6|7|8|6	7|8|4|6|9|10	44	0.8
Q9NSD9	FARSB	SYFB_HUMAN	Phenylalanine--tRNA ligase beta subunit (EC 6.1.1.20) (Phenylalanyl-tRNA synthetase beta subunit) (PheRS)	Homo sapiens (Human)	10|10|4|4|6|8|12|9|18|10	6|5|5|9|8|11	44	0.84
P66313	rplF	RL6_SALTY	Large ribosomal subunit protein uL6 (50S ribosomal protein L6)	Salmonella typhimurium	0|0|0|0|0|0|0|0|0|1	6|4|4|3|13|14	44	0
O00161	SNAP23	SNP23_HUMAN	Synaptosomal-associated protein 23 (SNAP-23) (Vesicle-membrane fusion protein SNAP-23)	Homo sapiens (Human)	6|6|1|0|4|2|9|9|8|10	7|6|5|4|9|12	43	0.79
O00231	PSMD11	PSD11_HUMAN	26S proteasome non-ATPase regulatory subunit 11 (26S proteasome regulatory subunit RPN6) (26S proteasome regulatory subunit S9) (26S proteasome regulatory subunit p44.5)	Homo sapiens (Human)	13|14|11|11|13|9|18|13|12|12	5|4|5|8|12|9	43	0.86
P19623	SRM	SPEE_HUMAN	Spermidine synthase (SPDSY) (EC 2.5.1.16) (Putrescine aminopropyltransferase)	Homo sapiens (Human)	7|7|4|2|3|2|18|17|17|23	3|4|2|3|17|14	43	0.84
P24534	EEF1B2	EF1B_HUMAN	Elongation factor 1-beta (EF-1-beta) (eEF-1B alpha)	Homo sapiens (Human)	16|16|11|13|13|14|17|17|18|15	5|4|6|6|10|12	43	0.86
P48507	GCLM	GSH0_HUMAN	Glutamate--cysteine ligase regulatory subunit (GCS light chain) (Gamma-ECS regulatory subunit) (Gamma-glutamylcysteine synthetase regulatory subunit) (Glutamate--cysteine ligase modifier subunit)	Homo sapiens (Human)	7|8|4|6|8|7|6|7|7|8	8|4|8|7|7|9	43	0.83
P48960	ADGRE5	AGRE5_HUMAN	Adhesion G protein-coupled receptor E5 (Leukocyte antigen CD97) (CD antigen CD97) [Cleaved into: Adhesion G protein-coupled receptor E5 subunit alpha; Adhesion G protein-coupled receptor E5 subunit beta]	Homo sapiens (Human)	7|6|6|7|10|8|14|7|13|13	6|6|10|9|5|7	43	0.85
Q16576	RBBP7	RBBP7_HUMAN	Histone-binding protein RBBP7 (Histone acetyltransferase type B subunit 2) (Nucleosome-remodeling factor subunit RBAP46) (Retinoblastoma-binding protein 7) (RBBP-7) (Retinoblastoma-binding protein p46)	Homo sapiens (Human)	35|37|25|22|24|22|47|37|40|37	2|3|9|8|11|10	43	0.86
Q9H857	NT5DC2	NT5D2_HUMAN	5'-nucleotidase domain-containing protein 2 (EC 3.1.3.-)	Homo sapiens (Human)	4|5|5|8|4|6|8|6|10|8	6|6|3|4|10|14	43	0.79
Q9Y6D5	ARFGEF2	BIG2_HUMAN	Brefeldin A-inhibited guanine nucleotide-exchange protein 2 (Brefeldin A-inhibited GEP 2) (ADP-ribosylation factor guanine nucleotide-exchange factor 2)	Homo sapiens (Human)	10|6|0|0|0|2|8|3|8|5	7|10|4|2|11|9	43	0.73
Q8ZP54	rnb	RNB_SALTY	Exoribonuclease 2 (EC 3.1.13.1) (Exoribonuclease II) (RNase II) (Ribonuclease II)	Salmonella typhimurium	0|0|0|0|0|0|0|0|0|0	6|5|4|3|14|11	43	0
A0FGR8	ESYT2	ESYT2_HUMAN	Extended synaptotagmin-2 (E-Syt2) (Chr2Syt)	Homo sapiens (Human)	11|8|5|4|9|8|19|20|18|15	4|3|3|2|19|11	42	0.84
O14880	MGST3	MGST3_HUMAN	Glutathione S-transferase 3, mitochondrial (GST-3) (EC 2.5.1.-) (Glutathione peroxidase MGST3) (EC 1.11.1.-) (LTC4 synthase MGST3) (EC 4.4.1.20)	Homo sapiens (Human)	5|6|9|7|6|6|6|6|6|6	6|7|8|6|7|8	42	0.83
O15260	SURF4	SURF4_HUMAN	Surfeit locus protein 4	Homo sapiens (Human)	10|7|4|4|4|6|16|16|16|19	5|4|3|2|15|13	42	0.84
O43399	TPD52L2	TPD54_HUMAN	Tumor protein D54 (hD54) (Tumor protein D52-like 2)	Homo sapiens (Human)	12|16|4|4|3|3|12|15|12|10	4|4|5|4|14|11	42	0.84
O60725	ICMT	ICMT_HUMAN	Protein-S-isoprenylcysteine O-methyltransferase (EC 2.1.1.100) (Isoprenylcysteine carboxylmethyltransferase) (Prenylated protein carboxyl methyltransferase) (PPMT) (Prenylcysteine carboxyl methyltransferase) (pcCMT)	Homo sapiens (Human)	6|6|6|5|6|6|12|14|8|10	7|6|4|6|10|9	42	0.84
O95299	NDUFA10	NDUAA_HUMAN	NADH dehydrogenase [ubiquinone] 1 alpha subcomplex subunit 10, mitochondrial (Complex I-42kD) (CI-42kD) (NADH-ubiquinone oxidoreductase 42 kDa subunit)	Homo sapiens (Human)	5|5|4|5|6|5|10|8|5|6	6|4|5|3|13|11	42	0.79
P10620	MGST1	MGST1_HUMAN	Microsomal glutathione S-transferase 1 (Microsomal GST-1) (EC 2.5.1.18) (Microsomal GST-I)	Homo sapiens (Human)	8|5|8|5|8|9|9|10|7|7	5|6|6|3|12|10	42	0.83
P30566	ADSL	PUR8_HUMAN	Adenylosuccinate lyase (ADSL) (ASL) (EC 4.3.2.2) (Adenylosuccinase) (ASase)	Homo sapiens (Human)	22|25|8|7|12|11|21|19|19|19	4|8|7|4|12|7	42	0.86
P52292	KPNA2	IMA1_HUMAN	Importin subunit alpha-1 (Karyopherin subunit alpha-2) (RAG cohort protein 1) (SRP1-alpha)	Homo sapiens (Human)	12|11|4|5|8|8|20|18|18|19	6|5|5|3|14|9	42	0.85
P53350	PLK1	PLK1_HUMAN	Serine/threonine-protein kinase PLK1 (EC 2.7.11.21) (Polo-like kinase 1) (PLK-1) (Serine/threonine-protein kinase 13) (STPK13)	Homo sapiens (Human)	7|4|2|2|2|4|8|6|8|6	7|4|5|5|10|11	42	0.77
Q13418	ILK	ILK_HUMAN	Scaffold protein ILK (ILK-1) (ILK-2) (Inactive integrin-linked kinase) (p59ILK)	Homo sapiens (Human)	21|21|6|6|6|8|17|15|17|15	6|7|6|3|9|11	42	0.86
Q13501	SQSTM1	SQSTM_HUMAN	Sequestosome-1 (EBI3-associated protein of 60 kDa) (EBIAP) (p60) (Phosphotyrosine-independent ligand for the Lck SH2 domain of 62 kDa) (Ubiquitin-binding protein p62) (p62)	Homo sapiens (Human)	56|50|12|15|14|16|61|56|54|58	2|5|6|5|9|15	42	0.86
Q13637	RAB32	RAB32_HUMAN	Ras-related protein Rab-32 (EC 3.6.5.2)	Homo sapiens (Human)	3|3|0|0|0|0|14|11|10|11	4|4|3|5|13|13	42	0.76
Q15019	SEPTIN2	SEPT2_HUMAN	Septin-2 (Neural precursor cell expressed developmentally down-regulated protein 5) (NEDD-5)	Homo sapiens (Human)	40|30|16|13|18|21|42|41|36|36	7|7|5|5|9|9	42	0.86
Q9HAD4	WDR41	WDR41_HUMAN	WD repeat-containing protein 41	Homo sapiens (Human)	5|8|4|5|3|2|3|6|5|4	7|8|6|4|8|9	42	0.79
Q9NR31	SAR1A	SAR1A_HUMAN	Small COPII coat GTPase SAR1A (EC 3.6.5.2) (COPII-associated small GTPase) (Secretion-associated Ras-related GTPase 1A)	Homo sapiens (Human)	8|5|3|3|4|6|6|6|8|5	6|4|6|5|12|9	42	0.78
Q9UNX3	RPL26L1	RL26L_HUMAN	Ribosomal protein uL24-like (60S ribosomal protein L26-like 1) (Large ribosomal subunit protein uL24-like 1)	Homo sapiens (Human)	5|4|6|3|5|9|9|14|10|15	7|10|7|9|4|5	42	0.84
Q9Y263	PLAA	PLAP_HUMAN	Phospholipase A-2-activating protein (PLA2P) (PLAP)	Homo sapiens (Human)	16|16|3|4|7|7|16|15|17|16	3|0|2|2|18|17	42	0.84
Q7CQK7	tyrS	SYY_SALTY	Tyrosine--tRNA ligase (EC 6.1.1.1) (Tyrosyl-tRNA synthetase) (TyrRS)	Salmonella typhimurium	0|0|0|0|0|0|0|0|0|0	6|6|6|2|11|11	42	0.01
Q8ZLD7	uspA	USPA_SALTY	Universal stress protein A	Salmonella typhimurium	0|0|0|0|0|0|0|0|0|0	5|7|3|4|11|12	42	0
O75396	SEC22B	SC22B_HUMAN	Vesicle-trafficking protein SEC22b (ER-Golgi SNARE of 24 kDa) (ERS-24) (ERS24) (SEC22 vesicle-trafficking protein homolog B) (SEC22 vesicle-trafficking protein-like 1)	Homo sapiens (Human)	9|9|6|3|5|5|11|15|15|14	4|4|3|4|13|13	41	0.84
P04150	NR3C1	GCR_HUMAN	Glucocorticoid receptor (GR) (Nuclear receptor subfamily 3 group C member 1)	Homo sapiens (Human)	15|19|5|9|8|8|45|44|41|39	9|4|5|8|9|6	41	0.86
P34932	HSPA4	HSP74_HUMAN	Heat shock 70 kDa protein 4 (HSP70RY) (Heat shock 70-related protein APG-2) (Heat shock protein family H member 2)	Homo sapiens (Human)	18|16|9|11|7|9|34|35|29|40	3|2|6|5|14|11	41	0.86
P35998	PSMC2	PRS7_HUMAN	26S proteasome regulatory subunit 7 (26S proteasome AAA-ATPase subunit RPT1) (Proteasome 26S subunit ATPase 2)	Homo sapiens (Human)	12|12|3|4|6|8|31|32|24|21	8|6|4|3|9|11	41	0.86
P47755	CAPZA2	CAZA2_HUMAN	F-actin-capping protein subunit alpha-2 (CapZ alpha-2)	Homo sapiens (Human)	10|14|2|3|1|1|16|14|14|18	3|5|2|4|15|12	41	0.84
P49591	SARS1	SYSC_HUMAN	Serine--tRNA ligase, cytoplasmic (EC 6.1.1.11) (Seryl-tRNA synthetase) (SerRS) (Seryl-tRNA(Ser/Sec) synthetase)	Homo sapiens (Human)	18|15|6|7|8|9|15|16|13|17	7|4|6|5|10|9	41	0.86
P51659	HSD17B4	DHB4_HUMAN	Peroxisomal multifunctional enzyme type 2 (MFE-2) (17-beta-hydroxysteroid dehydrogenase 4) (17-beta-HSD 4) (D-bifunctional protein) (DBP) (Multifunctional protein 2) (MFP-2) (Short chain dehydrogenase/reductase family 8C member 1) [Cleaved into: (3R)-hydroxyacyl-CoA dehydrogenase (EC 1.1.1.n12); Enoyl-CoA hydratase 2 (EC 4.2.1.107) (EC 4.2.1.119) (3-alpha,7-alpha,12-alpha-trihydroxy-5-beta-choles…	Homo sapiens (Human)	10|7|7|8|10|7|11|11|13|14	5|10|6|4|10|6	41	0.85
P53004	BLVRA	BIEA_HUMAN	Biliverdin reductase A (BVR A) (EC 1.3.1.24) (Biliverdin-IX alpha-reductase)	Homo sapiens (Human)	6|11|7|5|6|7|10|8|14|12	3|4|4|4|13|13	41	0.83
P61964	WDR5	WDR5_HUMAN	WD repeat-containing protein 5 (BMP2-induced 3-kb gene protein)	Homo sapiens (Human)	5|1|2|5|5|6|4|3|2|2	7|4|7|5|10|8	41	0.65
Q6PGP7	SKIC3	SKI3_HUMAN	Superkiller complex protein 3 (Ski3) (Tetratricopeptide repeat protein 37) (TPR repeat protein 37) (Tricho-hepatic-enteric syndrome protein) (Thespin)	Homo sapiens (Human)	21|27|10|8|9|10|18|20|23|24	5|5|5|5|12|9	41	0.86
Q9H6T3	RPAP3	RPAP3_HUMAN	RNA polymerase II-associated protein 3	Homo sapiens (Human)	21|22|5|6|4|7|24|23|15|17	7|7|5|7|7|8	41	0.86
Q9UG63	ABCF2	ABCF2_HUMAN	ATP-binding cassette sub-family F member 2 (Iron-inhibited ABC transporter 2)	Homo sapiens (Human)	13|14|3|1|5|5|23|20|22|24	4|4|4|4|12|13	41	0.86
Q9UNK0	STX8	STX8_HUMAN	Syntaxin-8	Homo sapiens (Human)	0|0|0|0|0|0|0|0|0|0	7|10|3|2|9|10	41	0.01
Q9Y5X1	SNX9	SNX9_HUMAN	Sorting nexin-9 (SH3 and PX domain-containing protein 1) (Protein SDP1) (SH3 and PX domain-containing protein 3A)	Homo sapiens (Human)	29|32|11|15|12|14|25|24|23|26	14|10|8|4|2|3	41	0.86
Q8ZRP4	dapD	DAPD_SALTY	2,3,4,5-tetrahydropyridine-2,6-dicarboxylate N-succinyltransferase (EC 2.3.1.117) (Tetrahydrodipicolinate N-succinyltransferase) (THDP succinyltransferase) (THP succinyltransferase) (Tetrahydropicolinate succinylase)	Salmonella typhimurium	0|0|0|0|0|0|0|0|0|0	6|7|6|3|9|10	41	0
O43592	XPOT	XPOT_HUMAN	Exportin-T (Exportin(tRNA)) (tRNA exportin)	Homo sapiens (Human)	13|14|7|10|8|9|14|13|13|15	6|6|6|6|11|5	40	0.86
O75027	ABCB7	ABCB7_HUMAN	Iron-sulfur clusters transporter ABCB7, mitochondrial (ATP-binding cassette sub-family B member 7, mitochondrial) (ATP-binding cassette transporter 7) (ABC transporter 7 protein)	Homo sapiens (Human)	5|5|3|4|7|5|6|6|10|8	4|4|6|3|11|12	40	0.8
P06730	EIF4E	IF4E_HUMAN	Eukaryotic translation initiation factor 4E (eIF-4E) (eIF4E) (eIF-4F 25 kDa subunit) (mRNA cap-binding protein)	Homo sapiens (Human)	13|11|10|13|12|10|16|20|17|14	3|5|6|5|9|12	40	0.86
P30044	PRDX5	PRDX5_HUMAN	Peroxiredoxin-5, mitochondrial (EC 1.11.1.24) (Alu corepressor 1) (Antioxidant enzyme B166) (AOEB166) (Liver tissue 2D-page spot 71B) (PLP) (Peroxiredoxin V) (Prx-V) (Peroxisomal antioxidant enzyme) (TPx type VI) (Thioredoxin peroxidase PMP20) (Thioredoxin-dependent peroxiredoxin 5)	Homo sapiens (Human)	8|8|3|6|5|6|11|4|8|8	7|8|4|4|10|7	40	0.83
P40763	STAT3	STAT3_HUMAN	Signal transducer and activator of transcription 3 (Acute-phase response factor)	Homo sapiens (Human)	41|32|14|14|15|16|71|67|68|67	6|4|5|3|11|11	40	0.86
Q14669	TRIP12	TRIPC_HUMAN	E3 ubiquitin-protein ligase TRIP12 (EC 2.3.2.26) (E3 ubiquitin-protein ligase for Arf) (ULF) (HECT-type E3 ubiquitin transferase TRIP12) (Thyroid receptor-interacting protein 12) (TR-interacting protein 12) (TRIP-12)	Homo sapiens (Human)	37|42|12|10|19|15|62|57|61|67	8|7|2|5|7|11	40	0.86
Q15382	RHEB	RHEB_HUMAN	GTP-binding protein Rheb (EC 3.6.5.-) (Ras homolog enriched in brain)	Homo sapiens (Human)	5|8|7|2|4|5|4|5|7|8	7|7|4|4|9|9	40	0.82
Q15758	SLC1A5	AAAT_HUMAN	Neutral amino acid transporter B(0) (ATB(0)) (Baboon M7 virus receptor) (RD114/simian type D retrovirus receptor) (Sodium-dependent neutral amino acid transporter type 2) (Solute carrier family 1 member 5)	Homo sapiens (Human)	5|6|3|2|6|8|9|8|8|8	6|5|5|3|9|12	40	0.81
Q92900	UPF1	RENT1_HUMAN	Regulator of nonsense transcripts 1 (EC 3.6.4.12) (EC 3.6.4.13) (ATP-dependent helicase RENT1) (Nonsense mRNA reducing factor 1) (NORF1) (Up-frameshift suppressor 1 homolog) (hUpf1)	Homo sapiens (Human)	38|36|15|16|20|17|44|46|43|46	9|5|1|3|12|10	40	0.86
Q96J02	ITCH	ITCH_HUMAN	E3 ubiquitin-protein ligase Itchy homolog (Itch) (EC 2.3.2.26) (Atrophin-1-interacting protein 4) (AIP4) (HECT-type E3 ubiquitin transferase Itchy homolog) (NFE2-associated polypeptide 1) (NAPP1)	Homo sapiens (Human)	15|15|7|2|4|8|14|9|5|8	8|8|6|3|7|8	40	0.86
Q96P70	IPO9	IPO9_HUMAN	Importin-9 (Imp9) (Ran-binding protein 9) (RanBP9)	Homo sapiens (Human)	22|28|6|8|12|10|26|27|32|28	5|3|5|3|12|12	40	0.86
Q9NP58	ABCB6	ABCB6_HUMAN	ATP-binding cassette sub-family B member 6 (ABC-type heme transporter ABCB6) (EC 7.6.2.5) (Mitochondrial ABC transporter 3) (Mt-ABC transporter 3) (P-glycoprotein-related protein) (Ubiquitously-expressed mammalian ABC half transporter)	Homo sapiens (Human)	6|2|4|5|4|6|6|3|4|7	1|3|7|4|14|11	40	0.6
P74881	purL	PUR4_SALTY	Phosphoribosylformylglycinamidine synthase (FGAM synthase) (FGAMS) (EC 6.3.5.3) (Formylglycinamide ribonucleotide amidotransferase) (FGAR amidotransferase) (FGAR-AT)	Salmonella typhimurium	0|0|0|0|0|0|0|0|0|0	3|5|8|4|11|9	40	0
O00567	NOP56	NOP56_HUMAN	Nucleolar protein 56 (Nucleolar protein 5A)	Homo sapiens (Human)	15|13|7|6|11|12|22|23|24|22	7|3|5|2|12|10	39	0.86
O15372	EIF3H	EIF3H_HUMAN	Eukaryotic translation initiation factor 3 subunit H (eIF3h) (Eukaryotic translation initiation factor 3 subunit 3) (eIF-3-gamma) (eIF3 p40 subunit)	Homo sapiens (Human)	25|19|15|18|11|7|13|17|12|19	5|7|4|5|9|9	39	0.86
O43776	NARS1	SYNC_HUMAN	Asparagine--tRNA ligase, cytoplasmic (EC 6.1.1.22) (Asparaginyl-tRNA synthetase) (AsnRS) (Asparaginyl-tRNA synthetase 1)	Homo sapiens (Human)	16|12|9|6|12|12|16|13|15|15	6|5|5|4|10|9	39	0.86
P09914	IFIT1	IFIT1_HUMAN	Antiviral innate immune response effector IFIT1 (IFIT-1) (Interferon-induced 56 kDa protein) (IFI-56K) (P56) (Interferon-induced protein with tetratricopeptide repeats 1)	Homo sapiens (Human)	5|8|1|3|4|2|3|1|5|8	1|1|4|6|14|13	39	0.47
P18754	RCC1	RCC1_HUMAN	Regulator of chromosome condensation (Cell cycle regulatory protein) (Chromosome condensation protein 1)	Homo sapiens (Human)	4|5|5|2|6|2|15|13|12|12	6|5|5|5|7|11	39	0.83
P42345	MTOR	MTOR_HUMAN	Serine/threonine-protein kinase mTOR (EC 2.7.11.1) (FK506-binding protein 12-rapamycin complex-associated protein 1) (FKBP12-rapamycin complex-associated protein) (Mammalian target of rapamycin) (mTOR) (Mechanistic target of rapamycin) (Rapamycin and FKBP12 target 1) (Rapamycin target protein 1) (Tyrosine-protein kinase mTOR) (EC 2.7.10.2)	Homo sapiens (Human)	21|20|6|3|4|4|22|16|17|14	9|9|3|5|7|6	39	0.86
P46459	NSF	NSF_HUMAN	Vesicle-fusing ATPase (EC 3.6.4.6) (N-ethylmaleimide-sensitive fusion protein) (NEM-sensitive fusion protein) (Vesicular-fusion protein NSF)	Homo sapiens (Human)	3|2|2|2|2|3|10|9|9|10	5|5|4|7|8|10	39	0.81
P48047	ATP5PO	ATPO_HUMAN	ATP synthase peripheral stalk subunit OSCP, mitochondrial (ATP synthase subunit O) (Oligomycin sensitivity conferral protein) (OSCP)	Homo sapiens (Human)	3|4|5|2|2|5|18|13|14|16	4|7|5|4|9|10	39	0.84
P53992	SEC24C	SC24C_HUMAN	Protein transport protein Sec24C (SEC24-related protein C)	Homo sapiens (Human)	9|6|4|5|4|4|13|14|15|16	3|1|1|2|16|16	39	0.83
Q07020	RPL18	RL18_HUMAN	Large ribosomal subunit protein eL18 (60S ribosomal protein L18)	Homo sapiens (Human)	5|6|6|7|6|7|13|12|14|13	5|5|5|9|8|7	39	0.85
Q12792	TWF1	TWF1_HUMAN	Twinfilin-1 (Protein A6) (Protein tyrosine kinase 9)	Homo sapiens (Human)	12|12|7|6|6|7|12|12|11|14	4|7|5|8|6|9	39	0.86
Q13155	AIMP2	AIMP2_HUMAN	Aminoacyl tRNA synthase complex-interacting multifunctional protein 2 (Multisynthase complex auxiliary component p38) (Protein JTV-1)	Homo sapiens (Human)	15|14|10|11|16|9|20|25|21|15	8|6|6|7|7|5	39	0.86
Q15029	EFTUD2	U5S1_HUMAN	116 kDa U5 small nuclear ribonucleoprotein component (Elongation factor Tu GTP-binding domain-containing protein 2) (SNU114 homolog) (hSNU114) (U5 snRNP-specific protein, 116 kDa) (U5-116 kDa)	Homo sapiens (Human)	51|43|23|23|26|22|76|74|65|67	5|3|2|2|12|15	39	0.86
Q7L0Y3	TRMT10C	TM10C_HUMAN	tRNA methyltransferase 10 homolog C (HBV pre-S2 trans-regulated protein 2) (Mitochondrial ribonuclease P protein 1) (Mitochondrial RNase P protein 1) (RNA (guanine-9-)-methyltransferase domain-containing protein 1) (Renal carcinoma antigen NY-REN-49) (mRNA methyladenosine-N(1)-methyltransferase) (EC 2.1.1.-) (tRNA (adenine(9)-N(1))-methyltransferase) (EC 2.1.1.218) (tRNA (guanine(9)-N(1))-methylt…	Homo sapiens (Human)	6|6|5|4|3|3|4|11|9|10	8|3|4|7|6|11	39	0.82
Q96A65	EXOC4	EXOC4_HUMAN	Exocyst complex component 4 (Exocyst complex component Sec8)	Homo sapiens (Human)	15|12|5|5|6|8|14|11|11|15	8|7|7|5|6|6	39	0.86
Q9UBX3	SLC25A10	DIC_HUMAN	Mitochondrial dicarboxylate carrier (DIC) (Solute carrier family 25 member 10)	Homo sapiens (Human)	3|3|7|2|5|6|9|11|13|11	8|3|8|5|6|9	39	0.84
Q9UNX4	WDR3	WDR3_HUMAN	WD repeat-containing protein 3	Homo sapiens (Human)	17|16|9|6|12|13|20|26|17|21	3|5|4|7|10|10	39	0.86
Q9Y2S7	POLDIP2	PDIP2_HUMAN	Polymerase delta-interacting protein 2 (38 kDa DNA polymerase delta interaction protein) (p38)	Homo sapiens (Human)	2|2|0|1|2|1|5|6|12|8	4|3|3|2|15|12	39	0.59
Q9Y6N5	SQOR	SQOR_HUMAN	Sulfide:quinone oxidoreductase, mitochondrial (SQOR) (EC 1.8.5.8) (Sulfide dehydrogenase-like) (Sulfide quinone oxidoreductase)	Homo sapiens (Human)	2|2|0|0|0|1|7|3|8|9	9|6|0|2|13|9	39	0.59
P10370	hisD	HISX_SALTY	Histidinol dehydrogenase (HDH) (EC 1.1.1.23)	Salmonella typhimurium	0|0|0|0|0|0|0|0|0|0	6|5|5|6|9|8	39	0
O75165	DNAJC13	DJC13_HUMAN	DnaJ homolog subfamily C member 13 (Required for receptor-mediated endocytosis 8) (RME-8)	Homo sapiens (Human)	5|4|3|1|2|4|14|12|18|18	10|7|4|6|6|5	38	0.84
P24539	ATP5PB	AT5F1_HUMAN	ATP synthase peripheral stalk subunit b, mitochondrial (ATP synthase F(0) complex subunit B1, mitochondrial) (ATP synthase peripheral stalk-membrane subunit b) (ATP synthase proton-transporting mitochondrial F(0) complex subunit B1) (ATP synthase subunit b) (ATPase subunit b)	Homo sapiens (Human)	2|2|2|2|3|2|4|5|4|4	5|6|5|4|12|6	38	0.5
P24752	ACAT1	THIL_HUMAN	Acetyl-CoA acetyltransferase, mitochondrial (EC 2.3.1.9) (Acetoacetyl-CoA thiolase) (T2)	Homo sapiens (Human)	3|2|1|3|2|2|7|9|13|15	4|4|4|2|13|11	38	0.79
P41227	NAA10	NAA10_HUMAN	N-alpha-acetyltransferase 10 (EC 2.3.1.255) (N-terminal acetyltransferase complex ARD1 subunit homolog A) (hARD1) (NatA catalytic subunit Naa10)	Homo sapiens (Human)	3|2|2|0|2|3|12|10|12|13	4|3|1|3|11|16	38	0.76
P68366	TUBA4A	TBA4A_HUMAN	Tubulin alpha-4A chain (EC 3.6.5.-) (Alpha-tubulin 1) (Testis-specific alpha-tubulin) (Tubulin H2-alpha) (Tubulin alpha-1 chain)	Homo sapiens (Human)	7|7|5|4|5|4|13|14|12|12	6|8|5|4|8|7	38	0.86
P78347	GTF2I	GTF2I_HUMAN	General transcription factor II-I (GTFII-I) (TFII-I) (Bruton tyrosine kinase-associated protein 135) (BAP-135) (BTK-associated protein 135) (SRF-Phox1-interacting protein) (SPIN) (Williams-Beuren syndrome chromosomal region 6 protein)	Homo sapiens (Human)	62|66|24|21|40|34|92|95|81|97	5|4|4|5|11|9	38	0.86
Q8NDI1	EHBP1	EHBP1_HUMAN	EH domain-binding protein 1	Homo sapiens (Human)	5|6|2|0|1|1|5|5|5|9	7|9|6|5|6|5	38	0.77
Q96I24	FUBP3	FUBP3_HUMAN	Far upstream element-binding protein 3 (FUSE-binding protein 3)	Homo sapiens (Human)	24|21|15|12|11|11|34|35|30|26	6|4|6|5|8|9	38	0.86
Q9H2U1	DHX36	DHX36_HUMAN	ATP-dependent DNA/RNA helicase DHX36 (EC 3.6.4.12) (EC 3.6.4.13) (DEAD/H box polypeptide 36) (DEAH-box protein 36) (G4-resolvase-1) (G4R1) (MLE-like protein 1) (RNA helicase associated with AU-rich element protein)	Homo sapiens (Human)	24|24|13|11|13|13|25|20|17|23	4|6|7|6|7|8	38	0.86
Q9ULV4	CORO1C	COR1C_HUMAN	Coronin-1C (Coronin-3) (hCRNN4)	Homo sapiens (Human)	20|21|11|7|8|9|17|19|15|17	6|6|5|4|9|8	38	0.86
Q8ZMK6	alaS	SYA_SALTY	Alanine--tRNA ligase (EC 6.1.1.7) (Alanyl-tRNA synthetase) (AlaRS)	Salmonella typhimurium	0|0|0|0|0|0|0|0|0|0	4|4|0|2|15|13	38	0.03
O00443	PIK3C2A	P3C2A_HUMAN	Phosphatidylinositol 4-phosphate 3-kinase C2 domain-containing subunit alpha (PI3K-C2-alpha) (PtdIns-3-kinase C2 subunit alpha) (EC 2.7.1.137) (EC 2.7.1.153) (EC 2.7.1.154) (Phosphoinositide 3-kinase-C2-alpha)	Homo sapiens (Human)	11|14|5|7|9|10|25|24|23|26	8|6|5|4|7|7	37	0.86
O43615	TIMM44	TIM44_HUMAN	Mitochondrial import inner membrane translocase subunit TIM44	Homo sapiens (Human)	3|4|4|1|4|4|4|6|3|4	6|6|4|6|7|8	37	0.77
P31946	YWHAB	1433B_HUMAN	14-3-3 protein beta/alpha (Protein 1054) (Protein kinase C inhibitor protein 1) (KCIP-1) [Cleaved into: 14-3-3 protein beta/alpha, N-terminally processed]	Homo sapiens (Human)	8|10|6|5|9|9|13|16|16|15	6|5|4|4|8|10	37	0.86
P55039	DRG2	DRG2_HUMAN	Developmentally-regulated GTP-binding protein 2 (DRG-2) (Translation factor GTPase DRG2) (TRAFAC GTPase DRG2) (EC 3.6.5.-)	Homo sapiens (Human)	11|13|7|6|6|10|10|10|9|15	7|4|6|6|6|8	37	0.86
P60866	RPS20	RS20_HUMAN	Small ribosomal subunit protein uS10 (40S ribosomal protein S20)	Homo sapiens (Human)	3|5|4|5|5|5|9|6|7|6	4|5|7|6|8|7	37	0.82
P61160	ACTR2	ARP2_HUMAN	Actin-related protein 2 (Actin-like protein 2)	Homo sapiens (Human)	16|19|7|7|9|9|11|13|15|12	4|6|4|4|10|9	37	0.86
P62333	PSMC6	PRS10_HUMAN	26S proteasome regulatory subunit 10B (26S proteasome AAA-ATPase subunit RPT4) (Proteasome 26S subunit ATPase 6) (Proteasome subunit p42)	Homo sapiens (Human)	13|14|6|4|6|7|11|11|14|13	3|5|6|5|8|10	37	0.85
P84098	RPL19	RL19_HUMAN	Large ribosomal subunit protein eL19 (60S ribosomal protein L19)	Homo sapiens (Human)	4|6|3|3|4|3|11|12|14|17	5|3|4|2|12|11	37	0.83
Q15555	MAPRE2	MARE2_HUMAN	Microtubule-associated protein RP/EB family member 2 (APC-binding protein EB2) (End-binding protein 2) (EB2)	Homo sapiens (Human)	7|7|3|3|5|5|9|10|13|11	4|4|2|2|10|15	37	0.81
Q6R327	RICTOR	RICTR_HUMAN	Rapamycin-insensitive companion of mTOR (AVO3 homolog) (hAVO3)	Homo sapiens (Human)	11|10|4|2|5|8|16|16|16|18	5|5|3|5|7|12	37	0.85
Q8WVV9	HNRNPLL	HNRLL_HUMAN	Heterogeneous nuclear ribonucleoprotein L-like (hnRNPLL) (Stromal RNA-regulating factor)	Homo sapiens (Human)	7|5|3|2|4|4|11|9|11|10	5|5|3|0|13|11	37	0.81
Q99460	PSMD1	PSMD1_HUMAN	26S proteasome non-ATPase regulatory subunit 1 (26S proteasome regulatory subunit RPN2) (26S proteasome regulatory subunit S1) (26S proteasome subunit p112)	Homo sapiens (Human)	13|14|8|9|7|10|19|14|16|16	4|2|7|7|9|8	37	0.86
Q9BTV4	TMEM43	TMM43_HUMAN	Transmembrane protein 43 (Protein LUMA)	Homo sapiens (Human)	7|7|13|8|7|8|1|4|5|4	7|9|6|9|2|4	37	0.83
Q9NZQ3	NCKIPSD	SPN90_HUMAN	NCK-interacting protein with SH3 domain (54 kDa VacA-interacting protein) (54 kDa vimentin-interacting protein) (VIP54) (90 kDa SH3 protein interacting with Nck) (AF3p21) (Dia-interacting protein 1) (DIP-1) (Diaphanous protein-interacting protein) (SH3 adapter protein SPIN90) (WASP-interacting SH3-domain protein) (WISH) (Wiskott-Aldrich syndrome protein-interacting protein)	Homo sapiens (Human)	19|13|7|7|7|11|13|13|14|11	3|8|3|5|8|10	37	0.86
Q9UBH6	XPR1	S53A1_HUMAN	Solute carrier family 53 member 1 (Phosphate exporter SLC53A1) (Protein SYG1 homolog) (Xenotropic and polytropic murine leukemia virus receptor X3) (X-receptor) (Xenotropic and polytropic retrovirus receptor 1)	Homo sapiens (Human)	2|2|1|4|2|1|5|3|3|4	5|3|5|4|12|8	37	0.45
Q9UL25	RAB21	RAB21_HUMAN	Ras-related protein Rab-21 (EC 3.6.5.2)	Homo sapiens (Human)	6|4|5|6|4|4|8|9|11|10	6|8|4|5|7|7	37	0.84
Q9Y5B9	SUPT16H	SP16H_HUMAN	FACT complex subunit SPT16 (Chromatin-specific transcription elongation factor 140 kDa subunit) (FACT 140 kDa subunit) (FACTp140) (Facilitates chromatin transcription complex subunit SPT16) (hSPT16)	Homo sapiens (Human)	17|20|5|8|10|8|32|29|31|34	2|2|3|3|15|12	37	0.86
P0AA19	ompR	OMPR_SALTY	DNA-binding dual transcriptional regulator OmpR (Transcriptional regulatory protein OmpR)	Salmonella typhimurium	1|0|0|0|0|0|0|0|0|0	4|5|5|5|9|9	37	0
P37439	ptsG	PTGCB_SALTY	PTS system glucose-specific EIICB component (EIICB-Glc) (EII-Glc) [Includes: Glucose permease IIC component (PTS system glucose-specific EIIC component); Glucose-specific phosphotransferase enzyme IIB component (EC 2.7.1.199) (PTS system glucose-specific EIIB component)]	Salmonella typhimurium	0|0|0|0|0|0|0|0|0|0	2|4|3|2|13|13	37	0.01
O00469	PLOD2	PLOD2_HUMAN	Procollagen-lysine,2-oxoglutarate 5-dioxygenase 2 (EC 1.14.11.4) (Lysyl hydroxylase 2) (LH2)	Homo sapiens (Human)	5|6|3|3|3|3|12|17|18|17	2|2|3|2|14|13	36	0.83
O75947	ATP5PD	ATP5H_HUMAN	ATP synthase peripheral stalk subunit d, mitochondrial (ATPase subunit d) (ATP synthase peripheral stalk subunit d)	Homo sapiens (Human)	7|8|8|9|8|6|11|11|11|9	4|7|4|5|7|9	36	0.85
O76003	GLRX3	GLRX3_HUMAN	Glutaredoxin-3 (PKC-interacting cousin of thioredoxin) (PICOT) (PKC-theta-interacting protein) (PKCq-interacting protein) (Thioredoxin-like protein 2)	Homo sapiens (Human)	6|5|4|4|5|6|11|9|10|13	7|5|3|7|7|7	36	0.86
P08559	PDHA1	ODPA_HUMAN	Pyruvate dehydrogenase E1 component subunit alpha, somatic form, mitochondrial (EC 1.2.4.1) (PDHE1-A type I)	Homo sapiens (Human)	3|2|1|3|3|3|10|9|16|15	3|3|2|5|11|12	36	0.82
P11310	ACADM	ACADM_HUMAN	Medium-chain specific acyl-CoA dehydrogenase, mitochondrial (MCAD) (EC 1.3.8.7) (Medium chain acyl-CoA dehydrogenase) (MCADH)	Homo sapiens (Human)	0|1|1|2|2|0|0|0|1|0	4|5|3|4|11|9	36	0.08
P12235	SLC25A4	ADT1_HUMAN	ADP/ATP translocase 1 (ADP,ATP carrier protein 1) (ADP,ATP carrier protein, heart/skeletal muscle isoform T1) (Adenine nucleotide translocator 1) (ANT 1) (Solute carrier family 25 member 4)	Homo sapiens (Human)	5|3|4|3|6|3|7|9|10|9	4|6|6|5|7|8	36	0.83
P15531	NME1	NDKA_HUMAN	Nucleoside diphosphate kinase A (NDK A) (NDP kinase A) (EC 2.7.4.6) (Granzyme A-activated DNase) (GAAD) (Metastasis inhibition factor nm23) (NM23-H1) (Tumor metastatic process-associated protein)	Homo sapiens (Human)	4|9|4|2|5|2|8|11|12|8	2|2|4|8|11|9	36	0.82
P27635	RPL10	RL10_HUMAN	Large ribosomal subunit protein uL16 (60S ribosomal protein L10) (Laminin receptor homolog) (Protein QM) (Ribosomal protein L10) (Tumor suppressor QM)	Homo sapiens (Human)	5|4|2|2|7|3|14|16|21|15	7|4|4|4|8|9	36	0.85
P51553	IDH3G	IDH3G_HUMAN	Isocitrate dehydrogenase [NAD] subunit gamma, mitochondrial (Isocitric dehydrogenase subunit gamma) (NAD(+)-specific ICDH subunit gamma)	Homo sapiens (Human)	3|2|3|3|1|3|3|4|4|4	8|9|3|2|8|6	36	0.6
Q93052	LPP	LPP_HUMAN	Lipoma-preferred partner (LIM domain-containing preferred translocation partner in lipoma)	Homo sapiens (Human)	16|17|6|7|10|11|32|32|28|26	5|5|5|4|8|9	36	0.86
Q9Y520	PRRC2C	PRC2C_HUMAN	Protein PRRC2C (BAT2 domain-containing protein 1) (HBV X-transactivated gene 2 protein) (HBV XAg-transactivated protein 2) (HLA-B-associated transcript 2-like 2) (Proline-rich and coiled-coil-containing protein 2C)	Homo sapiens (Human)	21|27|15|16|19|17|64|65|64|58	3|4|3|3|11|12	36	0.86
Q7CPL5	rplN	RL14_SALTY	Large ribosomal subunit protein uL14 (50S ribosomal protein L14)	Salmonella typhimurium	1|0|0|0|0|0|0|0|0|0	2|4|3|2|13|12	36	0.01
Q8ZP57	steC	STEC_SALTY	Secreted effector kinase SteC (EC 2.7.-.-) (Salmonella translocated effector C)	Salmonella typhimurium	0|1|1|0|0|0|0|0|0|0	7|9|5|5|7|3	36	0.01
O14579	COPE	COPE_HUMAN	Coatomer subunit epsilon (Epsilon-coat protein) (Epsilon-COP)	Homo sapiens (Human)	12|14|5|7|5|8|18|14|16|21	2|3|4|3|14|9	35	0.85
O43896	KIF1C	KIF1C_HUMAN	Kinesin-like protein KIF1C	Homo sapiens (Human)	12|10|3|5|5|4|20|15|21|19	2|1|2|2|12|16	35	0.85
O75190	DNAJB6	DNJB6_HUMAN	DnaJ homolog subfamily B member 6 (HHDJ1) (Heat shock protein J2) (HSJ-2) (MRJ) (MSJ-1)	Homo sapiens (Human)	2|3|0|0|0|2|2|1|1|1	6|6|3|4|9|7	35	0.14
O95163	ELP1	ELP1_HUMAN	Elongator complex protein 1 (ELP1) (IkappaB kinase complex-associated protein) (IKK complex-associated protein) (p150)	Homo sapiens (Human)	25|23|12|5|8|11|45|43|40|43	1|1|0|2|17|14	35	0.86
P00374	DHFR	DYR_HUMAN	Dihydrofolate reductase (EC 1.5.1.3)	Homo sapiens (Human)	6|7|3|3|3|6|14|14|18|21	3|5|3|6|7|11	35	0.85
P10321	HLA-C	HLAC_HUMAN	HLA class I histocompatibility antigen, C alpha chain (HLA-C) (HLA-Cw) (Human leukocyte antigen C)	Homo sapiens (Human)	5|4|3|3|4|3|4|4|2|5	4|5|3|2|12|9	35	0.58
P12004	PCNA	PCNA_HUMAN	Proliferating cell nuclear antigen (PCNA) (Cyclin)	Homo sapiens (Human)	6|6|5|6|4|9|14|15|13|19	4|7|1|2|11|10	35	0.85
P30740	SERPINB1	ILEU_HUMAN	Leukocyte elastase inhibitor (LEI) (Monocyte/neutrophil elastase inhibitor) (EI) (M/NEI) (Peptidase inhibitor 2) (PI-2) (Serpin B1)	Homo sapiens (Human)	0|0|0|0|1|0|7|5|6|4	0|1|1|3|16|14	35	0.42
P47712	PLA2G4A	PA24A_HUMAN	Cytosolic phospholipase A2 (cPLA2) (Phospholipase A2 group IVA) [Includes: Phospholipase A2 (EC 3.1.1.4) (Phosphatidylcholine 2-acylhydrolase); Lysophospholipase (EC 3.1.1.5)]	Homo sapiens (Human)	14|15|6|9|11|11|20|24|22|30	3|3|4|2|14|9	35	0.86
P50213	IDH3A	IDH3A_HUMAN	Isocitrate dehydrogenase [NAD] subunit alpha, mitochondrial (EC 1.1.1.41) (Isocitric dehydrogenase subunit alpha) (NAD(+)-specific ICDH subunit alpha)	Homo sapiens (Human)	1|1|2|1|2|1|3|7|5|5	4|4|2|2|13|10	35	0.44
P61026	RAB10	RAB10_HUMAN	Ras-related protein Rab-10 (EC 3.6.5.2)	Homo sapiens (Human)	2|3|1|0|1|1|8|7|15|11	3|4|3|1|13|11	35	0.75
P62899	RPL31	RL31_HUMAN	Large ribosomal subunit protein eL31 (60S ribosomal protein L31)	Homo sapiens (Human)	2|3|3|4|4|3|5|8|7|8	10|7|5|4|4|5	35	0.78
Q15418	RPS6KA1	KS6A1_HUMAN	Ribosomal protein S6 kinase alpha-1 (S6K-alpha-1) (EC 2.7.11.1) (90 kDa ribosomal protein S6 kinase 1) (p90-RSK 1) (p90RSK1) (p90S6K) (MAP kinase-activated protein kinase 1a) (MAPK-activated protein kinase 1a) (MAPKAP kinase 1a) (MAPKAPK-1a) (Ribosomal S6 kinase 1) (RSK-1)	Homo sapiens (Human)	10|8|10|11|6|11|15|16|20|20	8|3|4|6|6|8	35	0.86
Q3ZCQ8	TIMM50	TIM50_HUMAN	Mitochondrial import inner membrane translocase subunit TIM50	Homo sapiens (Human)	5|4|5|3|6|4|7|9|9|7	7|5|5|4|6|8	35	0.83
Q6KB66	KRT80	K2C80_HUMAN	Keratin, type II cytoskeletal 80 (Cytokeratin-80) (CK-80) (Keratin-80) (K80) (Type-II keratin Kb20)	Homo sapiens (Human)	7|8|3|3|3|3|10|10|13|10	3|3|2|1|12|14	35	0.81
Q8TCJ2	STT3B	STT3B_HUMAN	Dolichyl-diphosphooligosaccharide--protein glycosyltransferase subunit STT3B (Oligosaccharyl transferase subunit STT3B) (STT3-B) (EC 2.4.99.18) (Source of immunodominant MHC-associated peptides homolog)	Homo sapiens (Human)	6|7|3|5|4|5|11|9|13|7	2|4|1|2|14|12	35	0.81
Q9BYJ9	YTHDF1	YTHD1_HUMAN	YTH domain-containing family protein 1 (DF1) (Dermatomyositis associated with cancer putative autoantigen 1) (DACA-1)	Homo sapiens (Human)	9|9|4|3|5|4|21|14|16|11	4|3|2|2|11|13	35	0.84
Q9H0U4	RAB1B	RAB1B_HUMAN	Ras-related protein Rab-1B (EC 3.6.5.2)	Homo sapiens (Human)	5|4|1|6|1|2|10|11|9|9	4|7|2|4|8|10	35	0.82
Q9NP79	VTA1	VTA1_HUMAN	Vacuolar protein sorting-associated protein VTA1 homolog (Dopamine-responsive gene 1 protein) (DRG-1) (LYST-interacting protein 5) (LIP5) (SKD1-binding protein 1) (SBP1)	Homo sapiens (Human)	8|11|3|4|8|3|14|6|10|8	5|7|5|4|7|7	35	0.86
Q9UMS4	PRPF19	PRP19_HUMAN	Pre-mRNA-processing factor 19 (EC 2.3.2.27) (Nuclear matrix protein 200) (PRP19/PSO4 homolog) (hPso4) (RING-type E3 ubiquitin transferase PRP19) (Senescence evasion factor)	Homo sapiens (Human)	64|64|13|15|22|16|67|76|73|69	3|3|4|2|12|11	35	0.86
Q9UNF1	MAGED2	MAGD2_HUMAN	Melanoma-associated antigen D2 (11B6) (Breast cancer-associated gene 1 protein) (BCG-1) (Hepatocellular carcinoma-associated protein JCL-1) (MAGE-D2 antigen)	Homo sapiens (Human)	19|15|3|7|12|10|29|27|29|29	4|7|5|4|10|5	35	0.86
P66593	rpsF	RS6_SALTY	Small ribosomal subunit protein bS6 (30S ribosomal protein S6)	Salmonella typhimurium	0|0|0|0|0|0|0|0|0|0	10|7|3|2|5|8	35	0.01
Q9L6M0	ubiD	UBID_SALTY	3-octaprenyl-4-hydroxybenzoate carboxy-lyase (EC 4.1.1.98) (Polyprenyl p-hydroxybenzoate decarboxylase)	Salmonella typhimurium	0|0|0|0|0|0|0|0|0|0	8|4|5|2|11|5	35	0.01
O75083	WDR1	WDR1_HUMAN	WD repeat-containing protein 1 (Actin-interacting protein 1) (AIP1) (NORI-1)	Homo sapiens (Human)	14|14|3|1|1|1|1|1|3|2	8|8|1|1|8|8	34	0.77
O75915	ARL6IP5	PRAF3_HUMAN	PRA1 family protein 3 (ADP-ribosylation factor-like protein 6-interacting protein 5) (ARL-6-interacting protein 5) (Aip-5) (Cytoskeleton-related vitamin A-responsive protein) (Dermal papilla-derived protein 11) (GTRAP3-18) (Glutamate transporter EAAC1-interacting protein) (JM5) (Prenylated Rab acceptor protein 2) (Protein JWa) (Putative MAPK-activating protein PM27)	Homo sapiens (Human)	7|8|7|4|3|3|7|9|8|6	3|4|2|1|10|14	34	0.78
O95782	AP2A1	AP2A1_HUMAN	AP-2 complex subunit alpha-1 (100 kDa coated vesicle protein A) (Adaptor protein complex AP-2 subunit alpha-1) (Adaptor-related protein complex 2 subunit alpha-1) (Alpha-adaptin A) (Alpha1-adaptin) (Clathrin assembly protein complex 2 alpha-A large chain) (Plasma membrane adaptor HA2/AP2 adaptin alpha A subunit)	Homo sapiens (Human)	18|22|7|2|8|6|28|23|26|27	5|3|2|4|9|11	34	0.86
P00533	EGFR	EGFR_HUMAN	Epidermal growth factor receptor (EC 2.7.10.1) (Proto-oncogene c-ErbB-1) (Receptor tyrosine-protein kinase erbB-1)	Homo sapiens (Human)	2|3|5|6|7|8|6|6|4|5	8|5|7|4|6|4	34	0.82
P05161	ISG15	ISG15_HUMAN	Ubiquitin-like protein ISG15 (Interferon-induced 15 kDa protein) (Interferon-induced 17 kDa protein) (IP17) (Ubiquitin cross-reactive protein) (hUCRP)	Homo sapiens (Human)	3|4|1|2|2|5|1|1|4|3	1|2|5|2|13|11	34	0.34
P08133	ANXA6	ANXA6_HUMAN	Annexin A6 (67 kDa calelectrin) (Annexin VI) (Annexin-6) (Calphobindin-II) (CPB-II) (Chromobindin-20) (Lipocortin VI) (Protein III) (p68) (p70)	Homo sapiens (Human)	27|23|6|8|6|6|21|22|21|16	6|2|2|1|12|11	34	0.86
P15311	EZR	EZRI_HUMAN	Ezrin (Cytovillin) (Villin-2) (p81)	Homo sapiens (Human)	28|26|14|9|11|11|35|30|33|30	7|7|5|4|5|6	34	0.86
P30876	POLR2B	RPB2_HUMAN	DNA-directed RNA polymerase II subunit RPB2 (EC 2.7.7.6) (3'-5' exoribonuclease) (EC 3.1.13.-) (DNA-directed RNA polymerase II 140 kDa polypeptide) (DNA-directed RNA polymerase II subunit B) (RNA polymerase II subunit 2) (RNA polymerase II subunit B2) (RNA-directed RNA polymerase II subunit RPB2) (EC 2.7.7.48)	Homo sapiens (Human)	9|21|6|7|9|11|36|36|29|30	7|9|6|4|4|4	34	0.86
P31939	ATIC	PUR9_HUMAN	Bifunctional purine biosynthesis protein ATIC (AICAR transformylase/inosine monophosphate cyclohydrolase) (ATIC) [Cleaved into: Bifunctional purine biosynthesis protein ATIC, N-terminally processed] [Includes: Phosphoribosylaminoimidazolecarboxamide formyltransferase (EC 2.1.2.3) (5-aminoimidazole-4-carboxamide ribonucleotide formyltransferase) (AICAR formyltransferase) (AICAR transformylase); In…	Homo sapiens (Human)	5|9|2|3|5|5|10|7|7|10	4|4|5|3|8|10	34	0.83
P32119	PRDX2	PRDX2_HUMAN	Peroxiredoxin-2 (EC 1.11.1.24) (Natural killer cell-enhancing factor B) (NKEF-B) (PRP) (Thiol-specific antioxidant protein) (TSA) (Thioredoxin peroxidase 1) (Thioredoxin-dependent peroxide reductase 1) (Thioredoxin-dependent peroxiredoxin 2)	Homo sapiens (Human)	4|4|0|0|0|0|27|26|25|26	1|1|0|0|16|16	34	0.84
P33947	KDELR2	ERD22_HUMAN	ER lumen protein-retaining receptor 2 (ERD2-like protein 1) (ELP-1) (KDEL endoplasmic reticulum protein retention receptor 2) (KDEL receptor 2)	Homo sapiens (Human)	6|7|5|6|7|8|10|15|11|10	4|5|7|7|6|5	34	0.86
P51665	PSMD7	PSMD7_HUMAN	26S proteasome non-ATPase regulatory subunit 7 (26S proteasome regulatory subunit RPN8) (26S proteasome regulatory subunit S12) (Mov34 protein homolog) (Proteasome subunit p40)	Homo sapiens (Human)	13|16|9|5|10|11|13|9|10|7	4|7|5|4|6|8	34	0.86
P51809	VAMP7	VAMP7_HUMAN	Vesicle-associated membrane protein 7 (VAMP-7) (Synaptobrevin-like protein 1) (Tetanus-insensitive VAMP) (Ti-VAMP)	Homo sapiens (Human)	2|3|0|0|0|0|3|5|4|7	6|5|6|4|6|7	34	0.65
Q05519	SRSF11	SRS11_HUMAN	Serine/arginine-rich splicing factor 11 (Arginine-rich 54 kDa nuclear protein) (p54) (Splicing factor, arginine/serine-rich 11)	Homo sapiens (Human)	13|10|6|8|7|7|18|19|15|19	3|3|5|2|11|10	34	0.86
Q15286	RAB35	RAB35_HUMAN	Ras-related protein Rab-35 (EC 3.6.5.2) (GTP-binding protein RAY) (Ras-related protein Rab-1C)	Homo sapiens (Human)	1|2|1|2|3|3|8|3|4|4	6|5|7|4|5|7	34	0.74
Q53EP0	FNDC3B	FND3B_HUMAN	Fibronectin type III domain-containing protein 3B (Factor for adipocyte differentiation 104) (HCV NS5A-binding protein 37)	Homo sapiens (Human)	7|10|4|4|3|7|5|4|2|6	3|2|2|2|14|11	34	0.65
Q5T5C0	STXBP5	STXB5_HUMAN	Syntaxin-binding protein 5 (Lethal(2) giant larvae protein homolog 3) (Tomosyn-1)	Homo sapiens (Human)	4|5|1|3|1|1|0|2|1|1	6|5|6|5|7|5	34	0.46
Q6PI48	DARS2	SYDM_HUMAN	Aspartate--tRNA ligase, mitochondrial (EC 6.1.1.12) (Aspartyl-tRNA synthetase) (AspRS)	Homo sapiens (Human)	3|6|2|4|3|1|1|1|4|4	4|9|1|2|9|9	34	0.47
Q8TCS8	PNPT1	PNPT1_HUMAN	Polyribonucleotide nucleotidyltransferase 1, mitochondrial (EC 2.7.7.8) (3'-5' RNA exonuclease OLD35) (PNPase old-35) (Polynucleotide phosphorylase 1) (PNPase 1) (Polynucleotide phosphorylase-like protein)	Homo sapiens (Human)	1|0|0|1|1|1|1|1|0|2	6|6|5|5|6|6	34	0.02
Q92817	EVPL	EVPL_HUMAN	Envoplakin (210 kDa cornified envelope precursor protein) (210 kDa paraneoplastic pemphigus antigen) (p210)	Homo sapiens (Human)	17|19|1|3|2|2|23|22|26|28	6|6|1|5|10|6	34	0.86
Q969X6	UTP4	UTP4_HUMAN	U3 small nucleolar RNA-associated protein 4 homolog (Cirhin) (UTP4 small subunit processome component)	Homo sapiens (Human)	20|25|12|10|8|8|17|17|15|16	4|6|3|3|11|7	34	0.86
Q9GZR7	DDX24	DDX24_HUMAN	ATP-dependent RNA helicase DDX24 (EC 3.6.4.13) (DEAD box protein 24)	Homo sapiens (Human)	12|14|7|6|14|12|21|26|20|22	4|3|4|4|12|7	34	0.86
Q9NZ01	TECR	TECR_HUMAN	Very-long-chain enoyl-CoA reductase (EC 1.3.1.93) (Synaptic glycoprotein SC2) (Trans-2,3-enoyl-CoA reductase) (TER)	Homo sapiens (Human)	7|5|3|5|5|4|12|15|12|14	5|5|3|4|9|8	34	0.84
Q9Y2D5	PALM2AKAP2	PLAK2_HUMAN	PALM2-AKAP2 fusion protein (A-kinase anchor protein 2) (AKAP-2) (AKAP-KL) (Paralemmin A kinase anchor protein) (Paralemmin-2) (Protein kinase A-anchoring protein 2) (PRKA2)	Homo sapiens (Human)	33|38|3|2|4|6|18|28|26|24	2|3|1|1|13|14	34	0.86
Q8ZRT7	secA	SECA_SALTY	Protein translocase subunit SecA (EC 7.4.2.8)	Salmonella typhimurium	0|0|0|0|0|0|0|0|0|0	3|2|0|0|13|16	34	0.11
O43491	EPB41L2	E41L2_HUMAN	Band 4.1-like protein 2 (Erythrocyte membrane protein band 4.1-like 2) (Generally expressed protein 4.1) (4.1G)	Homo sapiens (Human)	22|22|6|5|8|5|16|15|17|16	7|6|3|1|6|10	33	0.86
O75306	NDUFS2	NDUS2_HUMAN	NADH dehydrogenase [ubiquinone] iron-sulfur protein 2, mitochondrial (EC 7.1.1.2) (Complex I-49kD) (CI-49kD) (NADH-ubiquinone oxidoreductase 49 kDa subunit)	Homo sapiens (Human)	0|2|0|1|0|4|5|3|5|5	8|7|0|1|8|9	33	0.51
O75962	TRIO	TRIO_HUMAN	Triple functional domain protein (EC 2.7.11.1) (PTPRF-interacting protein)	Homo sapiens (Human)	55|52|19|16|19|20|27|36|26|31	9|7|6|5|4|2	33	0.86
P07737	PFN1	PROF1_HUMAN	Profilin-1 (Epididymis tissue protein Li 184a) (Profilin I)	Homo sapiens (Human)	8|13|3|3|5|4|6|6|6|6	4|5|3|4|9|8	33	0.83
P13647	KRT5	K2C5_HUMAN	Keratin, type II cytoskeletal 5 (58 kDa cytokeratin) (Cytokeratin-5) (CK-5) (Keratin-5) (K5) (Type-II keratin Kb5)	Homo sapiens (Human)	2|1|0|0|1|0|6|6|1|0	8|3|2|2|7|11	33	0.43
P21291	CSRP1	CSRP1_HUMAN	Cysteine and glycine-rich protein 1 (Cysteine-rich protein 1) (CRP) (CRP1) (Epididymis luminal protein 141) (HEL-141)	Homo sapiens (Human)	8|7|4|4|2|5|14|15|15|16	4|3|3|3|11|9	33	0.84
P62269	RPS18	RS18_HUMAN	Small ribosomal subunit protein uS13 (40S ribosomal protein S18) (Ke-3) (Ke3)	Homo sapiens (Human)	1|2|0|2|4|5|6|6|9|6	4|8|3|5|7|6	33	0.79
Q14444	CAPRIN1	CAPR1_HUMAN	Caprin-1 (Cell cycle-associated protein 1) (Cytoplasmic activation- and proliferation-associated protein 1) (GPI-anchored membrane protein 1) (GPI-anchored protein p137) (GPI-p137) (p137GPI) (Membrane component chromosome 11 surface marker 1) (RNA granule protein 105)	Homo sapiens (Human)	15|15|8|7|9|12|28|34|25|21	2|2|1|0|17|11	33	0.86
Q14677	CLINT1	EPN4_HUMAN	Clathrin interactor 1 (Clathrin-interacting protein localized in the trans-Golgi region) (Clint) (Enthoprotin) (Epsin-4) (Epsin-related protein) (EpsinR)	Homo sapiens (Human)	9|9|3|4|4|3|19|20|20|22	4|7|3|2|9|8	33	0.86
Q15717	ELAVL1	ELAV1_HUMAN	ELAV-like protein 1 (Hu-antigen R) (HuR)	Homo sapiens (Human)	12|11|8|7|5|5|17|18|20|19	5|5|5|3|8|7	33	0.86
Q27J81	INF2	INF2_HUMAN	Inverted formin-2 (HBEBP2-binding protein C)	Homo sapiens (Human)	13|14|4|5|5|4|12|11|12|10	7|5|5|2|7|7	33	0.86
Q96BY6	DOCK10	DOC10_HUMAN	Dedicator of cytokinesis protein 10 (Zizimin-3)	Homo sapiens (Human)	16|19|1|1|2|3|2|3|1|2	13|12|2|4|1|1	33	0.75
Q9BVP2	GNL3	GNL3_HUMAN	Guanine nucleotide-binding protein-like 3 (E2-induced gene 3 protein) (Novel nucleolar protein 47) (NNP47) (Nucleolar GTP-binding protein 3) (Nucleostemin)	Homo sapiens (Human)	17|17|10|8|12|9|26|19|16|18	2|2|4|3|12|10	33	0.86
Q9P2R7	SUCLA2	SUCB1_HUMAN	Succinate--CoA ligase [ADP-forming] subunit beta, mitochondrial (EC 6.2.1.5) (ATP-specific succinyl-CoA synthetase subunit beta) (A-SCS) (Succinyl-CoA synthetase beta-A chain) (SCS-betaA)	Homo sapiens (Human)	4|2|1|0|0|1|4|4|6|3	5|10|1|1|8|8	33	0.46
Q9Y295	DRG1	DRG1_HUMAN	Developmentally-regulated GTP-binding protein 1 (DRG-1) (Neural precursor cell expressed developmentally down-regulated protein 3) (NEDD-3) (Translation factor GTPase DRG1) (TRAFAC GTPase DRG1) (EC 3.6.5.-)	Homo sapiens (Human)	9|10|5|5|7|9|14|13|14|18	7|3|2|5|8|8	33	0.86
Q9Y2I7	PIKFYVE	FYV1_HUMAN	1-phosphatidylinositol 3-phosphate 5-kinase (Phosphatidylinositol 3-phosphate 5-kinase) (EC 2.7.1.150) (FYVE finger-containing phosphoinositide kinase) (PIKfyve) (Phosphatidylinositol 3-phosphate 5-kinase type III) (PIPkin-III) (Type III PIP kinase) (Serine-protein kinase PIKFYVE) (EC 2.7.11.1)	Homo sapiens (Human)	0|1|0|0|1|1|0|0|1|0	5|7|2|2|11|6	33	0.06
Q9Y2Z0	SUGT1	SGT1_HUMAN	Protein SGT1 homolog (Protein 40-6-3) (Sgt1) (Suppressor of G2 allele of SKP1 homolog)	Homo sapiens (Human)	16|8|5|6|9|8|23|22|13|21	3|5|1|3|8|13	33	0.86
P0A9X6	mreB	MREB_SALTY	Cell shape-determining protein MreB	Salmonella typhimurium	0|0|0|0|0|0|0|0|0|0	3|4|1|0|16|9	33	0.09
P63365	pstB	PSTB_SALTY	Phosphate import ATP-binding protein PstB (EC 7.3.2.1) (ABC phosphate transporter) (Phosphate-transporting ATPase)	Salmonella typhimurium	0|1|0|0|0|0|0|0|0|0	3|2|5|4|11|8	33	0
E9PAV3	NACA	NACAM_HUMAN	Nascent polypeptide-associated complex subunit alpha, muscle-specific form (Alpha-NAC, muscle-specific form) (skNAC)	Homo sapiens (Human)	11|11|8|10|10|10|12|10|10|10	7|6|5|3|6|5	32	0.86
O00560	SDCBP	SDCB1_HUMAN	Syntenin-1 (Melanoma differentiation-associated protein 9) (MDA-9) (Pro-TGF-alpha cytoplasmic domain-interacting protein 18) (TACIP18) (Scaffold protein Pbp1) (Syndecan-binding protein 1)	Homo sapiens (Human)	5|7|3|4|5|5|7|6|5|6	3|2|2|5|10|10	32	0.8
O14641	DVL2	DVL2_HUMAN	Segment polarity protein dishevelled homolog DVL-2 (Dishevelled-2) (DSH homolog 2)	Homo sapiens (Human)	4|5|1|3|1|2|3|3|4|7	6|7|5|4|4|6	32	0.76
O75436	VPS26A	VP26A_HUMAN	Vacuolar protein sorting-associated protein 26A (Vesicle protein sorting 26A) (hVPS26)	Homo sapiens (Human)	6|5|1|3|1|3|3|6|7|4	3|2|6|6|6|9	32	0.76
O75534	CSDE1	CSDE1_HUMAN	Cold shock domain-containing protein E1 (N-ras upstream gene protein) (Protein UNR)	Homo sapiens (Human)	27|28|14|13|19|14|46|42|28|30	3|1|2|3|15|8	32	0.86
P02538	KRT6A	K2C6A_HUMAN	Keratin, type II cytoskeletal 6A (Cytokeratin-6A) (CK-6A) (Cytokeratin-6D) (CK-6D) (Keratin-6A) (K6A) (Type-II keratin Kb6) (allergen Hom s 5)	Homo sapiens (Human)	1|1|0|0|0|0|2|0|0|0	6|5|1|1|8|11	32	0.1
P19367	HK1	HXK1_HUMAN	Hexokinase-1 (EC 2.7.1.1) (Brain form hexokinase) (Hexokinase type I) (HK I) (Hexokinase-A)	Homo sapiens (Human)	10|10|4|4|5|5|15|10|12|12	5|4|4|5|6|8	32	0.86
P19525	EIF2AK2	E2AK2_HUMAN	Interferon-induced, double-stranded RNA-activated protein kinase (EC 2.7.11.1) (Eukaryotic translation initiation factor 2-alpha kinase 2) (eIF-2A protein kinase 2) (Interferon-inducible RNA-dependent protein kinase) (P1/eIF-2A protein kinase) (Protein kinase RNA-activated) (PKR) (Protein kinase R) (Tyrosine-protein kinase EIF2AK2) (EC 2.7.10.2) (p68 kinase)	Homo sapiens (Human)	14|11|6|3|6|7|9|16|13|16	4|6|3|3|9|7	32	0.86
P20020	ATP2B1	AT2B1_HUMAN	Plasma membrane calcium-transporting ATPase 1 (EC 7.2.2.10) (Plasma membrane calcium ATPase isoform 1) (PMCA1) (Plasma membrane calcium pump isoform 1)	Homo sapiens (Human)	5|5|4|4|4|3|10|10|6|6	4|2|2|6|10|8	32	0.82
P20042	EIF2S2	IF2B_HUMAN	Eukaryotic translation initiation factor 2 subunit 2 (Eukaryotic translation initiation factor 2 subunit beta) (eIF2-beta)	Homo sapiens (Human)	9|11|8|7|7|8|17|12|13|12	6|5|3|3|9|6	32	0.86
P20810	CAST	ICAL_HUMAN	Calpastatin (Calpain inhibitor) (Sperm BS-17 component)	Homo sapiens (Human)	24|27|15|16|16|18|45|46|45|50	1|2|1|4|9|15	32	0.86
P24941	CDK2	CDK2_HUMAN	Cyclin-dependent kinase 2 (EC 2.7.11.22) (Cell division protein kinase 2) (p33 protein kinase)	Homo sapiens (Human)	8|6|5|4|2|4|13|10|14|15	1|2|3|4|11|11	32	0.84
P33527	ABCC1	MRP1_HUMAN	Multidrug resistance-associated protein 1 (EC 7.6.2.2) (ATP-binding cassette sub-family C member 1) (Glutathione-S-conjugate-translocating ATPase ABCC1) (EC 7.6.2.3) (Leukotriene C(4) transporter) (LTC4 transporter)	Homo sapiens (Human)	9|7|6|5|1|1|12|13|10|13	3|2|1|1|14|11	32	0.82
P40189	IL6ST	IL6RB_HUMAN	Interleukin-6 receptor subunit beta (IL-6 receptor subunit beta) (IL-6R subunit beta) (IL-6R-beta) (IL-6RB) (CDw130) (Interleukin-6 signal transducer) (Membrane glycoprotein 130) (gp130) (Oncostatin-M receptor subunit alpha) (CD antigen CD130)	Homo sapiens (Human)	0|0|0|0|0|0|2|1|0|2	4|4|2|2|9|11	32	0.13
P46977	STT3A	STT3A_HUMAN	Dolichyl-diphosphooligosaccharide--protein glycosyltransferase subunit STT3A (Oligosaccharyl transferase subunit STT3A) (STT3-A) (EC 2.4.99.18) (B5) (Integral membrane protein 1) (Transmembrane protein TMC)	Homo sapiens (Human)	3|3|1|2|4|4|8|7|6|5	2|3|5|4|10|8	32	0.76
P49588	AARS1	SYAC_HUMAN	Alanine--tRNA ligase, cytoplasmic (EC 6.1.1.7) (Alanyl-tRNA synthetase) (AlaRS) (Protein lactyltransferase AARS1) (EC 6.-.-.-) (Renal carcinoma antigen NY-REN-42)	Homo sapiens (Human)	32|30|20|16|17|12|53|40|45|48	2|3|1|2|13|11	32	0.86
Q15417	CNN3	CNN3_HUMAN	Calponin-3 (Calponin, acidic isoform)	Homo sapiens (Human)	12|8|4|5|6|4|12|8|8|10	6|6|5|4|5|6	32	0.86
Q53GQ0	HSD17B12	DHB12_HUMAN	Very-long-chain 3-oxoacyl-CoA reductase (EC 1.1.1.330) (17-beta-hydroxysteroid dehydrogenase 12) (17-beta-HSD 12) (3-ketoacyl-CoA reductase) (KAR) (Estradiol 17-beta-dehydrogenase 12) (EC 1.1.1.62) (Short chain dehydrogenase/reductase family 12C member 1)	Homo sapiens (Human)	3|8|1|1|3|2|7|5|7|8	2|1|2|3|13|11	32	0.68
Q8N3C0	ASCC3	ASCC3_HUMAN	Activating signal cointegrator 1 complex subunit 3 (EC 5.6.2.4) (ASC-1 complex subunit p200) (ASC1p200) (Helicase, ATP binding 1) (Trip4 complex subunit p200)	Homo sapiens (Human)	41|38|10|13|16|18|49|46|40|51	7|7|4|3|5|6	32	0.86
Q8NFJ5	GPRC5A	RAI3_HUMAN	Retinoic acid-induced protein 3 (G-protein coupled receptor family C group 5 member A) (Phorbol ester induced gene 1) (PEIG-1) (Retinoic acid-induced gene 1 protein) (RAIG-1)	Homo sapiens (Human)	2|3|2|1|1|1|2|2|2|3	6|4|3|5|6|8	32	0.44
Q93050	ATP6V0A1	VPP1_HUMAN	V-type proton ATPase 116 kDa subunit a 1 (V-ATPase 116 kDa subunit a 1) (Clathrin-coated vesicle/synaptic vesicle proton pump 116 kDa subunit) (Vacuolar adenosine triphosphatase subunit Ac116) (Vacuolar proton pump subunit 1) (Vacuolar proton translocating ATPase 116 kDa subunit a isoform 1)	Homo sapiens (Human)	2|2|1|0|0|0|0|0|0|0	5|5|2|3|10|7	32	0.07
Q969N2	PIGT	PIGT_HUMAN	GPI-anchor transamidase component PIGT (Phosphatidylinositol-glycan biosynthesis class T protein)	Homo sapiens (Human)	7|2|6|2|2|3|4|3|6|7	3|5|3|2|10|9	32	0.74
Q96Q11	TRNT1	TRNT1_HUMAN	CCA tRNA nucleotidyltransferase 1, mitochondrial (EC 2.7.7.72) (Mitochondrial tRNA nucleotidyl transferase, CCA-adding) (mt CCA-adding enzyme) (mt tRNA CCA-diphosphorylase) (mt tRNA CCA-pyrophosphorylase) (mt tRNA adenylyltransferase)	Homo sapiens (Human)	7|9|6|6|4|6|7|5|5|7	5|4|4|4|7|8	32	0.83
Q9HCN4	GPN1	GPN1_HUMAN	GPN-loop GTPase 1 (EC 3.6.5.-) (MBD2-interacting protein) (MBDin) (RNAPII-associated protein 4) (XPA-binding protein 1)	Homo sapiens (Human)	5|5|5|4|5|4|4|3|4|5	7|7|4|5|4|5	32	0.81
Q9ULV3	CIZ1	CIZ1_HUMAN	Cip1-interacting zinc finger protein (CDKN1A-interacting zinc finger protein 1) (Nuclear protein NP94) (Zinc finger protein 356)	Homo sapiens (Human)	0|0|0|1|0|0|4|3|4|2	1|0|0|0|16|15	32	0.31
Q9Y4E6	WDR7	WDR7_HUMAN	WD repeat-containing protein 7 (Rabconnectin-3 beta) (TGF-beta resistance-associated protein TRAG)	Homo sapiens (Human)	4|0|1|0|0|0|4|2|3|2	4|1|4|2|9|12	32	0.34
P0A1S2	hns	HNS_SALTY	DNA-binding protein H-NS (Histone-like protein HLP-II) (Protein B1) (Protein H1)	Salmonella typhimurium	0|0|0|0|0|0|0|0|0|0	4|1|1|0|12|14	32	0.17
P0A295	rho	RHO_SALTY	Transcription termination factor Rho (EC 3.6.4.-) (ATP-dependent helicase Rho)	Salmonella typhimurium	0|0|0|0|0|0|0|0|0|0	3|3|3|3|10|10	32	0
Q8ZN40	iscS	ISCS_SALTY	Cysteine desulfurase IscS (EC 2.8.1.7)	Salmonella typhimurium	0|0|0|0|0|0|0|0|0|0	1|2|2|2|11|14	32	0.06
O15144	ARPC2	ARPC2_HUMAN	Actin-related protein 2/3 complex subunit 2 (Arp2/3 complex 34 kDa subunit) (p34-ARC)	Homo sapiens (Human)	18|15|8|5|6|8|20|20|16|18	2|2|2|3|10|12	31	0.86
O15269	SPTLC1	SPTC1_HUMAN	Serine palmitoyltransferase 1 (EC 2.3.1.50) (Long chain base biosynthesis protein 1) (LCB 1) (Serine-palmitoyl-CoA transferase 1) (SPT 1) (SPT1)	Homo sapiens (Human)	3|7|4|2|3|4|4|4|3|5	7|3|5|4|5|7	31	0.79
O43251	RBFOX2	RFOX2_HUMAN	RNA binding protein fox-1 homolog 2 (Fox-1 homolog B) (Hexaribonucleotide-binding protein 2) (RNA-binding motif protein 9) (RNA-binding protein 9) (Repressor of tamoxifen transcriptional activity)	Homo sapiens (Human)	4|2|2|2|4|3|5|4|7|7	7|7|4|1|6|6	31	0.8
O95816	BAG2	BAG2_HUMAN	BAG family molecular chaperone regulator 2 (BAG-2) (Bcl-2-associated athanogene 2)	Homo sapiens (Human)	10|7|5|9|9|7|26|25|27|21	4|5|6|4|6|6	31	0.86
P51116	FXR2	FXR2_HUMAN	RNA-binding protein FXR2 (FXR2P) (FMR1 autosomal homolog 2)	Homo sapiens (Human)	19|22|9|11|18|18|40|38|37|37	5|3|2|3|7|11	31	0.86
P53985	SLC16A1	MOT1_HUMAN	Monocarboxylate transporter 1 (MCT 1) (Solute carrier family 16 member 1)	Homo sapiens (Human)	2|6|2|3|6|3|6|6|6|11	2|3|3|1|10|12	31	0.77
P59998	ARPC4	ARPC4_HUMAN	Actin-related protein 2/3 complex subunit 4 (Arp2/3 complex 20 kDa subunit) (p20-ARC)	Homo sapiens (Human)	13|20|8|7|8|9|10|6|8|7	6|5|6|6|4|4	31	0.86
P61163	ACTR1A	ACTZ_HUMAN	Alpha-centractin (Centractin) (ARP1) (Actin-RPV) (Centrosome-associated actin homolog)	Homo sapiens (Human)	15|18|6|8|6|9|25|22|20|24	5|2|3|6|8|7	31	0.86
Q08945	SSRP1	SSRP1_HUMAN	FACT complex subunit SSRP1 (Chromatin-specific transcription elongation factor 80 kDa subunit) (Facilitates chromatin transcription complex 80 kDa subunit) (FACT 80 kDa subunit) (FACTp80) (Facilitates chromatin transcription complex subunit SSRP1) (Recombination signal sequence recognition protein 1) (Structure-specific recognition protein 1) (hSSRP1) (T160)	Homo sapiens (Human)	15|20|6|3|7|4|27|19|14|20	1|1|0|0|15|14	31	0.85
Q13126	MTAP	MTAP_HUMAN	S-methyl-5'-thioadenosine phosphorylase (EC 2.4.2.28) (5'-methylthioadenosine phosphorylase) (MTA phosphorylase) (MTAP) (MTAPase)	Homo sapiens (Human)	4|6|5|4|4|4|4|4|5|6	6|5|3|3|8|6	31	0.81
Q14258	TRIM25	TRI25_HUMAN	E3 ubiquitin/ISG15 ligase TRIM25 (EC 6.3.2.n3) (Estrogen-responsive finger protein) (RING finger protein 147) (RING-type E3 ubiquitin transferase) (EC 2.3.2.27) (RING-type E3 ubiquitin transferase TRIM25) (Tripartite motif-containing protein 25) (Ubiquitin/ISG15-conjugating enzyme TRIM25) (Zinc finger protein 147)	Homo sapiens (Human)	10|11|3|2|6|4|12|17|13|16	5|4|4|4|6|8	31	0.86
Q15942	ZYX	ZYX_HUMAN	Zyxin (Zyxin-2)	Homo sapiens (Human)	34|29|6|7|7|7|28|24|29|25	6|2|1|2|9|11	31	0.86
Q16740	CLPP	CLPP_HUMAN	ATP-dependent Clp protease proteolytic subunit, mitochondrial (EC 3.4.21.92) (Caseinolytic mitochondrial matrix peptidase proteolytic subunit) (Endopeptidase Clp)	Homo sapiens (Human)	0|1|3|2|2|1|4|5|8|7	2|3|2|4|12|8	31	0.6
Q5SRE5	NUP188	NU188_HUMAN	Nucleoporin NUP188 (hNup188)	Homo sapiens (Human)	7|6|3|2|6|4|12|11|8|14	7|3|1|2|8|10	31	0.84
Q7Z417	NUFIP2	NUFP2_HUMAN	FMR1-interacting protein NUFIP2 (82 kDa FMRP-interacting protein) (82-FIP) (Cell proliferation-inducing gene 1 protein) (FMRP-interacting protein 2) (Nuclear FMR1-interacting protein 2)	Homo sapiens (Human)	22|24|9|5|12|10|38|48|41|44	3|3|1|2|10|12	31	0.86
Q93009	USP7	UBP7_HUMAN	Ubiquitin carboxyl-terminal hydrolase 7 (EC 3.4.19.12) (Deubiquitinating enzyme 7) (Herpesvirus-associated ubiquitin-specific protease) (Ubiquitin thioesterase 7) (Ubiquitin-specific-processing protease 7)	Homo sapiens (Human)	32|34|9|12|20|19|48|54|48|40	6|4|4|4|7|6	31	0.86
Q96CN7	ISOC1	ISOC1_HUMAN	Isochorismatase domain-containing protein 1	Homo sapiens (Human)	4|2|1|3|3|3|4|1|3|4	4|4|2|2|10|9	31	0.46
Q96E17	RAB3C	RAB3C_HUMAN	Ras-related protein Rab-3C (EC 3.6.5.2)	Homo sapiens (Human)	2|1|2|1|2|1|11|16|15|17	1|1|1|1|12|15	31	0.8
Q96JJ3	ELMO2	ELMO2_HUMAN	Engulfment and cell motility protein 2 (Protein ced-12 homolog A) (hCed-12A)	Homo sapiens (Human)	6|6|3|0|4|3|16|11|12|10	2|6|0|1|11|11	31	0.83
Q9BQ67	GRWD1	GRWD1_HUMAN	Glutamate-rich WD repeat-containing protein 1	Homo sapiens (Human)	13|14|7|7|4|6|10|16|13|12	2|2|4|3|11|9	31	0.85
Q9BXJ9	NAA15	NAA15_HUMAN	N-alpha-acetyltransferase 15, NatA auxiliary subunit (Gastric cancer antigen Ga19) (N-terminal acetyltransferase) (NMDA receptor-regulated protein 1) (Protein tubedown-1) (Tbdn100)	Homo sapiens (Human)	6|6|3|3|0|3|13|12|8|13	4|4|2|2|11|8	31	0.82
Q9H4G0	EPB41L1	E41L1_HUMAN	Band 4.1-like protein 1 (Erythrocyte membrane protein band 4.1-like 1) (Neuronal protein 4.1) (4.1N)	Homo sapiens (Human)	27|19|1|0|1|2|15|13|18|17	3|1|0|0|13|14	31	0.85
Q9UEU0	VTI1B	VTI1B_HUMAN	Vesicle transport through interaction with t-SNAREs homolog 1B (Vesicle transport v-SNARE protein Vti1-like 1) (Vti1-rp1)	Homo sapiens (Human)	1|0|0|0|0|0|1|0|1|0	7|5|1|3|9|6	31	0.04
Q9UHD8	SEPTIN9	SEPT9_HUMAN	Septin-9 (MLL septin-like fusion protein MSF-A) (MLL septin-like fusion protein) (Ovarian/Breast septin) (Ov/Br septin) (Septin D1)	Homo sapiens (Human)	17|16|10|10|14|14|41|32|32|36	4|4|4|2|7|10	31	0.86
O54297	rpsD	RS4_SALTY	Small ribosomal subunit protein uS4 (30S ribosomal protein S4)	Salmonella typhimurium	0|0|0|0|0|0|0|1|0|0	4|3|3|2|8|11	31	0
P63601	aroK	AROK_SALTY	Shikimate kinase 1 (SK 1) (EC 2.7.1.71)	Salmonella typhimurium	0|0|0|0|0|0|0|0|0|0	4|4|1|0|9|13	31	0.09
P64052	tsf	EFTS_SALTY	Elongation factor Ts (EF-Ts)	Salmonella typhimurium	0|0|0|0|0|0|0|0|0|0	4|4|0|2|11|10	31	0.03
O43172	PRPF4	PRP4_HUMAN	U4/U6 small nuclear ribonucleoprotein Prp4 (PRP4 homolog) (hPrp4) (U4/U6 snRNP 60 kDa protein) (WD splicing factor Prp4)	Homo sapiens (Human)	15|12|6|7|8|4|18|18|17|17	4|2|3|1|10|10	30	0.86
O60216	RAD21	RAD21_HUMAN	Double-strand-break repair protein rad21 homolog (hHR21) (Nuclear matrix protein 1) (NXP-1) (SCC1 homolog) [Cleaved into: 64-kDa C-terminal product (64-kDa carboxy-terminal product) (65-kDa carboxy-terminal product)]	Homo sapiens (Human)	11|9|7|7|11|11|30|31|25|29	6|4|4|5|5|6	30	0.86
O94905	ERLIN2	ERLN2_HUMAN	Erlin-2 (Endoplasmic reticulum lipid raft-associated protein 2) (Stomatin-prohibitin-flotillin-HflC/K domain-containing protein 2) (SPFH domain-containing protein 2)	Homo sapiens (Human)	2|1|4|1|2|3|6|5|5|5	0|0|2|3|12|13	30	0.4
P50402	EMD	EMD_HUMAN	Emerin	Homo sapiens (Human)	5|6|4|4|3|4|14|16|15|14	5|7|5|3|5|5	30	0.86
P55072	VCP	TERA_HUMAN	Transitional endoplasmic reticulum ATPase (TER ATPase) (EC 3.6.4.6) (15S Mg(2+)-ATPase p97 subunit) (Valosin-containing protein) (VCP)	Homo sapiens (Human)	30|25|8|9|12|9|30|31|23|29	1|4|1|2|14|8	30	0.86
P61006	RAB8A	RAB8A_HUMAN	Ras-related protein Rab-8A (EC 3.6.5.2) (Oncogene c-mel)	Homo sapiens (Human)	2|1|2|3|2|1|5|3|7|3	6|6|6|3|4|5	30	0.75
P67936	TPM4	TPM4_HUMAN	Tropomyosin alpha-4 chain (TM30p1) (Tropomyosin-4)	Homo sapiens (Human)	3|2|2|2|1|1|36|32|34|31	0|1|0|0|16|13	30	0.85
Q00535	CDK5	CDK5_HUMAN	Cyclin-dependent kinase 5 (EC 2.7.11.1) (Cell division protein kinase 5) (Cyclin-dependent-like kinase 5) (Serine/threonine-protein kinase PSSALRE) (Tau protein kinase II catalytic subunit) (TPKII catalytic subunit)	Homo sapiens (Human)	3|2|3|3|3|5|3|6|3|4	5|2|1|3|12|7	30	0.57
Q02750	MAP2K1	MP2K1_HUMAN	Dual specificity mitogen-activated protein kinase kinase 1 (MAP kinase kinase 1) (MAPKK 1) (MKK1) (EC 2.7.12.2) (ERK activator kinase 1) (MAPK/ERK kinase 1) (MEK 1)	Homo sapiens (Human)	4|5|5|5|6|11|8|10|9|8	6|3|3|3|9|6	30	0.84
Q08380	LGALS3BP	LG3BP_HUMAN	Galectin-3-binding protein (Basement membrane autoantigen p105) (Lectin galactoside-binding soluble 3-binding protein) (Mac-2-binding protein) (MAC2BP) (Mac-2 BP) (Tumor-associated antigen 90K)	Homo sapiens (Human)	1|1|2|4|3|3|6|4|6|6	6|2|2|3|9|8	30	0.71
Q12788	TBL3	TBL3_HUMAN	Transducin beta-like protein 3 (WD repeat-containing protein SAZD)	Homo sapiens (Human)	11|18|7|6|6|9|21|17|12|17	1|2|3|2|12|10	30	0.86
Q12797	ASPH	ASPH_HUMAN	Aspartyl/asparaginyl beta-hydroxylase (EC 1.14.11.16) (Aspartate beta-hydroxylase) (ASP beta-hydroxylase) (Peptide-aspartate beta-dioxygenase)	Homo sapiens (Human)	7|5|2|2|5|4|9|10|8|10	3|3|3|6|9|6	30	0.83
Q14126	DSG2	DSG2_HUMAN	Desmoglein-2 (Cadherin family member 5) (HDGC)	Homo sapiens (Human)	11|9|4|4|1|5|18|16|11|14	3|2|2|3|12|8	30	0.84
Q7Z6Z7	HUWE1	HUWE1_HUMAN	E3 ubiquitin-protein ligase HUWE1 (EC 2.3.2.26) (ARF-binding protein 1) (ARF-BP1) (HECT, UBA and WWE domain-containing protein 1) (HECT-type E3 ubiquitin transferase HUWE1) (Homologous to E6AP carboxyl terminus homologous protein 9) (HectH9) (Large structure of UREB1) (LASU1) (Mcl-1 ubiquitin ligase E3) (Mule) (Upstream regulatory element-binding protein 1) (URE-B1) (URE-binding protein 1)	Homo sapiens (Human)	19|23|12|10|15|14|51|47|50|43	3|3|3|4|10|7	30	0.86
Q8TAA9	VANGL1	VANG1_HUMAN	Vang-like protein 1 (Loop-tail protein 2 homolog) (LPP2) (Strabismus 2) (Van Gogh-like protein 1)	Homo sapiens (Human)	1|3|0|0|0|1|9|5|8|5	5|4|1|3|6|11	30	0.66
Q9H0S4	DDX47	DDX47_HUMAN	Probable ATP-dependent RNA helicase DDX47 (EC 3.6.4.13) (DEAD box protein 47)	Homo sapiens (Human)	8|5|6|6|5|2|8|8|5|6	3|4|3|6|5|9	30	0.83
Q9NPQ8	RIC8A	RIC8A_HUMAN	Chaperone Ric-8A (Synembryn-A)	Homo sapiens (Human)	22|20|7|7|6|5|17|19|18|15	6|4|4|4|7|5	30	0.86
Q9Y3A5	SBDS	SBDS_HUMAN	Ribosome maturation protein SBDS (Shwachman-Bodian-Diamond syndrome protein)	Homo sapiens (Human)	5|6|4|3|2|3|8|8|12|8	5|3|2|6|6|8	30	0.83
P0A2A3	rplA	RL1_SALTY	Large ribosomal subunit protein uL1 (50S ribosomal protein L1)	Salmonella typhimurium	0|0|0|0|0|0|1|2|1|2	3|4|2|3|9|9	30	0.15
O14929	HAT1	HAT1_HUMAN	Histone acetyltransferase type B catalytic subunit (EC 2.3.1.48) (Histone acetyltransferase 1)	Homo sapiens (Human)	23|26|13|8|14|14|25|24|22|23	3|3|4|4|6|9	29	0.86
O43837	IDH3B	IDH3B_HUMAN	Isocitrate dehydrogenase [NAD] subunit beta, mitochondrial (Isocitric dehydrogenase subunit beta) (NAD(+)-specific ICDH subunit beta)	Homo sapiens (Human)	0|0|2|2|0|1|4|3|4|4	1|1|2|3|11|11	29	0.35
O60437	PPL	PEPL_HUMAN	Periplakin (190 kDa paraneoplastic pemphigus antigen) (195 kDa cornified envelope precursor protein)	Homo sapiens (Human)	27|25|6|7|7|6|26|23|34|27	5|6|4|2|6|6	29	0.86
O60884	DNAJA2	DNJA2_HUMAN	DnaJ homolog subfamily A member 2 (Cell cycle progression restoration gene 3 protein) (Dnj3) (Dj3) (HIRA-interacting protein 4) (Renal carcinoma antigen NY-REN-14)	Homo sapiens (Human)	6|11|3|2|4|6|12|16|11|9	3|2|2|2|10|10	29	0.84
O95747	OXSR1	OXSR1_HUMAN	Serine/threonine-protein kinase OSR1 (EC 2.7.11.1) (Oxidative stress-responsive 1 protein)	Homo sapiens (Human)	9|8|2|6|2|4|6|6|5|5	7|7|2|3|6|4	29	0.83
P18669	PGAM1	PGAM1_HUMAN	Phosphoglycerate mutase 1 (EC 5.4.2.11) (EC 5.4.2.4) (BPG-dependent PGAM 1) (Phosphoglycerate mutase isozyme B) (PGAM-B)	Homo sapiens (Human)	12|14|5|4|4|2|25|24|20|21	2|2|1|1|12|11	29	0.86
P35221	CTNNA1	CTNA1_HUMAN	Catenin alpha-1 (Alpha E-catenin) (Cadherin-associated protein) (Renal carcinoma antigen NY-REN-13)	Homo sapiens (Human)	37|35|10|13|17|15|33|33|40|36	6|3|2|5|10|3	29	0.86
P46063	RECQL	RECQ1_HUMAN	ATP-dependent DNA helicase Q1 (EC 5.6.2.4) (DNA 3'-5' helicase Q1) (DNA helicase, RecQ-like type 1) (RecQ1) (DNA-dependent ATPase Q1) (RecQ protein-like 1)	Homo sapiens (Human)	9|10|6|3|5|6|21|22|26|25	1|3|1|0|10|14	29	0.85
P52565	ARHGDIA	GDIR1_HUMAN	Rho GDP-dissociation inhibitor 1 (Rho GDI 1) (Rho-GDI alpha)	Homo sapiens (Human)	8|8|3|4|3|3|14|15|11|12	1|1|1|3|11|12	29	0.83
P54819	AK2	KAD2_HUMAN	Adenylate kinase 2, mitochondrial (AK 2) (EC 2.7.4.3) (ATP-AMP transphosphorylase 2) (ATP:AMP phosphotransferase) (Adenylate monophosphate kinase) [Cleaved into: Adenylate kinase 2, mitochondrial, N-terminally processed]	Homo sapiens (Human)	1|1|0|1|1|0|9|13|5|6	4|2|0|1|13|9	29	0.65
P56545	CTBP2	CTBP2_HUMAN	C-terminal-binding protein 2 (CtBP2)	Homo sapiens (Human)	7|8|5|4|6|3|13|13|10|8	4|2|4|5|4|10	29	0.84
Q12834	CDC20	CDC20_HUMAN	Cell division cycle protein 20 homolog (p55CDC)	Homo sapiens (Human)	5|7|6|3|4|3|2|3|3|3	6|6|7|5|3|2	29	0.8
Q13131	PRKAA1	AAPK1_HUMAN	5'-AMP-activated protein kinase catalytic subunit alpha-1 (AMPK subunit alpha-1) (EC 2.7.11.1) (Acetyl-CoA carboxylase kinase) (ACACA kinase) (Hydroxymethylglutaryl-CoA reductase kinase) (HMGCR kinase) (EC 2.7.11.31) (Tau-protein kinase PRKAA1) (EC 2.7.11.26)	Homo sapiens (Human)	12|14|4|3|6|4|9|10|14|12	4|4|5|6|6|4	29	0.86
Q13907	IDI1	IDI1_HUMAN	Isopentenyl-diphosphate Delta-isomerase 1 (EC 5.3.3.2) (Isopentenyl pyrophosphate isomerase 1) (IPP isomerase 1) (IPPI1)	Homo sapiens (Human)	3|6|5|5|2|6|6|6|10|8	5|4|2|4|8|6	29	0.83
Q14019	COTL1	COTL1_HUMAN	Coactosin-like protein	Homo sapiens (Human)	4|4|5|3|4|4|4|4|3|4	4|6|4|3|6|6	29	0.81
Q5XKP0	MICOS13	MIC13_HUMAN	MICOS complex subunit MIC13 (Protein P117)	Homo sapiens (Human)	2|3|3|2|5|3|5|2|6|3	8|4|4|4|5|4	29	0.75
Q6P1M0	SLC27A4	S27A4_HUMAN	Long-chain fatty acid transport protein 4 (FATP-4) (Fatty acid transport protein 4) (Arachidonate--CoA ligase) (EC 6.2.1.15) (Long-chain-fatty-acid--CoA ligase) (EC 6.2.1.3) (Solute carrier family 27 member 4) (Very long-chain acyl-CoA synthetase 4) (ACSVL4) (EC 6.2.1.-)	Homo sapiens (Human)	2|0|2|1|2|2|5|4|4|5	4|2|1|0|10|12	29	0.35
Q6P996	PDXDC1	PDXD1_HUMAN	Pyridoxal-dependent decarboxylase domain-containing protein 1 (EC 4.1.1.-)	Homo sapiens (Human)	5|5|3|3|4|4|14|12|16|16	3|3|6|4|8|5	29	0.86
Q6WKZ4	RAB11FIP1	RFIP1_HUMAN	Rab11 family-interacting protein 1 (Rab11-FIP1) (Rab-coupling protein)	Homo sapiens (Human)	6|5|1|0|1|0|4|4|6|2	3|6|4|5|8|3	29	0.71
Q8TF40	FNIP1	FNIP1_HUMAN	Folliculin-interacting protein 1	Homo sapiens (Human)	1|0|0|0|0|0|1|0|0|2	3|2|6|4|10|4	29	0.06
Q96FW1	OTUB1	OTUB1_HUMAN	Ubiquitin thioesterase OTUB1 (EC 3.4.19.12) (Deubiquitinating enzyme OTUB1) (OTU domain-containing ubiquitin aldehyde-binding protein 1) (Otubain-1) (hOTU1) (Ubiquitin-specific-processing protease OTUB1)	Homo sapiens (Human)	6|3|3|3|4|3|5|6|6|13	3|4|2|4|8|8	29	0.82
Q96SU4	OSBPL9	OSBL9_HUMAN	Oxysterol-binding protein-related protein 9 (ORP-9) (OSBP-related protein 9)	Homo sapiens (Human)	8|11|5|4|6|5|9|12|10|7	6|8|2|5|5|3	29	0.84
Q99471	PFDN5	PFD5_HUMAN	Prefoldin subunit 5 (Myc modulator 1) (c-Myc-binding protein Mm-1)	Homo sapiens (Human)	8|9|8|5|6|6|7|9|7|8	6|4|6|5|5|3	29	0.86
Q9BPX3	NCAPG	CND3_HUMAN	Condensin complex subunit 3 (Chromosome-associated protein G) (Condensin subunit CAP-G) (hCAP-G) (Melanoma antigen NY-MEL-3) (Non-SMC condensin I complex subunit G) (XCAP-G homolog)	Homo sapiens (Human)	11|14|6|4|5|5|18|12|15|14	2|3|5|5|5|9	29	0.86
Q9BSJ2	TUBGCP2	GCP2_HUMAN	Gamma-tubulin complex component 2 (GCP-2) (hGCP2) (Gamma-ring complex protein 103 kDa) (h103p) (hGrip103) (Spindle pole body protein Spc97 homolog) (hSpc97)	Homo sapiens (Human)	9|7|5|3|2|4|14|13|18|13	5|8|4|3|7|2	29	0.86
Q9UHX1	PUF60	PUF60_HUMAN	Poly(U)-binding-splicing factor PUF60 (60 kDa poly(U)-binding-splicing factor) (FUSE-binding protein-interacting repressor) (FBP-interacting repressor) (Ro-binding protein 1) (RoBP1) (Siah-binding protein 1) (Siah-BP1)	Homo sapiens (Human)	34|36|13|11|13|21|50|51|43|44	3|2|3|3|9|9	29	0.86
Q9UN86	G3BP2	G3BP2_HUMAN	Ras GTPase-activating protein-binding protein 2 (G3BP-2) (GAP SH3 domain-binding protein 2)	Homo sapiens (Human)	37|35|9|12|12|9|30|29|34|29	4|2|1|1|10|11	29	0.86
Q9Y316	MEMO1	MEMO1_HUMAN	Protein MEMO1 (C21orf19-like protein) (Hepatitis C virus NS5A-transactivated protein 7) (HCV NS5A-transactivated protein 7) (Mediator of ErbB2-driven cell motility 1) (Mediator of cell motility 1) (Memo-1)	Homo sapiens (Human)	2|1|0|0|0|0|3|8|4|5	2|3|2|2|9|11	29	0.51
Q9Y618	NCOR2	NCOR2_HUMAN	Nuclear receptor corepressor 2 (N-CoR2) (CTG repeat protein 26) (SMAP270) (Silencing mediator of retinoic acid and thyroid hormone receptor) (SMRT) (T3 receptor-associating factor) (TRAC) (Thyroid-, retinoic-acid-receptor-associated corepressor)	Homo sapiens (Human)	14|11|3|3|6|2|38|31|36|38	1|1|1|1|12|13	29	0.86
Q7CPR7	mug	MUG_SALTY	G/U mismatch-specific DNA glycosylase (EC 3.2.2.28) (Double-strand-specific uracil glycosylase) (Mismatch-specific uracil DNA-glycosylase) (MUG)	Salmonella typhimurium	0|0|0|0|0|0|0|0|0|0	2|2|4|2|7|12	29	0.01
Q8ZL96	glyS	SYGB_SALTY	Glycine--tRNA ligase beta subunit (EC 6.1.1.14) (Glycyl-tRNA synthetase beta subunit) (GlyRS)	Salmonella typhimurium	0|0|0|0|0|0|0|0|0|0	6|6|1|1|7|8	29	0.08
O43237	DYNC1LI2	DC1L2_HUMAN	Cytoplasmic dynein 1 light intermediate chain 2 (Dynein light intermediate chain 2, cytosolic) (LIC-2) (LIC53/55)	Homo sapiens (Human)	4|5|4|5|7|6|8|6|8|4	6|4|5|6|3|4	28	0.83
O94808	GFPT2	GFPT2_HUMAN	Glutamine--fructose-6-phosphate aminotransferase [isomerizing] 2 (EC 2.6.1.16) (D-fructose-6-phosphate amidotransferase 2) (Glutamine:fructose-6-phosphate amidotransferase 2) (GFAT 2) (GFAT2) (Hexosephosphate aminotransferase 2)	Homo sapiens (Human)	6|3|1|1|1|2|3|3|3|3	3|2|3|1|9|10	28	0.43
P01889	HLA-B	HLAB_HUMAN	HLA class I histocompatibility antigen, B alpha chain (Human leukocyte antigen B) (HLA-B)	Homo sapiens (Human)	2|4|4|3|6|5|2|2|3|3	5|6|5|4|4|4	28	0.79
P09382	LGALS1	LEG1_HUMAN	Galectin-1 (Gal-1) (14 kDa laminin-binding protein) (HLBP14) (14 kDa lectin) (Beta-galactoside-binding lectin L-14-I) (Galaptin) (HBL) (HPL) (Lactose-binding lectin 1) (Lectin galactoside-binding soluble 1) (Putative MAPK-activating protein PM12) (S-Lac lectin 1)	Homo sapiens (Human)	2|2|1|2|2|1|6|6|4|5	4|6|5|4|4|5	28	0.78
P09543	CNP	CN37_HUMAN	2',3'-cyclic-nucleotide 3'-phosphodiesterase (CNP) (CNPase) (EC 3.1.4.37)	Homo sapiens (Human)	3|3|4|4|5|4|3|4|6|7	7|3|4|4|4|6	28	0.81
P10515	DLAT	ODP2_HUMAN	Dihydrolipoyllysine-residue acetyltransferase component of pyruvate dehydrogenase complex, mitochondrial (EC 2.3.1.12) (70 kDa mitochondrial autoantigen of primary biliary cirrhosis) (PBC) (Dihydrolipoamide acetyltransferase component of pyruvate dehydrogenase complex) (M2 antigen complex 70 kDa subunit) (Pyruvate dehydrogenase complex component E2) (PDC-E2) (PDCE2)	Homo sapiens (Human)	0|0|0|0|0|0|2|2|1|1	3|1|1|0|10|13	28	0.23
P14923	JUP	PLAK_HUMAN	Junction plakoglobin (Catenin gamma) (Desmoplakin III) (Desmoplakin-3)	Homo sapiens (Human)	16|18|4|5|6|4|12|12|16|15	5|4|3|4|8|4	28	0.86
P28331	NDUFS1	NDUS1_HUMAN	NADH-ubiquinone oxidoreductase 75 kDa subunit, mitochondrial (EC 7.1.1.2) (Complex I-75kD) (CI-75kD)	Homo sapiens (Human)	4|3|2|2|4|2|9|10|8|6	5|7|3|2|5|6	28	0.82
P35637	FUS	FUS_HUMAN	RNA-binding protein FUS (75 kDa DNA-pairing protein) (Oncogene FUS) (Oncogene TLS) (POMp75) (Translocated in liposarcoma protein)	Homo sapiens (Human)	11|8|4|4|4|5|21|22|23|25	1|1|2|1|11|12	28	0.86
P46776	RPL27A	RL27A_HUMAN	Large ribosomal subunit protein uL15 (60S ribosomal protein L27a)	Homo sapiens (Human)	2|3|1|2|3|3|7|9|11|12	7|5|3|4|5|4	28	0.83
P46783	RPS10	RS10_HUMAN	Small ribosomal subunit protein eS10 (40S ribosomal protein S10)	Homo sapiens (Human)	4|4|3|4|4|4|5|6|7|6	6|3|3|4|7|5	28	0.82
P55735	SEC13	SEC13_HUMAN	Protein SEC13 homolog (GATOR2 complex protein SEC13) (SEC13-like protein 1) (SEC13-related protein)	Homo sapiens (Human)	12|9|3|4|2|4|18|12|12|13	3|3|2|4|8|8	28	0.86
P61158	ACTR3	ARP3_HUMAN	Actin-related protein 3 (Actin-like protein 3)	Homo sapiens (Human)	14|14|7|6|4|5|17|21|17|11	3|3|2|2|9|9	28	0.86
P62195	PSMC5	PRS8_HUMAN	26S proteasome regulatory subunit 8 (26S proteasome AAA-ATPase subunit RPT6) (Proteasome 26S subunit ATPase 5) (Proteasome subunit p45) (Thyroid hormone receptor-interacting protein 1) (TRIP1) (p45/SUG)	Homo sapiens (Human)	9|13|10|8|6|8|15|13|14|13	3|2|3|3|9|8	28	0.86
P62851	RPS25	RS25_HUMAN	Small ribosomal subunit protein eS25 (40S ribosomal protein S25)	Homo sapiens (Human)	3|3|4|2|4|3|7|10|9|5	4|5|2|4|7|6	28	0.82
Q07960	ARHGAP1	RHG01_HUMAN	Rho GTPase-activating protein 1 (CDC42 GTPase-activating protein) (GTPase-activating protein rhoGAP) (Rho-related small GTPase protein activator) (Rho-type GTPase-activating protein 1) (p50-RhoGAP)	Homo sapiens (Human)	15|19|1|0|2|2|4|8|6|5	7|5|1|3|5|7	28	0.83
Q13263	TRIM28	TIF1B_HUMAN	Transcription intermediary factor 1-beta (TIF1-beta) (E3 SUMO-protein ligase TRIM28) (EC 2.3.2.27) (KRAB-associated protein 1) (KAP-1) (KRAB-interacting protein 1) (KRIP-1) (Nuclear corepressor KAP-1) (RING finger protein 96) (RING-type E3 ubiquitin transferase TIF1-beta) (Tripartite motif-containing protein 28)	Homo sapiens (Human)	69|56|25|26|32|28|84|74|69|68	2|1|1|0|11|13	28	0.86
Q14683	SMC1A	SMC1A_HUMAN	Structural maintenance of chromosomes protein 1A (SMC protein 1A) (SMC-1-alpha) (SMC-1A) (Sb1.8)	Homo sapiens (Human)	7|8|7|6|7|5|26|32|29|28	3|2|2|2|8|11	28	0.86
Q8WUM0	NUP133	NU133_HUMAN	Nuclear pore complex protein Nup133 (133 kDa nucleoporin) (Nucleoporin Nup133)	Homo sapiens (Human)	23|19|9|6|9|10|20|24|17|18	4|2|3|3|8|8	28	0.86
Q92974	ARHGEF2	ARHG2_HUMAN	Rho guanine nucleotide exchange factor 2 (Guanine nucleotide exchange factor H1) (GEF-H1) (Microtubule-regulated Rho-GEF) (Proliferating cell nucleolar antigen p40)	Homo sapiens (Human)	6|4|4|2|4|2|6|6|7|5	2|2|2|2|13|7	28	0.65
Q96CW1	AP2M1	AP2M1_HUMAN	AP-2 complex subunit mu (AP-2 mu chain) (Adaptin-mu2) (Adaptor protein complex AP-2 subunit mu) (Adaptor-related protein complex 2 subunit mu) (Clathrin assembly protein complex 2 mu medium chain) (Clathrin coat assembly protein AP50) (Clathrin coat-associated protein AP50) (HA2 50 kDa subunit) (Plasma membrane adaptor AP-2 50 kDa protein)	Homo sapiens (Human)	7|11|2|2|5|2|12|11|13|11	4|5|3|1|7|8	28	0.84
Q96D46	NMD3	NMD3_HUMAN	60S ribosomal export protein NMD3 (hNMD3)	Homo sapiens (Human)	2|3|2|4|2|5|2|3|4|6	2|2|2|5|11|6	28	0.59
Q9NP72	RAB18	RAB18_HUMAN	Ras-related protein Rab-18 (EC 3.6.5.2)	Homo sapiens (Human)	0|3|1|0|2|0|4|5|6|5	3|3|2|3|9|8	28	0.6
Q9UBS4	DNAJB11	DJB11_HUMAN	DnaJ homolog subfamily B member 11 (APOBEC1-binding protein 2) (ABBP-2) (DnaJ protein homolog 9) (ER-associated DNAJ) (ER-associated Hsp40 co-chaperone) (Endoplasmic reticulum DNA J domain-containing protein 3) (ER-resident protein ERdj3) (ERdj3) (ERj3p) (HEDJ) (Human DnaJ protein 9) (hDj-9) (PWP1-interacting protein 4)	Homo sapiens (Human)	2|1|4|6|5|4|6|6|11|8	1|1|4|4|9|9	28	0.81
Q9Y262	EIF3L	EIF3L_HUMAN	Eukaryotic translation initiation factor 3 subunit L (eIF3l) (Eukaryotic translation initiation factor 3 subunit 6-interacting protein) (Eukaryotic translation initiation factor 3 subunit E-interacting protein)	Homo sapiens (Human)	20|26|9|7|9|7|15|21|15|21	3|2|5|7|6|5	28	0.86
Q8ZQ40	STM1119	NQOR_SALTY	NAD(P)H dehydrogenase (quinone) (EC 1.6.5.2) (Flavoprotein WrbA) (NAD(P)H:quinone oxidoreductase) (NQO)	Salmonella typhimurium	0|0|0|0|0|0|0|0|0|0	3|2|4|5|7|7	28	0.01
Q8ZRC0	clpX	CLPX_SALTY	ATP-dependent Clp protease ATP-binding subunit ClpX	Salmonella typhimurium	0|0|0|0|0|0|0|0|0|0	3|4|0|0|12|9	28	0.09
Q8ZRS8	acnB	ACNB_SALTY	Aconitate hydratase B (ACN) (Aconitase) (EC 4.2.1.3) ((2R,3S)-2-methylisocitrate dehydratase) ((2S,3R)-3-hydroxybutane-1,2,3-tricarboxylate dehydratase) (2-methyl-cis-aconitate hydratase) (EC 4.2.1.99) (Iron-responsive protein-like) (IRP-like) (RNA-binding protein)	Salmonella typhimurium	0|0|0|0|0|0|0|0|0|0	2|1|2|3|12|8	28	0.05
O00299	CLIC1	CLIC1_HUMAN	Chloride intracellular channel protein 1 (Chloride channel ABP) (Glutaredoxin-like oxidoreductase CLIC1) (EC 1.8.-.-) (Glutathione-dependent dehydroascorbate reductase CLIC1) (EC 1.8.5.1) (Nuclear chloride ion channel 27) (NCC27) (Regulatory nuclear chloride ion channel protein) (hRNCC)	Homo sapiens (Human)	1|2|0|0|2|4|8|9|8|10	5|4|5|3|5|5	27	0.82
O75179	ANKRD17	ANR17_HUMAN	Ankyrin repeat domain-containing protein 17 (Gene trap ankyrin repeat protein) (Serologically defined breast cancer antigen NY-BR-16)	Homo sapiens (Human)	25|19|8|10|15|12|45|58|44|57	2|2|3|4|8|8	27	0.86
P02533	KRT14	K1C14_HUMAN	Keratin, type I cytoskeletal 14 (Cytokeratin-14) (CK-14) (Keratin-14) (K14)	Homo sapiens (Human)	3|0|1|1|2|2|2|3|2|3	3|3|1|3|9|8	27	0.4
P13929	ENO3	ENOB_HUMAN	Beta-enolase (EC 4.2.1.11) (2-phospho-D-glycerate hydro-lyase) (Enolase 3) (Muscle-specific enolase) (MSE) (Skeletal muscle enolase)	Homo sapiens (Human)	5|7|4|3|3|3|10|10|14|13	0|0|2|1|11|13	27	0.82
P16070	CD44	CD44_HUMAN	CD44 antigen (CDw44) (Epican) (Extracellular matrix receptor III) (ECMR-III) (GP90 lymphocyte homing/adhesion receptor) (HUTCH-I) (Heparan sulfate proteoglycan) (Hermes antigen) (Hyaluronate receptor) (Phagocytic glycoprotein 1) (PGP-1) (Phagocytic glycoprotein I) (PGP-I) (CD antigen CD44)	Homo sapiens (Human)	4|3|3|3|3|4|3|3|3|3	4|4|3|3|8|5	27	0.73
P24666	ACP1	PPAC_HUMAN	Low molecular weight phosphotyrosine protein phosphatase (LMW-PTP) (LMW-PTPase) (EC 3.1.3.48) (Adipocyte acid phosphatase) (Low molecular weight cytosolic acid phosphatase) (EC 3.1.3.2) (Red cell acid phosphatase 1)	Homo sapiens (Human)	1|1|3|3|4|3|7|9|8|6	4|4|4|5|5|5	27	0.82
P28482	MAPK1	MK01_HUMAN	Mitogen-activated protein kinase 1 (MAP kinase 1) (MAPK 1) (EC 2.7.11.24) (ERT1) (Extracellular signal-regulated kinase 2) (ERK-2) (MAP kinase isoform p42) (p42-MAPK) (Mitogen-activated protein kinase 2) (MAP kinase 2) (MAPK 2)	Homo sapiens (Human)	10|14|2|3|3|7|21|17|18|18	4|5|3|2|7|6	27	0.86
P37198	NUP62	NUP62_HUMAN	Nuclear pore glycoprotein p62 (62 kDa nucleoporin) (Nucleoporin Nup62)	Homo sapiens (Human)	21|17|7|9|10|7|14|20|18|14	2|2|1|2|14|6	27	0.85
P40937	RFC5	RFC5_HUMAN	Replication factor C subunit 5 (Activator 1 36 kDa subunit) (A1 36 kDa subunit) (Activator 1 subunit 5) (Replication factor C 36 kDa subunit) (RF-C 36 kDa subunit) (RFC36)	Homo sapiens (Human)	14|10|6|6|9|10|18|18|17|18	2|3|3|6|7|6	27	0.86
P43304	GPD2	GPDM_HUMAN	Glycerol-3-phosphate dehydrogenase, mitochondrial (GPD-M) (GPDH-M) (EC 1.1.5.3) (mitohondrial glycerophosphate dehydrogenase gene) (mGDH) (mtGPD)	Homo sapiens (Human)	11|9|7|7|8|8|18|15|15|19	2|4|2|3|10|6	27	0.86
P49815	TSC2	TSC2_HUMAN	Tuberin (Tuberous sclerosis 2 protein)	Homo sapiens (Human)	1|2|0|1|1|3|4|6|4|4	3|5|1|2|11|5	27	0.53
P50583	NUDT2	AP4A_HUMAN	Bis(5'-nucleosyl)-tetraphosphatase [asymmetrical] (EC 3.6.1.17) (Diadenosine 5',5'''-P1,P4-tetraphosphate asymmetrical hydrolase) (Ap4A hydrolase) (Ap4Aase) (Diadenosine tetraphosphatase) (Nucleoside diphosphate-linked moiety X motif 2) (Nudix motif 2)	Homo sapiens (Human)	4|3|3|4|4|6|4|3|5|5	4|4|3|9|4|3	27	0.78
P60903	S100A10	S10AA_HUMAN	Protein S100-A10 (Calpactin I light chain) (Calpactin-1 light chain) (Cellular ligand of annexin II) (S100 calcium-binding protein A10) (p10 protein) (p11)	Homo sapiens (Human)	5|2|3|2|3|3|9|7|7|9	5|3|4|4|5|6	27	0.83
P62906	RPL10A	RL10A_HUMAN	Large ribosomal subunit protein uL1 (60S ribosomal protein L10a) (CSA-19) (Neural precursor cell expressed developmentally down-regulated protein 6) (NEDD-6)	Homo sapiens (Human)	9|9|5|5|5|8|16|19|20|18	3|4|2|4|7|7	27	0.86
Q13557	CAMK2D	KCC2D_HUMAN	Calcium/calmodulin-dependent protein kinase type II subunit delta (CaM kinase II subunit delta) (CaMK-II subunit delta) (EC 2.7.11.17)	Homo sapiens (Human)	7|10|3|4|5|4|16|12|17|18	4|4|1|2|8|8	27	0.86
Q14643	ITPR1	ITPR1_HUMAN	Inositol 1,4,5-trisphosphate-gated calcium channel ITPR1 (IP3 receptor isoform 1) (IP3R 1) (InsP3R1) (Inositol 1,4,5 trisphosphate receptor) (Inositol 1,4,5-trisphosphate receptor type 1) (Type 1 inositol 1,4,5-trisphosphate receptor) (Type 1 InsP3 receptor)	Homo sapiens (Human)	12|3|8|8|10|11|26|30|34|37	3|1|2|2|11|8	27	0.86
Q15036	SNX17	SNX17_HUMAN	Sorting nexin-17	Homo sapiens (Human)	3|2|3|4|3|6|7|7|3|2	4|5|3|5|4|6	27	0.81
Q16531	DDB1	DDB1_HUMAN	DNA damage-binding protein 1 (DDB p127 subunit) (DNA damage-binding protein a) (DDBa) (Damage-specific DNA-binding protein 1) (HBV X-associated protein 1) (XAP-1) (UV-damaged DNA-binding factor) (UV-damaged DNA-binding protein 1) (UV-DDB 1) (XPE-binding factor) (XPE-BF) (Xeroderma pigmentosum group E-complementing protein) (XPCe)	Homo sapiens (Human)	17|23|14|14|15|14|10|7|8|7	3|5|0|4|8|7	27	0.86
Q66K14	TBC1D9B	TBC9B_HUMAN	TBC1 domain family member 9B	Homo sapiens (Human)	2|1|0|0|1|3|3|5|3|4	6|6|3|3|4|5	27	0.65
Q6Y7W6	GIGYF2	GGYF2_HUMAN	GRB10-interacting GYF protein 2 (PERQ amino acid-rich with GYF domain-containing protein 2) (Trinucleotide repeat-containing gene 15 protein)	Homo sapiens (Human)	24|24|7|7|10|12|31|26|31|28	0|2|0|0|13|12	27	0.86
Q7L014	DDX46	DDX46_HUMAN	Probable ATP-dependent RNA helicase DDX46 (EC 3.6.4.13) (DEAD box protein 46) (PRP5 homolog)	Homo sapiens (Human)	41|35|17|17|21|22|48|48|43|39	5|4|4|4|5|5	27	0.86
Q96EP5	DAZAP1	DAZP1_HUMAN	DAZ-associated protein 1 (Deleted in azoospermia-associated protein 1)	Homo sapiens (Human)	4|5|6|5|6|5|8|6|6|6	1|5|4|6|5|6	27	0.83
Q96QG7	MTMR9	MTMR9_HUMAN	Myotubularin-related protein 9 (Inactive phosphatidylinositol 3-phosphatase 9)	Homo sapiens (Human)	6|9|2|3|5|3|4|5|6|2	3|4|3|5|7|5	27	0.82
Q9BXF6	RAB11FIP5	RFIP5_HUMAN	Rab11 family-interacting protein 5 (Rab11-FIP5) (Gamma-SNAP-associated factor 1) (Gaf-1) (Phosphoprotein pp75) (Rab11-interacting protein Rip11)	Homo sapiens (Human)	8|7|0|1|1|1|4|3|3|5	6|4|2|2|6|7	27	0.77
Q9H6R4	NOL6	NOL6_HUMAN	Nucleolar protein 6 (Nucleolar RNA-associated protein) (Nrap)	Homo sapiens (Human)	15|16|7|6|11|4|21|21|21|16	2|3|2|3|9|8	27	0.86
Q9Y217	MTMR6	MTMR6_HUMAN	Phosphatidylinositol-3,5-bisphosphate 3-phosphatase MTMR6 (EC 3.1.3.95) (Myotubularin-related protein 6) (Phosphatidylinositol-3-phosphate phosphatase)	Homo sapiens (Human)	9|9|1|2|3|1|6|3|3|5	6|5|1|5|6|4	27	0.81
P61179	rplV	RL22_SALTY	Large ribosomal subunit protein uL22 (50S ribosomal protein L22)	Salmonella typhimurium	0|0|0|0|0|0|0|0|0|0	4|3|4|1|7|8	27	0.02
P66073	rplO	RL15_SALTY	Large ribosomal subunit protein uL15 (50S ribosomal protein L15)	Salmonella typhimurium	0|1|0|0|0|0|0|0|0|0	4|4|4|2|6|7	27	0
O15258	RER1	RER1_HUMAN	Protein RER1	Homo sapiens (Human)	4|2|0|0|1|1|6|6|6|5	2|2|1|0|9|12	26	0.58
O15371	EIF3D	EIF3D_HUMAN	Eukaryotic translation initiation factor 3 subunit D (eIF3d) (Eukaryotic translation initiation factor 3 subunit 7) (eIF-3-zeta) (eIF3 p66)	Homo sapiens (Human)	11|10|8|7|5|5|18|24|18|14	4|3|1|1|9|8	26	0.86
O15498	YKT6	YKT6_HUMAN	Synaptobrevin homolog YKT6 (EC 2.3.1.-)	Homo sapiens (Human)	4|7|4|3|2|5|1|2|2|3	5|8|5|6|1|1	26	0.74
O75340	PDCD6	PDCD6_HUMAN	Programmed cell death protein 6 (Apoptosis-linked gene 2 protein homolog) (ALG-2)	Homo sapiens (Human)	12|13|5|1|4|4|21|15|16|24	4|2|2|3|7|8	26	0.86
O95361	TRIM16	TRI16_HUMAN	Tripartite motif-containing protein 16 (EC 2.3.2.27) (E3 ubiquitin-protein ligase TRIM16) (Estrogen-responsive B box protein)	Homo sapiens (Human)	23|24|8|11|10|8|21|15|21|19	3|5|1|1|9|7	26	0.86
P04818	TYMS	TYSY_HUMAN	Thymidylate synthase (TS) (TSase) (EC 2.1.1.45)	Homo sapiens (Human)	6|8|5|5|3|3|10|10|7|7	3|2|4|4|8|5	26	0.84
P35613	BSG	BASI_HUMAN	Basigin (5F7) (Collagenase stimulatory factor) (Extracellular matrix metalloproteinase inducer) (EMMPRIN) (Hepatoma-associated antigen) (HAb18G) (Leukocyte activation antigen M6) (OK blood group antigen) (Tumor cell-derived collagenase stimulatory factor) (TCSF) (CD antigen CD147)	Homo sapiens (Human)	3|4|1|2|3|4|6|4|8|4	3|2|4|2|8|7	26	0.78
P37108	SRP14	SRP14_HUMAN	Signal recognition particle 14 kDa protein (SRP14) (18 kDa Alu RNA-binding protein)	Homo sapiens (Human)	3|3|5|7|4|3|11|13|13|12	4|3|3|3|6|7	26	0.86
P43246	MSH2	MSH2_HUMAN	DNA mismatch repair protein Msh2 (hMSH2) (MutS protein homolog 2)	Homo sapiens (Human)	20|20|8|8|10|14|25|22|24|27	5|2|4|3|4|8	26	0.86
P50914	RPL14	RL14_HUMAN	Large ribosomal subunit protein eL14 (60S ribosomal protein L14) (CAG-ISL 7)	Homo sapiens (Human)	2|3|2|5|4|2|5|7|6|6	6|3|3|4|5|5	26	0.82
P52732	KIF11	KIF11_HUMAN	Kinesin-like protein KIF11 (Kinesin-like protein 1) (Kinesin-like spindle protein HKSP) (Kinesin-related motor protein Eg5) (Thyroid receptor-interacting protein 5) (TR-interacting protein 5) (TRIP-5)	Homo sapiens (Human)	6|2|7|2|2|5|11|14|8|7	7|4|3|4|5|3	26	0.84
P53814	SMTN	SMTN_HUMAN	Smoothelin	Homo sapiens (Human)	7|5|1|0|3|1|4|3|6|4	4|3|2|2|6|9	26	0.72
P53999	SUB1	TCP4_HUMAN	Activated RNA polymerase II transcriptional coactivator p15 (Positive cofactor 4) (PC4) (SUB1 homolog) (p14)	Homo sapiens (Human)	7|7|5|2|6|3|11|9|9|9	2|4|2|2|8|8	26	0.84
P61088	UBE2N	UBE2N_HUMAN	Ubiquitin-conjugating enzyme E2 N (EC 2.3.2.23) (Bendless-like ubiquitin-conjugating enzyme) (E2 ubiquitin-conjugating enzyme N) (Ubc13) (UbcH13) (Ubiquitin carrier protein N) (Ubiquitin-protein ligase N)	Homo sapiens (Human)	2|4|3|2|2|4|6|4|7|5	3|2|2|4|7|8	26	0.78
P63208	SKP1	SKP1_HUMAN	S-phase kinase-associated protein 1 (Cyclin-A/CDK2-associated protein p19) (p19A) (Organ of Corti protein 2) (OCP-2) (Organ of Corti protein II) (OCP-II) (RNA polymerase II elongation factor-like protein) (SIII) (Transcription elongation factor B polypeptide 1-like) (p19skp1)	Homo sapiens (Human)	7|5|3|4|5|4|16|14|14|10	2|4|3|3|7|7	26	0.86
P67809	YBX1	YBOX1_HUMAN	Y-box-binding protein 1 (YB-1) (CCAAT-binding transcription factor I subunit A) (CBF-A) (DNA-binding protein B) (DBPB) (Enhancer factor I subunit A) (EFI-A) (Nuclease-sensitive element-binding protein 1) (Y-box transcription factor)	Homo sapiens (Human)	10|10|8|10|9|12|41|42|45|39	2|3|0|4|9|8	26	0.86
Q04446	GBE1	GLGB_HUMAN	1,4-alpha-glucan-branching enzyme (EC 2.4.1.18) (Brancher enzyme) (Glycogen-branching enzyme)	Homo sapiens (Human)	1|1|0|0|0|0|11|13|12|14	2|2|2|8|6|6	26	0.82
Q13838	DDX39B	DX39B_HUMAN	Spliceosome RNA helicase DDX39B (EC 3.6.4.13) (56 kDa U2AF65-associated protein) (ATP-dependent RNA helicase p47) (DEAD box protein UAP56) (HLA-B-associated transcript 1 protein)	Homo sapiens (Human)	6|5|2|4|3|0|5|5|5|7	4|4|5|2|6|5	26	0.82
Q14254	FLOT2	FLOT2_HUMAN	Flotillin-2 (Epidermal surface antigen) (ESA) (Membrane component chromosome 17 surface marker 1)	Homo sapiens (Human)	2|3|3|2|3|2|7|7|8|9	4|5|3|3|5|6	26	0.82
Q15165	PON2	PON2_HUMAN	Serum paraoxonase/arylesterase 2 (PON 2) (EC 3.1.1.2) (EC 3.1.1.81) (Aromatic esterase 2) (A-esterase 2) (Serum aryldialkylphosphatase 2)	Homo sapiens (Human)	10|8|6|3|4|5|9|11|13|12	2|2|2|4|10|6	26	0.84
Q6P2H3	CEP85	CEP85_HUMAN	Centrosomal protein of 85 kDa (Cep85) (Coiled-coil domain-containing protein 21)	Homo sapiens (Human)	4|8|0|0|1|0|18|12|10|9	2|3|0|1|10|10	26	0.82
Q8NFG4	FLCN	FLCN_HUMAN	Folliculin (BHD skin lesion fibrofolliculoma protein) (Birt-Hogg-Dube syndrome protein)	Homo sapiens (Human)	0|1|1|0|2|3|1|1|0|0	4|5|4|3|4|6	26	0.16
Q969S3	ZNF622	ZN622_HUMAN	Cytoplasmic 60S subunit biogenesis factor ZNF622 (Zinc finger protein 622) (Zinc finger-like protein 9)	Homo sapiens (Human)	10|7|2|2|4|0|15|14|15|14	2|1|2|2|11|8	26	0.84
Q96AE4	FUBP1	FUBP1_HUMAN	Far upstream element-binding protein 1 (FBP) (FUSE-binding protein 1) (DNA helicase V) (hDH V)	Homo sapiens (Human)	29|31|4|5|10|6|46|45|47|35	3|2|2|3|10|6	26	0.86
Q96AG4	LRRC59	LRC59_HUMAN	Leucine-rich repeat-containing protein 59 (Ribosome-binding protein p34) (p34) [Cleaved into: Leucine-rich repeat-containing protein 59, N-terminally processed]	Homo sapiens (Human)	5|4|2|3|2|3|16|11|10|12	5|6|3|4|3|5	26	0.86
Q9H0B6	KLC2	KLC2_HUMAN	Kinesin light chain 2 (KLC 2)	Homo sapiens (Human)	4|3|1|3|5|3|13|10|9|10	5|9|2|3|3|4	26	0.83
Q9H2V7	SPNS1	SPNS1_HUMAN	Protein spinster homolog 1 (HSpin1) (SPNS1) (Spinster-like protein 1)	Homo sapiens (Human)	4|5|2|4|2|2|4|3|3|3	3|2|3|5|5|8	26	0.73
Q9NUU7	DDX19A	DD19A_HUMAN	ATP-dependent RNA helicase DDX19A (EC 3.6.4.13) (DDX19-like protein) (DEAD box protein 19A)	Homo sapiens (Human)	11|9|8|9|11|8|12|9|9|11	4|2|6|3|5|6	26	0.86
Q9UHB9	SRP68	SRP68_HUMAN	Signal recognition particle subunit SRP68 (SRP68) (Signal recognition particle 68 kDa protein)	Homo sapiens (Human)	13|10|7|3|7|7|16|15|13|12	5|3|2|3|7|6	26	0.86
Q9UIQ6	LNPEP	LCAP_HUMAN	Leucyl-cystinyl aminopeptidase (Cystinyl aminopeptidase) (EC 3.4.11.3) (Insulin-regulated membrane aminopeptidase) (Insulin-responsive aminopeptidase) (IRAP) (Oxytocinase) (OTase) (Placental leucine aminopeptidase) (P-LAP) [Cleaved into: Leucyl-cystinyl aminopeptidase, pregnancy serum form]	Homo sapiens (Human)	6|4|0|0|1|0|3|4|8|3	2|0|2|1|10|11	26	0.58
Q9UKL0	RCOR1	RCOR1_HUMAN	REST corepressor 1 (Protein CoREST)	Homo sapiens (Human)	9|9|7|6|6|7|13|9|9|10	4|6|5|4|4|3	26	0.86
Q9Y4G2	PLEKHM1	PKHM1_HUMAN	Pleckstrin homology domain-containing family M member 1 (PH domain-containing family M member 1) (162 kDa adapter protein) (AP162)	Homo sapiens (Human)	0|0|0|0|0|0|0|0|0|0	7|8|2|1|3|5	26	0.04
Q9Y4W6	AFG3L2	AFG32_HUMAN	Mitochondrial inner membrane m-AAA protease component AFG3L2 (EC 3.4.24.-) (EC 3.6.-.-) (AFG3-like protein 2) (Paraplegin-like protein)	Homo sapiens (Human)	1|1|0|0|1|0|1|1|0|0	4|5|2|3|5|7	26	0.07
Q9Y664	KPTN	KPTN_HUMAN	KICSTOR complex protein kaptin (Actin-associated protein 2E4)	Homo sapiens (Human)	0|0|0|0|0|0|0|0|0|0	4|3|3|6|4|6	26	0
Q9Y6G9	DYNC1LI1	DC1L1_HUMAN	Cytoplasmic dynein 1 light intermediate chain 1 (LIC1) (Dynein light chain A) (DLC-A) (Dynein light intermediate chain 1, cytosolic) (DLIC-1)	Homo sapiens (Human)	4|4|2|3|4|4|12|10|11|8	2|2|1|3|8|10	26	0.82
P0A1P0	gapA	G3P_SALTY	Glyceraldehyde-3-phosphate dehydrogenase (GAPDH) (EC 1.2.1.12) (NAD-dependent glyceraldehyde-3-phosphate dehydrogenase)	Salmonella typhimurium	0|0|0|0|0|1|0|0|0|0	4|4|1|3|8|6	26	0.02
P0A249	ptsI	PT1_SALTY	Phosphoenolpyruvate-protein phosphotransferase (EC 2.7.3.9) (Phosphotransferase system, enzyme I)	Salmonella typhimurium	0|0|0|0|0|0|0|0|0|0	0|1|1|1|12|11	26	0.26
P40810	ilvD	ILVD_SALTY	Dihydroxy-acid dehydratase (DAD) (EC 4.2.1.9)	Salmonella typhimurium	0|0|0|0|0|0|0|0|0|0	5|3|1|2|8|7	26	0.04
P58688	folD	FOLD_SALTY	Bifunctional protein FolD [Includes: Methylenetetrahydrofolate dehydrogenase (EC 1.5.1.5); Methenyltetrahydrofolate cyclohydrolase (EC 3.5.4.9)]	Salmonella typhimurium	0|0|0|0|0|0|0|0|0|0	5|4|4|2|6|5	26	0.01
P67038	pheS	SYFA_SALTY	Phenylalanine--tRNA ligase alpha subunit (EC 6.1.1.20) (Phenylalanyl-tRNA synthetase alpha subunit) (PheRS)	Salmonella typhimurium	0|0|0|0|0|0|0|0|0|0	3|2|3|2|9|7	26	0.01
Q8ZNG2	sseL	SSEL_SALTY	Deubiquitinase SseL (EC 3.4.22.-) (Deubiquitinating enzyme) (DUB) (Deubiquitinating protease) (Salmonella secreted effector L)	Salmonella typhimurium	0|0|0|0|0|0|0|0|0|0	5|4|5|5|3|4	26	0
O14818	PSMA7	PSA7_HUMAN	Proteasome subunit alpha type-7 (Proteasome subunit RC6-1) (Proteasome subunit XAPC7) (Proteasome subunit alpha-4) (alpha-4)	Homo sapiens (Human)	8|9|4|4|1|4|12|10|10|9	4|4|3|5|4|5	25	0.86
O60488	ACSL4	ACSL4_HUMAN	Long-chain-fatty-acid--CoA ligase 4 (EC 6.2.1.3) (Arachidonate--CoA ligase) (EC 6.2.1.15) (Long-chain acyl-CoA synthetase 4) (LACS 4)	Homo sapiens (Human)	4|3|3|3|6|3|3|5|5|7	4|5|4|4|3|5	25	0.82
O94979	SEC31A	SC31A_HUMAN	Protein transport protein Sec31A (ABP125) (ABP130) (SEC31-like protein 1) (SEC31-related protein A) (Web1-like protein)	Homo sapiens (Human)	27|28|9|10|9|11|20|18|18|18	5|2|1|2|9|6	25	0.86
P00367	GLUD1	DHE3_HUMAN	Glutamate dehydrogenase 1, mitochondrial (GDH 1) (EC 1.4.1.3)	Homo sapiens (Human)	10|12|5|3|6|9|30|25|24|26	7|6|3|1|4|4	25	0.86
P00387	CYB5R3	NB5R3_HUMAN	NADH-cytochrome b5 reductase 3 (B5R) (Cytochrome b5 reductase) (EC 1.6.2.2) (Diaphorase-1)	Homo sapiens (Human)	17|15|6|4|7|6|11|10|8|6	5|5|3|3|5|4	25	0.86
P05091	ALDH2	ALDH2_HUMAN	Aldehyde dehydrogenase, mitochondrial (EC 1.2.1.3) (ALDH class 2) (ALDH-E2) (ALDHI)	Homo sapiens (Human)	0|0|0|0|1|0|2|1|1|1	5|2|0|0|9|9	25	0.16
P17858	PFKL	PFKAL_HUMAN	ATP-dependent 6-phosphofructokinase, liver type (ATP-PFK) (PFK-L) (EC 2.7.1.11) (6-phosphofructokinase type B) (Phosphofructo-1-kinase isozyme B) (PFK-B) (Phosphohexokinase)	Homo sapiens (Human)	8|8|5|4|4|5|6|12|10|11	2|2|6|4|6|5	25	0.86
P36957	DLST	ODO2_HUMAN	Dihydrolipoyllysine-residue succinyltransferase component of 2-oxoglutarate dehydrogenase complex, mitochondrial (EC 2.3.1.61) (2-oxoglutarate dehydrogenase complex component E2) (OGDC-E2) (Dihydrolipoamide succinyltransferase component of 2-oxoglutarate dehydrogenase complex) (E2K)	Homo sapiens (Human)	1|1|2|2|1|1|3|1|1|2	4|2|3|2|7|7	25	0.4
P51858	HDGF	HDGF_HUMAN	Hepatoma-derived growth factor (HDGF) (High mobility group protein 1-like 2) (HMG-1L2)	Homo sapiens (Human)	8|10|6|8|8|11|16|11|13|8	6|2|2|5|5|5	25	0.86
P52597	HNRNPF	HNRPF_HUMAN	Heterogeneous nuclear ribonucleoprotein F (hnRNP F) (Nucleolin-like protein mcs94-1) [Cleaved into: Heterogeneous nuclear ribonucleoprotein F, N-terminally processed]	Homo sapiens (Human)	9|10|4|4|6|10|21|24|21|23	2|1|3|1|9|9	25	0.86
P78346	RPP30	RPP30_HUMAN	Ribonuclease P protein subunit p30 (RNaseP protein p30) (RNase P subunit 2)	Homo sapiens (Human)	14|11|12|7|8|10|11|14|15|17	4|7|3|2|5|4	25	0.86
Q15428	SF3A2	SF3A2_HUMAN	Splicing factor 3A subunit 2 (SF3a66) (Spliceosome-associated protein 62) (SAP 62)	Homo sapiens (Human)	10|10|7|4|6|9|10|12|11|10	2|2|1|1|9|10	25	0.85
Q8WVM8	SCFD1	SCFD1_HUMAN	Sec1 family domain-containing protein 1 (SLY1 homolog) (Sly1p) (Syntaxin-binding protein 1-like 2)	Homo sapiens (Human)	16|19|12|10|9|12|25|22|22|17	3|5|4|2|6|5	25	0.86
Q96C36	PYCR2	P5CR2_HUMAN	Pyrroline-5-carboxylate reductase 2 (P5C reductase 2) (P5CR 2) (EC 1.5.1.2)	Homo sapiens (Human)	3|2|1|1|1|1|1|5|5|3	3|3|1|1|7|10	25	0.45
Q96S97	MYADM	MYADM_HUMAN	Myeloid-associated differentiation marker (Protein SB135)	Homo sapiens (Human)	4|3|4|4|4|3|3|2|3|4	4|3|4|6|4|4	25	0.8
Q9BW27	NUP85	NUP85_HUMAN	Nuclear pore complex protein Nup85 (85 kDa nucleoporin) (FROUNT) (Nucleoporin Nup75) (Nucleoporin Nup85) (Pericentrin-1)	Homo sapiens (Human)	16|11|2|1|1|3|16|15|16|10	3|3|1|0|9|9	25	0.86
Q9H9A6	LRRC40	LRC40_HUMAN	Leucine-rich repeat-containing protein 40	Homo sapiens (Human)	13|10|2|5|2|4|11|14|12|13	1|3|2|0|9|10	25	0.84
Q9NUQ9	CYRIB	CYRIB_HUMAN	CYFIP-related Rac1 interactor B (L1)	Homo sapiens (Human)	7|6|1|0|1|2|10|5|10|8	4|1|0|0|10|10	25	0.79
Q9NZZ3	CHMP5	CHMP5_HUMAN	Charged multivesicular body protein 5 (Chromatin-modifying protein 5) (SNF7 domain-containing protein 2) (Vacuolar protein sorting-associated protein 60) (Vps60) (hVps60)	Homo sapiens (Human)	7|8|5|3|6|6|16|10|8|10	5|4|2|4|4|6	25	0.86
Q9UBU9	NXF1	NXF1_HUMAN	Nuclear RNA export factor 1 (Tip-associated protein) (Tip-associating protein) (mRNA export factor TAP)	Homo sapiens (Human)	8|6|6|4|7|6|11|11|15|11	3|4|4|3|5|6	25	0.86
Q9UKK9	NUDT5	NUDT5_HUMAN	ADP-sugar pyrophosphatase (EC 3.6.1.13) (8-oxo-dGDP phosphatase) (EC 3.6.1.58) (Nuclear ATP-synthesis protein NUDIX5) (EC 2.7.7.96) (Nucleoside diphosphate-linked moiety X motif 5) (Nudix motif 5) (hNUDT5) (YSA1H)	Homo sapiens (Human)	12|11|3|4|2|6|4|7|3|2	5|4|1|3|5|7	25	0.83
Q9Y5K8	ATP6V1D	VATD_HUMAN	V-type proton ATPase subunit D (V-ATPase subunit D) (V-ATPase 28 kDa accessory protein) (Vacuolar proton pump subunit D)	Homo sapiens (Human)	4|2|1|2|1|1|1|2|2|2	3|5|4|5|4|4	25	0.63
P26978	purH	PUR9_SALTY	Bifunctional purine biosynthesis protein PurH [Includes: Phosphoribosylaminoimidazolecarboxamide formyltransferase (EC 2.1.2.3) (AICAR transformylase); IMP cyclohydrolase (EC 3.5.4.10) (ATIC) (IMP synthase) (Inosinicase)]	Salmonella typhimurium	0|0|0|0|0|0|0|0|0|0	2|2|1|2|7|11	25	0.06
Q8ZNV2	aspS	SYD_SALTY	Aspartate--tRNA ligase (EC 6.1.1.12) (Aspartyl-tRNA synthetase) (AspRS)	Salmonella typhimurium	0|0|0|0|0|0|0|0|0|0	3|3|0|0|9|10	25	0.1
Q8ZRC9	yajQ	YAJQ_SALTY	Cyclic di-GMP-binding protein YajQ	Salmonella typhimurium	3|2|4|1|2|3|3|3|4|4	5|4|2|1|6|7	25	0.73
O15061	SYNM	SYNEM_HUMAN	Synemin (Desmuslin)	Homo sapiens (Human)	14|18|2|1|1|0|22|28|30|27	1|6|0|0|9|8	24	0.86
O43772	SLC25A20	MCAT_HUMAN	Mitochondrial carnitine/acylcarnitine carrier protein (Carnitine/acylcarnitine translocase) (CAC) (CACT) (Solute carrier family 25 member 20)	Homo sapiens (Human)	0|0|1|3|3|4|5|5|6|6	3|1|1|0|8|11	24	0.62
O43824	GTPBP6	GTPB6_HUMAN	Putative GTP-binding protein 6 (Pseudoautosomal GTP-binding protein-like)	Homo sapiens (Human)	2|1|0|0|0|0|4|1|6|2	6|8|0|1|5|4	24	0.47
O60427	FADS1	FADS1_HUMAN	Acyl-CoA (8-3)-desaturase (EC 1.14.19.44) (Delta(5) fatty acid desaturase) (D5D) (Delta(5) desaturase) (Delta-5 desaturase) (Fatty acid desaturase 1)	Homo sapiens (Human)	3|4|7|7|5|5|10|11|10|12	4|3|3|4|6|4	24	0.86
O75489	NDUFS3	NDUS3_HUMAN	NADH dehydrogenase [ubiquinone] iron-sulfur protein 3, mitochondrial (EC 7.1.1.2) (Complex I-30kD) (CI-30kD) (NADH-ubiquinone oxidoreductase 30 kDa subunit)	Homo sapiens (Human)	2|2|2|0|2|3|4|2|2|3	4|5|2|2|5|6	24	0.68
O75821	EIF3G	EIF3G_HUMAN	Eukaryotic translation initiation factor 3 subunit G (eIF3g) (Eukaryotic translation initiation factor 3 RNA-binding subunit) (eIF-3 RNA-binding subunit) (Eukaryotic translation initiation factor 3 subunit 4) (eIF-3-delta) (eIF3 p42) (eIF3 p44)	Homo sapiens (Human)	14|17|5|5|7|7|23|27|24|19	2|1|1|1|6|13	24	0.86
O75964	ATP5MG	ATP5L_HUMAN	ATP synthase F(0) complex subunit g, mitochondrial (ATPase subunit g) (ATP synthase membrane subunit g)	Homo sapiens (Human)	3|3|4|1|3|3|9|10|9|6	7|3|1|1|6|6	24	0.82
O94776	MTA2	MTA2_HUMAN	Metastasis-associated protein MTA2 (Metastasis-associated 1-like 1) (MTA1-L1 protein) (p53 target protein in deacetylase complex)	Homo sapiens (Human)	19|17|14|19|16|14|37|37|37|35	3|3|2|1|6|9	24	0.86
P00403	MT-CO2	COX2_HUMAN	Cytochrome c oxidase subunit 2 (EC 7.1.1.9) (Cytochrome c oxidase polypeptide II)	Homo sapiens (Human)	3|2|2|2|2|1|5|4|5|5	2|3|1|2|8|8	24	0.69
P04899	GNAI2	GNAI2_HUMAN	Guanine nucleotide-binding protein G(i) subunit alpha-2 (Adenylate cyclase-inhibiting G alpha protein)	Homo sapiens (Human)	3|5|1|2|2|2|9|9|8|11	3|4|3|2|6|6	24	0.83
P08240	SRPRA	SRPRA_HUMAN	Signal recognition particle receptor subunit alpha (SR-alpha) (Docking protein alpha) (DP-alpha)	Homo sapiens (Human)	19|23|9|5|5|6|17|19|16|15	3|2|4|5|6|4	24	0.86
P23284	PPIB	PPIB_HUMAN	Peptidyl-prolyl cis-trans isomerase B (PPIase B) (EC 5.2.1.8) (CYP-S1) (Cyclophilin B) (Rotamase B) (S-cyclophilin) (SCYLP)	Homo sapiens (Human)	2|1|0|0|2|0|3|1|1|3	1|2|1|2|8|10	24	0.25
P30040	ERP29	ERP29_HUMAN	Endoplasmic reticulum resident protein 29 (ERp29) (Endoplasmic reticulum resident protein 28) (ERp28) (Endoplasmic reticulum resident protein 31) (ERp31)	Homo sapiens (Human)	0|1|2|1|2|1|2|5|4|3	1|0|2|2|7|12	24	0.43
P30085	CMPK1	KCY_HUMAN	UMP-CMP kinase (EC 2.7.4.14) (Deoxycytidylate kinase) (CK) (dCMP kinase) (Nucleoside-diphosphate kinase) (EC 2.7.4.6) (Uridine monophosphate/cytidine monophosphate kinase) (UMP/CMP kinase) (UMP/CMPK)	Homo sapiens (Human)	1|4|1|1|0|1|9|8|6|11	2|3|1|2|7|9	24	0.78
P46782	RPS5	RS5_HUMAN	Small ribosomal subunit protein uS7 (40S ribosomal protein S5) [Cleaved into: Small ribosomal subunit protein uS7, N-terminally processed (40S ribosomal protein S5, N-terminally processed)]	Homo sapiens (Human)	5|6|5|2|2|1|8|11|12|12	2|2|1|1|10|8	24	0.83
P48735	IDH2	IDHP_HUMAN	Isocitrate dehydrogenase [NADP], mitochondrial (IDH) (EC 1.1.1.42) (ICD-M) (IDP) (NADP(+)-specific ICDH) (Oxalosuccinate decarboxylase)	Homo sapiens (Human)	0|0|2|0|1|1|6|6|6|7	4|5|3|0|6|6	24	0.75
P49755	TMED10	TMEDA_HUMAN	Transmembrane emp24 domain-containing protein 10 (Protein TMED10) (21 kDa transmembrane-trafficking protein) (S31I125) (S31III125) (Tmp-21-I) (Transmembrane protein Tmp21) (p23) (p24 family protein delta-1) (p24delta1) (p24delta)	Homo sapiens (Human)	2|2|2|1|2|3|5|3|7|5	5|4|2|1|7|5	24	0.76
P52943	CRIP2	CRIP2_HUMAN	Cysteine-rich protein 2 (CRP-2) (Protein ESP1)	Homo sapiens (Human)	3|6|5|5|6|6|4|4|5|4	6|5|2|4|3|4	24	0.83
P55036	PSMD4	PSMD4_HUMAN	26S proteasome non-ATPase regulatory subunit 4 (26S proteasome regulatory subunit RPN10) (26S proteasome regulatory subunit S5A) (Antisecretory factor 1) (AF) (ASF) (Multiubiquitin chain-binding protein)	Homo sapiens (Human)	3|3|4|4|3|3|5|6|8|8	4|3|3|4|5|5	24	0.83
P55265	ADAR	DSRAD_HUMAN	Double-stranded RNA-specific adenosine deaminase (DRADA) (EC 3.5.4.37) (136 kDa double-stranded RNA-binding protein) (p136) (Interferon-inducible protein 4) (IFI-4) (K88DSRBP)	Homo sapiens (Human)	29|31|8|6|9|7|50|53|42|42	4|2|3|2|5|8	24	0.86
Q03001	DST	DYST_HUMAN	Dystonin (230 kDa bullous pemphigoid antigen) (230/240 kDa bullous pemphigoid antigen) (Bullous pemphigoid antigen 1) (BPA) (Bullous pemphigoid antigen) (Dystonia musculorum protein) (Hemidesmosomal plaque protein)	Homo sapiens (Human)	52|46|12|10|9|9|57|61|40|44	8|2|0|0|8|6	24	0.86
Q14240	EIF4A2	IF4A2_HUMAN	Eukaryotic initiation factor 4A-II (eIF-4A-II) (eIF4A-II) (EC 3.6.4.13) (ATP-dependent RNA helicase eIF4A-2)	Homo sapiens (Human)	2|1|2|3|2|1|5|5|4|6	0|2|2|2|9|9	24	0.58
Q14573	ITPR3	ITPR3_HUMAN	Inositol 1,4,5-trisphosphate-gated calcium channel ITPR3 (IP3 receptor isoform 3) (IP3R-3) (InsP3R3) (Type 3 inositol 1,4,5-trisphosphate receptor) (Type 3 InsP3 receptor)	Homo sapiens (Human)	3|2|0|1|3|2|11|11|14|9	2|1|1|0|8|12	24	0.8
Q15046	KARS1	SYK_HUMAN	Lysine--tRNA ligase (EC 2.7.7.-) (EC 6.1.1.6) (Lysyl-tRNA synthetase) (LysRS)	Homo sapiens (Human)	12|14|7|5|5|7|24|29|31|25	1|1|2|1|10|9	24	0.86
Q8WXF1	PSPC1	PSPC1_HUMAN	Paraspeckle component 1 (Paraspeckle protein 1)	Homo sapiens (Human)	6|8|4|6|5|8|18|11|20|15	2|4|4|2|6|6	24	0.86
Q96T37	RBM15	RBM15_HUMAN	RNA-binding protein 15 (One-twenty two protein 1) (RNA-binding motif protein 15)	Homo sapiens (Human)	8|5|1|0|3|2|12|13|12|10	3|2|1|3|8|7	24	0.84
Q9BQ52	ELAC2	RNZ2_HUMAN	Zinc phosphodiesterase ELAC protein 2 (EC 3.1.26.11) (ElaC homolog protein 2) (Heredity prostate cancer protein 2) (Ribonuclease Z 2) (RNase Z 2) (tRNA 3 endonuclease 2) (tRNase Z 2)	Homo sapiens (Human)	9|13|4|3|5|6|14|10|7|9	4|3|1|2|8|6	24	0.86
Q9BT22	ALG1	ALG1_HUMAN	Chitobiosyldiphosphodolichol beta-mannosyltransferase (EC 2.4.1.142) (Asparagine-linked glycosylation protein 1 homolog) (Beta-1,4-mannosyltransferase) (GDP-Man:GlcNAc2-PP-dolichol mannosyltransferase) (GDP-mannose-dolichol diphosphochitobiose mannosyltransferase) (Mannosyltransferase-1) (MT-1) (hMat-1)	Homo sapiens (Human)	4|5|4|3|5|3|3|3|3|1	6|6|3|4|3|2	24	0.79
Q9H2P0	ADNP	ADNP_HUMAN	Activity-dependent neuroprotector homeobox protein (Activity-dependent neuroprotective protein)	Homo sapiens (Human)	9|9|1|6|10|8|40|46|44|40	2|2|0|2|9|9	24	0.86
Q9NYF8	BCLAF1	BCLF1_HUMAN	Bcl-2-associated transcription factor 1 (Btf) (BCLAF1 and THRAP3 family member 1)	Homo sapiens (Human)	17|16|12|11|15|13|26|32|20|27	3|3|1|1|7|9	24	0.86
Q9P0K7	RAI14	RAI14_HUMAN	Ankycorbin (Ankyrin repeat and coiled-coil structure-containing protein) (Novel retinal pigment epithelial cell protein) (Retinoic acid-induced protein 14)	Homo sapiens (Human)	11|15|8|6|6|5|29|29|27|29	4|4|1|3|6|6	24	0.86
Q9UKD2	MRTO4	MRT4_HUMAN	mRNA turnover protein 4 homolog (Ribosome assembly factor MRTO4)	Homo sapiens (Human)	6|4|3|1|0|3|10|17|15|16	2|1|1|0|10|10	24	0.83
Q9UNQ2	DIMT1	DIM1_HUMAN	Dimethyladenosine transferase (EC 2.1.1.183) (18S rRNA (adenine(1779)-N(6)/adenine(1780)-N(6))-dimethyltransferase) (18S rRNA dimethylase) (DIM1 dimethyladenosine transferase 1 homolog) (DIM1 dimethyladenosine transferase 1-like) (S-adenosylmethionine-6-N',N'-adenosyl(rRNA) dimethyltransferase)	Homo sapiens (Human)	5|6|5|3|4|2|2|6|6|2	2|4|6|5|3|4	24	0.82
Q9Y3P9	RABGAP1	RBGP1_HUMAN	Rab GTPase-activating protein 1 (GAP and centrosome-associated protein) (Rab6 GTPase-activating protein GAPCenA)	Homo sapiens (Human)	8|9|0|1|2|4|16|17|23|19	4|3|1|1|8|7	24	0.86
Q9Y570	PPME1	PPME1_HUMAN	Protein phosphatase methylesterase 1 (PME-1) (EC 3.1.1.89)	Homo sapiens (Human)	7|9|5|5|5|3|7|12|11|11	1|3|3|3|8|6	24	0.84
Q8ZKA3	nsrR	NSRR_SALTY	HTH-type transcriptional repressor NsrR	Salmonella typhimurium	0|0|0|0|0|0|0|0|0|0	4|4|6|4|3|3	24	0
O15173	PGRMC2	PGRC2_HUMAN	Membrane-associated progesterone receptor component 2 (Progesterone membrane-binding protein) (Steroid receptor protein DG6)	Homo sapiens (Human)	9|6|2|3|5|5|7|5|7|5	2|3|1|2|6|9	23	0.82
O60341	KDM1A	KDM1A_HUMAN	Lysine-specific histone demethylase 1A (EC 1.14.99.66) (BRAF35-HDAC complex protein BHC110) (Flavin-containing amine oxidase domain-containing protein 2) ([histone H3]-dimethyl-L-lysine(4) FAD-dependent demethylase 1A)	Homo sapiens (Human)	9|9|3|4|9|8|22|21|17|21	1|1|3|3|9|6	23	0.86
O95758	PTBP3	PTBP3_HUMAN	Polypyrimidine tract-binding protein 3 (Regulator of differentiation 1) (Rod1)	Homo sapiens (Human)	7|4|4|3|3|5|11|9|12|10	2|3|3|2|7|6	23	0.84
P08779	KRT16	K1C16_HUMAN	Keratin, type I cytoskeletal 16 (Cytokeratin-16) (CK-16) (Keratin-16) (K16)	Homo sapiens (Human)	1|1|2|0|1|3|1|0|1|1	3|2|1|1|9|7	23	0.24
P10412	H1-4	H14_HUMAN	Histone H1.4 (Histone H1b) (Histone H1s-4)	Homo sapiens (Human)	1|2|3|3|5|2|16|12|14|14	2|2|3|2|6|8	23	0.84
P30084	ECHS1	ECHM_HUMAN	Enoyl-CoA hydratase, mitochondrial (mECH) (mECH1) (EC 4.2.1.17) (EC 5.3.3.8) (Enoyl-CoA hydratase 1) (ECHS1) (Short-chain enoyl-CoA hydratase) (SCEH)	Homo sapiens (Human)	0|1|2|1|3|2|3|4|3|6	5|3|3|4|3|5	23	0.76
P43487	RANBP1	RANG_HUMAN	Ran-specific GTPase-activating protein (Ran-binding protein 1) (RanBP1)	Homo sapiens (Human)	2|1|1|2|2|2|7|6|5|6	5|5|3|2|4|4	23	0.8
P46087	NOP2	NOP2_HUMAN	28S rRNA (cytosine(4447)-C(5))-methyltransferase (EC 2.1.1.-) (Nucleolar protein 1) (Nucleolar protein 2 homolog) (Proliferating-cell nucleolar antigen p120) (Proliferation-associated nucleolar protein p120)	Homo sapiens (Human)	9|10|5|4|7|7|19|12|13|9	2|1|1|4|7|8	23	0.86
P46108	CRK	CRK_HUMAN	Adapter molecule crk (Proto-oncogene c-Crk) (p38)	Homo sapiens (Human)	9|7|3|2|2|5|11|14|12|12	6|5|1|1|5|5	23	0.86
P47985	UQCRFS1	UCRI_HUMAN	Cytochrome b-c1 complex subunit Rieske, mitochondrial (EC 7.1.1.8) (Complex III subunit 5) (Cytochrome b-c1 complex subunit 5) (Rieske iron-sulfur protein) (RISP) (Rieske protein UQCRFS1) (Ubiquinol-cytochrome c reductase iron-sulfur subunit) [Cleaved into: Cytochrome b-c1 complex subunit 9 (Su9) (Subunit 9) (8 kDa subunit 9) (Complex III subunit IX) (Cytochrome b-c1 complex subunit 11) (UQCRFS1 …	Homo sapiens (Human)	0|0|0|0|0|0|4|5|4|6	2|3|0|0|10|8	23	0.49
P48729	CSNK1A1	KC1A_HUMAN	Casein kinase I isoform alpha (CKI-alpha) (EC 2.7.11.1) (CK1)	Homo sapiens (Human)	9|9|6|6|7|5|10|10|11|11	4|3|2|0|7|7	23	0.86
P54619	PRKAG1	AAKG1_HUMAN	5'-AMP-activated protein kinase subunit gamma-1 (AMPK gamma1) (AMPK subunit gamma-1) (AMPKg)	Homo sapiens (Human)	8|9|2|5|4|10|11|10|8|7	5|4|5|3|4|2	23	0.86
Q01650	SLC7A5	LAT1_HUMAN	Large neutral amino acids transporter small subunit 1 (4F2 light chain) (4F2 LC) (4F2LC) (CD98 light chain) (Integral membrane protein E16) (E16) (L-type amino acid transporter 1) (hLAT1) (Solute carrier family 7 member 5) (y+ system cationic amino acid transporter)	Homo sapiens (Human)	6|4|2|2|6|2|10|9|11|10	2|2|4|2|8|5	23	0.83
Q14151	SAFB2	SAFB2_HUMAN	Scaffold attachment factor B2 (SAF-B2)	Homo sapiens (Human)	8|10|4|4|4|3|23|16|13|13	1|2|2|1|9|8	23	0.86
Q14376	GALE	GALE_HUMAN	UDP-glucose 4-epimerase (EC 5.1.3.2) (Galactowaldenase) (UDP-N-acetylgalactosamine 4-epimerase) (UDP-GalNAc 4-epimerase) (UDP-N-acetylglucosamine 4-epimerase) (UDP-GlcNAc 4-epimerase) (EC 5.1.3.7) (UDP-galactose 4-epimerase)	Homo sapiens (Human)	2|1|1|0|1|1|8|4|4|5	2|1|1|2|7|10	23	0.62
Q6P1N0	CC2D1A	C2D1A_HUMAN	Coiled-coil and C2 domain-containing protein 1A (Akt kinase-interacting protein 1) (Five prime repressor element under dual repression-binding protein 1) (FRE under dual repression-binding protein 1) (Freud-1) (Putative NF-kappa-B-activating protein 023N)	Homo sapiens (Human)	11|17|1|1|0|0|9|6|8|7	4|2|1|2|8|6	23	0.83
Q7Z401	DENND4A	MYCPP_HUMAN	C-myc promoter-binding protein (DENN domain-containing protein 4A)	Homo sapiens (Human)	3|2|0|1|2|0|6|9|6|6	5|3|3|1|6|5	23	0.79
Q8N0X7	SPART	SPART_HUMAN	Spartin (Spastic paraplegia 20 protein) (Trans-activated by hepatitis C virus core protein 1)	Homo sapiens (Human)	4|3|2|2|2|3|23|20|25|17	4|5|2|2|5|5	23	0.86
Q8NI27	THOC2	THOC2_HUMAN	THO complex subunit 2 (Tho2) (hTREX120)	Homo sapiens (Human)	14|20|13|14|11|9|32|32|27|25	4|4|4|4|3|4	23	0.86
Q8TEQ6	GEMIN5	GEMI5_HUMAN	Gem-associated protein 5 (Gemin5)	Homo sapiens (Human)	48|45|20|14|22|29|60|66|50|56	3|4|3|4|5|4	23	0.86
Q92552	MRPS27	RT27_HUMAN	Small ribosomal subunit protein mS27 (28S ribosomal protein S27, mitochondrial) (MRP-S27) (S27mt) (Mitochondrial ribosomal protein S27)	Homo sapiens (Human)	2|1|3|1|2|2|9|8|9|8	2|2|2|1|7|9	23	0.8
Q92905	COPS5	CSN5_HUMAN	COP9 signalosome complex subunit 5 (SGN5) (Signalosome subunit 5) (EC 3.4.-.-) (Jun activation domain-binding protein 1)	Homo sapiens (Human)	11|13|7|5|4|7|14|14|11|18	6|3|2|1|5|6	23	0.86
Q96AX1	VPS33A	VP33A_HUMAN	Vacuolar protein sorting-associated protein 33A (hVPS33A)	Homo sapiens (Human)	4|2|0|2|2|2|1|0|1|0	7|4|3|6|1|2	23	0.4
Q9BWF3	RBM4	RBM4_HUMAN	RNA-binding protein 4 (Lark homolog) (hLark) (RNA-binding motif protein 4) (RNA-binding motif protein 4a)	Homo sapiens (Human)	11|11|4|5|5|6|19|14|16|13	1|4|3|1|8|6	23	0.86
Q9BX69	CARD6	CARD6_HUMAN	Caspase recruitment domain-containing protein 6	Homo sapiens (Human)	13|13|1|1|1|1|2|3|3|2	6|4|4|1|4|4	23	0.81
Q9BXB4	OSBPL11	OSB11_HUMAN	Oxysterol-binding protein-related protein 11 (ORP-11) (OSBP-related protein 11)	Homo sapiens (Human)	6|7|2|1|2|2|4|5|7|6	6|6|2|3|3|3	23	0.82
Q9BXB5	OSBPL10	OSB10_HUMAN	Oxysterol-binding protein-related protein 10 (ORP-10) (OSBP-related protein 10)	Homo sapiens (Human)	14|10|6|5|4|4|9|7|11|12	7|6|2|3|3|2	23	0.86
Q9GZP9	DERL2	DERL2_HUMAN	Derlin-2 (Degradation in endoplasmic reticulum protein 2) (DERtrin-2) (Der1-like protein 2) (F-LAN-1) (F-LANa)	Homo sapiens (Human)	0|1|1|2|3|3|4|3|4|3	3|5|2|3|4|6	23	0.72
Q9H788	SH2D4A	SH24A_HUMAN	SH2 domain-containing protein 4A (Protein SH(2)A) (Protein phosphatase 1 regulatory subunit 38)	Homo sapiens (Human)	16|13|8|6|5|8|34|23|20|19	5|4|1|3|4|6	23	0.86
Q9H9C1	VIPAS39	SPE39_HUMAN	Spermatogenesis-defective protein 39 homolog (hSPE-39) (VPS33B-interacting protein in apical-basolateral polarity regulator) (VPS33B-interacting protein in polarity and apical restriction)	Homo sapiens (Human)	6|3|0|1|0|0|4|3|4|6	2|4|2|0|7|8	23	0.68
Q9HD67	MYO10	MYO10_HUMAN	Unconventional myosin-X (Unconventional myosin-10)	Homo sapiens (Human)	8|12|2|3|3|3|11|8|10|6	3|5|1|1|7|6	23	0.84
Q9P2E9	RRBP1	RRBP1_HUMAN	Ribosome-binding protein 1 (180 kDa ribosome receptor homolog) (RRp) (ES/130-related protein) (Ribosome receptor protein)	Homo sapiens (Human)	10|7|2|2|5|4|20|20|26|24	3|1|2|0|7|10	23	0.86
O52325	arnA	ARNA_SALTY	Bifunctional polymyxin resistance protein ArnA [Includes: UDP-4-amino-4-deoxy-L-arabinose formyltransferase (EC 2.1.2.13) (ArnAFT) (UDP-L-Ara4N formyltransferase); UDP-glucuronic acid oxidase, UDP-4-keto-hexauronic acid decarboxylating (EC 1.1.1.305) (ArnADH) (UDP-GlcUA decarboxylase) (UDP-glucuronic acid dehydrogenase)]	Salmonella typhimurium	0|0|0|0|0|0|0|0|0|0	2|2|0|1|9|9	23	0.13
P0A297	rplJ	RL10_SALTY	Large ribosomal subunit protein uL10 (50S ribosomal protein L10)	Salmonella typhimurium	0|0|0|0|0|0|0|0|0|0	1|1|1|1|8|11	23	0.27
P35891	dnaA	DNAA_SALTY	Chromosomal replication initiator protein DnaA	Salmonella typhimurium	0|0|0|0|0|0|0|0|0|0	4|1|3|1|10|4	23	0.1
P77983	pykF	KPYK1_SALTY	Pyruvate kinase I (EC 2.7.1.40) (PK-1)	Salmonella typhimurium	0|0|0|0|0|0|0|0|0|0	4|2|0|2|8|7	23	0.05
Q03030	oadA1	DCOA_SALTY	Oxaloacetate decarboxylase alpha chain (EC 7.2.4.2)	Salmonella typhimurium	0|0|0|0|0|0|0|0|0|0	1|3|0|1|11|7	23	0.17
O15014	ZNF609	ZN609_HUMAN	Zinc finger protein 609	Homo sapiens (Human)	3|4|1|2|2|1|7|8|9|11	1|1|0|2|6|12	22	0.77
O15357	INPPL1	SHIP2_HUMAN	Phosphatidylinositol 3,4,5-trisphosphate 5-phosphatase 2 (EC 3.1.3.86) (Inositol polyphosphate phosphatase-like protein 1) (INPPL-1) (Protein 51C) (SH2 domain-containing inositol 5'-phosphatase 2) (SH2 domain-containing inositol phosphatase 2) (SHIP-2)	Homo sapiens (Human)	25|39|5|5|6|9|35|28|21|24	3|4|2|2|6|5	22	0.86
O94906	PRPF6	PRP6_HUMAN	Pre-mRNA-processing factor 6 (Androgen receptor N-terminal domain-transactivating protein 1) (ANT-1) (PRP6 homolog) (U5 snRNP-associated 102 kDa protein) (U5-102 kDa protein)	Homo sapiens (Human)	13|15|4|5|6|4|32|39|34|33	1|2|3|1|7|8	22	0.86
O95757	HSPA4L	HS74L_HUMAN	Heat shock 70 kDa protein 4L (Heat shock 70-related protein APG-1) (Heat shock protein family H member 3) (Heat-shock protein family A member 4-like protein) (HSPA4-like protein) (Osmotic stress protein 94)	Homo sapiens (Human)	13|8|1|3|5|2|19|20|14|13	2|2|1|1|9|7	22	0.86
P05556	ITGB1	ITB1_HUMAN	Integrin beta-1 (Fibronectin receptor subunit beta) (Glycoprotein IIa) (GPIIA) (VLA-4 subunit beta) (CD antigen CD29)	Homo sapiens (Human)	6|3|5|3|2|5|4|1|3|3	4|3|5|6|2|2	22	0.8
P38159	RBMX	RBMX_HUMAN	RNA-binding motif protein, X chromosome (Glycoprotein p43) (Heterogeneous nuclear ribonucleoprotein G) (hnRNP G) [Cleaved into: RNA-binding motif protein, X chromosome, N-terminally processed]	Homo sapiens (Human)	4|3|2|4|2|2|12|10|12|11	2|6|2|2|4|6	22	0.86
P46013	MKI67	KI67_HUMAN	Proliferation marker protein Ki-67 (Antigen identified by monoclonal antibody Ki-67) (Antigen KI-67) (Antigen Ki67)	Homo sapiens (Human)	23|23|12|12|26|20|147|144|144|156	2|2|4|3|8|3	22	0.86
P50851	LRBA	LRBA_HUMAN	Lipopolysaccharide-responsive and beige-like anchor protein (Beige-like protein) (CDC4-like protein)	Homo sapiens (Human)	19|12|3|6|5|9|35|31|31|28	6|3|4|2|5|2	22	0.86
P51610	HCFC1	HCFC1_HUMAN	Host cell factor 1 (HCF) (HCF-1) (C1 factor) (CFF) (VCAF) (VP16 accessory protein) [Cleaved into: HCF N-terminal chain 1; HCF N-terminal chain 2; HCF N-terminal chain 3; HCF N-terminal chain 4; HCF N-terminal chain 5; HCF N-terminal chain 6; HCF C-terminal chain 1; HCF C-terminal chain 2; HCF C-terminal chain 3; HCF C-terminal chain 4; HCF C-terminal chain 5; HCF C-terminal chain 6]	Homo sapiens (Human)	51|60|28|23|26|27|74|62|74|62	2|2|1|2|7|8	22	0.86
P62140	PPP1CB	PP1B_HUMAN	Serine/threonine-protein phosphatase PP1-beta catalytic subunit (PP-1B) (PPP1CD) (EC 3.1.3.16) (EC 3.1.3.53)	Homo sapiens (Human)	8|8|5|7|8|5|12|14|12|13	3|6|1|2|4|6	22	0.86
Q04323	UBXN1	UBXN1_HUMAN	UBX domain-containing protein 1 (SAPK substrate protein 1) (UBA/UBX 33.3 kDa protein)	Homo sapiens (Human)	8|8|5|4|5|5|3|6|4|4	3|3|3|4|6|3	22	0.83
Q14C86	GAPVD1	GAPD1_HUMAN	GTPase-activating protein and VPS9 domain-containing protein 1 (GAPex-5) (Rab5-activating protein 6)	Homo sapiens (Human)	18|17|5|5|7|6|35|41|33|44	2|2|0|0|8|10	22	0.86
Q3MHD2	LSM12	LSM12_HUMAN	Protein LSM12	Homo sapiens (Human)	8|10|5|6|6|6|8|8|6|8	1|4|3|3|5|6	22	0.86
Q6UXN9	WDR82	WDR82_HUMAN	WD repeat-containing protein 82	Homo sapiens (Human)	8|12|9|5|6|9|8|9|10|9	2|3|5|2|5|5	22	0.86
Q7Z3C6	ATG9A	ATG9A_HUMAN	Autophagy-related protein 9A (APG9-like 1) (mATG9)	Homo sapiens (Human)	3|5|3|0|3|2|4|6|5|5	3|2|3|5|5|4	22	0.81
Q8IYD1	GSPT2	ERF3B_HUMAN	Eukaryotic peptide chain release factor GTP-binding subunit ERF3B (Eukaryotic peptide chain release factor subunit 3b) (eRF3b) (EC 3.6.5.-) (G1 to S phase transition protein 2 homolog)	Homo sapiens (Human)	5|3|1|0|1|1|4|5|6|9	3|2|0|3|6|8	22	0.77
Q8TED0	UTP15	UTP15_HUMAN	U3 small nucleolar RNA-associated protein 15 homolog	Homo sapiens (Human)	10|10|5|8|8|7|8|12|9|10	4|3|3|3|7|2	22	0.86
Q8WUF5	PPP1R13L	IASPP_HUMAN	RelA-associated inhibitor (Inhibitor of ASPP protein) (Protein iASPP) (NFkB-interacting protein 1) (PPP1R13B-like protein)	Homo sapiens (Human)	19|15|2|3|7|4|20|14|18|17	3|1|0|0|11|7	22	0.86
Q8WWC4	MAIP1	MAIP1_HUMAN	m-AAA protease-interacting protein 1, mitochondrial (Matrix AAA peptidase-interacting protein 1)	Homo sapiens (Human)	2|1|1|2|2|1|2|3|2|2	2|4|2|2|4|8	22	0.53
Q96HS1	PGAM5	PGAM5_HUMAN	Serine/threonine-protein phosphatase PGAM5, mitochondrial (EC 3.1.3.16) (Bcl-XL-binding protein v68) (Phosphoglycerate mutase family member 5)	Homo sapiens (Human)	3|3|5|2|4|6|8|9|9|9	4|3|5|3|3|4	22	0.86
Q96I99	SUCLG2	SUCB2_HUMAN	Succinate--CoA ligase [GDP-forming] subunit beta, mitochondrial (EC 6.2.1.4) (GTP-specific succinyl-CoA synthetase subunit beta) (G-SCS) (GTPSCS) (Succinyl-CoA synthetase beta-G chain) (SCS-betaG)	Homo sapiens (Human)	0|0|2|0|0|1|2|1|2|2	0|2|0|0|9|11	22	0.25
Q9BSC4	NOL10	NOL10_HUMAN	Nucleolar protein 10	Homo sapiens (Human)	15|12|6|7|6|10|24|18|16|17	4|3|3|2|5|5	22	0.86
Q9BWH6	RPAP1	RPAP1_HUMAN	RNA polymerase II-associated protein 1	Homo sapiens (Human)	8|4|0|0|1|1|13|9|11|13	3|4|2|6|2|5	22	0.86
Q9NWH9	SLTM	SLTM_HUMAN	SAFB-like transcription modulator (Modulator of estrogen-induced transcription)	Homo sapiens (Human)	3|3|5|5|2|2|8|9|6|9	1|1|1|1|9|9	22	0.81
Q9NWS0	PIH1D1	PIHD1_HUMAN	PIH1 domain-containing protein 1 (Nucleolar protein 17 homolog)	Homo sapiens (Human)	9|6|2|2|0|2|16|14|17|13	1|2|2|2|9|6	22	0.84
Q9NYU2	UGGT1	UGGG1_HUMAN	UDP-glucose:glycoprotein glucosyltransferase 1 (UGT1) (hUGT1) (EC 2.4.1.-) (UDP--Glc:glycoprotein glucosyltransferase) (UDP-glucose ceramide glucosyltransferase-like 1)	Homo sapiens (Human)	3|3|5|1|1|3|5|7|6|9	2|0|3|1|7|9	22	0.79
Q9UBM7	DHCR7	DHCR7_HUMAN	7-dehydrocholesterol reductase (7-DHC reductase) (EC 1.3.1.21) (Cholesterol-5,6-epoxide hydrolase subunit DHCR7) (EC 3.3.2.11) (Delta7-sterol reductase) (Sterol Delta(7)-reductase) (Sterol reductase SR-2)	Homo sapiens (Human)	5|4|4|2|2|4|2|5|3|5	3|6|4|3|3|3	22	0.81
Q9UJY1	HSPB8	HSPB8_HUMAN	Heat shock protein beta-8 (HspB8) (Alpha-crystallin C chain) (E2-induced gene 1 protein) (Heat shock protein family B member 8) (Protein kinase H11) (Small stress protein-like protein HSP22)	Homo sapiens (Human)	0|0|2|1|4|3|4|5|4|4	4|3|2|4|5|4	22	0.78
Q9Y2Q9	MRPS28	RT28_HUMAN	Small ribosomal subunit protein bS1m (28S ribosomal protein S28, mitochondrial) (MRP-S28) (S28mt) (28S ribosomal protein S35, mitochondrial) (MRP-S35) (S35mt)	Homo sapiens (Human)	3|3|2|2|4|3|2|1|1|1	3|3|4|6|2|4	22	0.7
O52324	arnC	ARNC_SALTY	Undecaprenyl-phosphate 4-deoxy-4-formamido-L-arabinose transferase (EC 2.4.2.53) (Polymyxin resistance protein PmrF) (Undecaprenyl-phosphate Ara4FN transferase) (Ara4FN transferase)	Salmonella typhimurium	0|0|0|0|0|0|0|0|0|0	5|5|1|3|5|3	22	0.03
P0DM80	phoQ	PHOQ_SALTY	Virulence sensor histidine kinase PhoQ (EC 2.7.13.3) (EC 3.1.3.-) (Sensor histidine protein kinase/phosphatase PhoQ)	Salmonella typhimurium	0|0|0|0|0|0|0|0|0|1	7|4|2|3|3|3	22	0
P25077	mdh	MDH_SALTY	Malate dehydrogenase (EC 1.1.1.37)	Salmonella typhimurium	0|0|1|1|3|3|2|0|2|1	6|3|1|2|6|4	22	0.35
A5YKK6	CNOT1	CNOT1_HUMAN	CCR4-NOT transcription complex subunit 1 (CCR4-associated factor 1) (Negative regulator of transcription subunit 1 homolog) (NOT1H) (hNOT1)	Homo sapiens (Human)	72|74|23|26|31|27|74|71|76|69	3|4|2|3|1|8	21	0.86
O14735	CDIPT	CDIPT_HUMAN	CDP-diacylglycerol--inositol 3-phosphatidyltransferase (EC 2.7.8.11) (Phosphatidylinositol synthase) (PI synthase) (PtdIns synthase)	Homo sapiens (Human)	3|4|1|1|2|1|8|4|4|4	2|2|1|1|7|8	21	0.73
O15400	STX7	STX7_HUMAN	Syntaxin-7	Homo sapiens (Human)	0|0|0|0|0|0|0|0|0|1	5|5|3|3|3|2	21	0
O60684	KPNA6	IMA7_HUMAN	Importin subunit alpha-7 (Karyopherin subunit alpha-6)	Homo sapiens (Human)	8|12|7|7|9|7|15|12|12|15	3|4|2|2|5|5	21	0.86
O75521	ECI2	ECI2_HUMAN	Enoyl-CoA delta isomerase 2 (EC 5.3.3.8) (DRS-1) (Delta(3),delta(2)-enoyl-CoA isomerase) (D3,D2-enoyl-CoA isomerase) (Diazepam-binding inhibitor-related protein 1) (DBI-related protein 1) (Dodecenoyl-CoA isomerase) (Hepatocellular carcinoma-associated antigen 88) (Peroxisomal 3,2-trans-enoyl-CoA isomerase) (pECI) (Renal carcinoma antigen NY-REN-1)	Homo sapiens (Human)	0|0|1|0|2|1|1|3|2|2	2|3|3|6|3|4	21	0.47
O95232	LUC7L3	LC7L3_HUMAN	Luc7-like protein 3 (Cisplatin resistance-associated-overexpressed protein) (Luc7A) (Okadaic acid-inducible phosphoprotein OA48-18) (cAMP regulatory element-associated protein 1) (CRE-associated protein 1) (CREAP-1)	Homo sapiens (Human)	6|7|5|2|3|3|13|11|12|12	3|2|3|2|8|3	21	0.84
P00492	HPRT1	HPRT_HUMAN	Hypoxanthine-guanine phosphoribosyltransferase (HGPRT) (HGPRTase) (EC 2.4.2.8)	Homo sapiens (Human)	0|1|1|1|2|1|5|5|3|3	1|3|3|2|6|6	21	0.67
P09661	SNRPA1	RU2A_HUMAN	U2 small nuclear ribonucleoprotein A' (U2 snRNP A')	Homo sapiens (Human)	6|6|5|4|4|5|16|12|10|8	4|2|3|5|4|3	21	0.86
P35659	DEK	DEK_HUMAN	Protein DEK	Homo sapiens (Human)	3|2|3|3|4|3|5|4|3|3	2|2|2|2|8|5	21	0.74
P39748	FEN1	FEN1_HUMAN	Flap endonuclease 1 (FEN-1) (EC 3.1.-.-) (DNase IV) (Flap structure-specific endonuclease 1) (Maturation factor 1) (MF1) (hFEN-1)	Homo sapiens (Human)	8|5|5|3|5|4|13|13|13|11	1|1|1|3|6|9	21	0.84
P49023	PXN	PAXI_HUMAN	Paxillin	Homo sapiens (Human)	13|9|0|0|1|1|14|14|13|11	0|1|0|0|10|10	21	0.84
P49419	ALDH7A1	AL7A1_HUMAN	Alpha-aminoadipic semialdehyde dehydrogenase (Alpha-AASA dehydrogenase) (EC 1.2.1.31) (Aldehyde dehydrogenase family 7 member A1) (EC 1.2.1.3) (Antiquitin-1) (Betaine aldehyde dehydrogenase) (EC 1.2.1.8) (Delta1-piperideine-6-carboxylate dehydrogenase) (P6c dehydrogenase)	Homo sapiens (Human)	2|1|0|0|2|2|12|9|9|3	2|2|0|2|7|8	21	0.79
P51151	RAB9A	RAB9A_HUMAN	Ras-related protein Rab-9A (EC 3.6.5.2)	Homo sapiens (Human)	3|3|2|2|2|3|6|8|5|4	1|2|2|2|9|5	21	0.75
P51153	RAB13	RAB13_HUMAN	Ras-related protein Rab-13 (EC 3.6.5.2) (Cell growth-inhibiting gene 4 protein)	Homo sapiens (Human)	3|3|3|3|3|5|6|5|6|6	2|2|2|2|6|7	21	0.81
P61224	RAP1B	RAP1B_HUMAN	Ras-related protein Rap-1b (EC 3.6.5.2) (GTP-binding protein smg p21B)	Homo sapiens (Human)	2|5|4|2|2|2|2|1|1|1	2|2|2|2|8|5	21	0.59
P61962	DCAF7	DCAF7_HUMAN	DDB1- and CUL4-associated factor 7 (WD repeat-containing protein 68) (WD repeat-containing protein An11 homolog)	Homo sapiens (Human)	7|9|3|5|7|7|10|8|11|9	3|1|1|1|7|8	21	0.84
P62266	RPS23	RS23_HUMAN	Small ribosomal subunit protein uS12 (40S ribosomal protein S23)	Homo sapiens (Human)	3|3|3|2|4|5|9|13|12|12	4|4|4|3|3|3	21	0.86
P62306	SNRPF	RUXF_HUMAN	Small nuclear ribonucleoprotein F (snRNP-F) (Sm protein F) (Sm-F) (SmF)	Homo sapiens (Human)	5|7|3|2|3|3|8|6|7|7	4|4|4|2|4|3	21	0.86
P62910	RPL32	RL32_HUMAN	Large ribosomal subunit protein eL32 (60S ribosomal protein L32)	Homo sapiens (Human)	2|0|2|2|3|4|9|8|10|12	3|5|2|2|5|4	21	0.86
P80723	BASP1	BASP1_HUMAN	Brain acid soluble protein 1 (22 kDa neuronal tissue-enriched acidic protein) (Neuronal axonal membrane protein NAP-22)	Homo sapiens (Human)	4|2|0|0|0|1|8|11|12|12	1|1|2|1|9|7	21	0.81
P82675	MRPS5	RT05_HUMAN	Small ribosomal subunit protein uS5m (28S ribosomal protein S5, mitochondrial) (MRP-S5) (S5mt)	Homo sapiens (Human)	0|0|0|5|2|2|2|3|4|3	5|3|1|3|4|5	21	0.71
P84095	RHOG	RHOG_HUMAN	Rho-related GTP-binding protein RhoG	Homo sapiens (Human)	4|3|3|0|0|1|8|10|10|9	3|1|1|1|8|7	21	0.81
Q14141	SEPTIN6	SEPT6_HUMAN	Septin-6	Homo sapiens (Human)	14|13|2|4|3|3|16|13|13|13	3|2|1|1|6|8	21	0.86
Q14166	TTLL12	TTL12_HUMAN	Tubulin--tyrosine ligase-like protein 12 (Inactive tubulin--tyrosine ligase-like protein 12)	Homo sapiens (Human)	5|3|4|1|2|4|15|13|9|12	0|0|1|0|9|11	21	0.83
Q5T5U3	ARHGAP21	RHG21_HUMAN	Rho GTPase-activating protein 21 (Rho GTPase-activating protein 10) (Rho-type GTPase-activating protein 21)	Homo sapiens (Human)	7|6|0|2|0|0|17|9|12|12	1|1|1|1|7|10	21	0.83
Q71RC2	LARP4	LARP4_HUMAN	La-related protein 4 (La ribonucleoprotein domain family member 4)	Homo sapiens (Human)	2|4|3|2|3|3|10|9|9|9	3|3|2|2|3|8	21	0.82
Q8NF37	LPCAT1	PCAT1_HUMAN	Lysophosphatidylcholine acyltransferase 1 (LPC acyltransferase 1) (LPCAT-1) (LysoPC acyltransferase 1) (EC 2.3.1.23) (1-acylglycerol-3-phosphate O-acyltransferase) (EC 2.3.1.51) (1-acylglycerophosphocholine O-acyltransferase) (1-alkenylglycerophosphocholine O-acyltransferase) (EC 2.3.1.25) (1-alkylglycerophosphocholine O-acetyltransferase) (EC 2.3.1.67) (Acetyl-CoA:lyso-platelet-activating factor…	Homo sapiens (Human)	3|4|2|3|2|4|6|4|2|5	5|3|3|1|4|5	21	0.81
Q8TCT9	HM13	SPP_HUMAN	Signal peptide peptidase (EC 3.4.23.-) (Intramembrane protease 1) (IMP-1) (IMPAS-1) (hIMP1) (Minor histocompatibility antigen H13) (Presenilin-like protein 3) (Signal peptide peptidase-like 1)	Homo sapiens (Human)	1|3|2|1|2|2|5|5|6|6	1|3|1|1|7|8	21	0.73
Q8WWI1	LMO7	LMO7_HUMAN	LIM domain only protein 7 (LMO-7) (F-box only protein 20) (LOMP)	Homo sapiens (Human)	19|23|11|8|13|11|39|41|35|39	0|0|1|0|11|9	21	0.86
Q96CD2	PPCDC	COAC_HUMAN	Phosphopantothenoylcysteine decarboxylase (PPC-DC) (EC 4.1.1.36) (CoaC)	Homo sapiens (Human)	1|0|0|0|0|0|0|0|0|0	3|3|3|4|4|4	21	0
Q96KR1	ZFR	ZFR_HUMAN	Zinc finger RNA-binding protein (hZFR) (M-phase phosphoprotein homolog)	Homo sapiens (Human)	8|10|3|1|3|3|27|23|25|22	1|2|1|1|7|9	21	0.86
Q9BXS5	AP1M1	AP1M1_HUMAN	AP-1 complex subunit mu-1 (AP-mu chain family member mu1A) (Adaptor protein complex AP-1 subunit mu-1) (Adaptor-related protein complex 1 subunit mu-1) (Clathrin assembly protein complex 1 mu-1 medium chain 1) (Clathrin coat assembly protein AP47) (Clathrin coat-associated protein AP47) (Golgi adaptor HA1/AP1 adaptin mu-1 subunit) (Mu-adaptin 1) (Mu1A-adaptin)	Homo sapiens (Human)	5|5|1|3|1|2|6|5|4|4	1|2|4|2|4|8	21	0.77
Q9GZS3	SKIC8	SKI8_HUMAN	Superkiller complex protein 8 (Ski8) (Meiotic recombination REC14 protein homolog) (WD repeat-containing protein 61) [Cleaved into: Superkiller complex protein 8, N-terminally processed (WD repeat-containing protein 61, N-terminally processed)]	Homo sapiens (Human)	6|6|3|4|4|5|9|5|9|6	4|3|2|3|6|3	21	0.84
Q9Y2A7	NCKAP1	NCKP1_HUMAN	Nck-associated protein 1 (NAP 1) (Membrane-associated protein HEM-2) (p125Nap1)	Homo sapiens (Human)	19|21|14|8|7|7|16|11|11|15	5|5|4|5|1|1	21	0.86
Q9Y383	LUC7L2	LC7L2_HUMAN	Putative RNA-binding protein Luc7-like 2	Homo sapiens (Human)	3|6|3|6|3|4|14|12|9|9	2|1|2|5|5|6	21	0.86
P0A299	rplL	RL7_SALTY	Large ribosomal subunit protein bL12 (50S ribosomal protein L7/L12) (L8)	Salmonella typhimurium	0|0|0|0|0|0|0|0|0|0	2|4|3|1|6|5	21	0.04
P37426	nrdA	RIR1_SALTY	Ribonucleoside-diphosphate reductase 1 subunit alpha (EC 1.17.4.1) (Protein B1) (Ribonucleoside-diphosphate reductase 1 R1 subunit) (Ribonucleotide reductase 1)	Salmonella typhimurium	0|0|2|0|1|1|1|0|0|0	2|1|1|2|8|7	21	0.23
P60829	darP	DARP_SALTY	Dual-action ribosomal maturation protein DarP (Large ribosomal subunit assembly factor DarP)	Salmonella typhimurium	0|0|0|0|0|0|0|0|0|0	3|2|2|4|5|5	21	0.01
P66764	metK	METK_SALTY	S-adenosylmethionine synthase (AdoMet synthase) (EC 2.5.1.6) (MAT) (Methionine adenosyltransferase)	Salmonella typhimurium	0|0|0|0|0|0|0|0|0|0	2|2|0|0|7|10	21	0.13
O14745	NHERF1	NHRF1_HUMAN	Na(+)/H(+) exchange regulatory cofactor NHE-RF1 (NHERF-1) (Ezrin-radixin-moesin-binding phosphoprotein 50) (EBP50) (Regulatory cofactor of Na(+)/H(+) exchanger) (Sodium-hydrogen exchanger regulatory factor 1) (Solute carrier family 9 isoform A3 regulatory factor 1)	Homo sapiens (Human)	2|2|1|1|1|1|5|5|5|6	2|2|2|1|7|6	20	0.74
O43294	TGFB1I1	TGFI1_HUMAN	Transforming growth factor beta-1-induced transcript 1 protein (Androgen receptor coactivator 55 kDa protein) (Androgen receptor-associated protein of 55 kDa) (Hydrogen peroxide-inducible clone 5 protein) (Hic-5)	Homo sapiens (Human)	10|12|7|2|4|4|12|14|9|11	6|4|0|0|5|5	20	0.86
O60664	PLIN3	PLIN3_HUMAN	Perilipin-3 (47 kDa mannose 6-phosphate receptor-binding protein) (47 kDa MPR-binding protein) (Cargo selection protein TIP47) (Mannose-6-phosphate receptor-binding protein 1) (Placental protein 17) (PP17)	Homo sapiens (Human)	15|17|4|7|5|8|23|25|22|17	1|3|2|3|5|6	20	0.86
O75794	CDC123	CD123_HUMAN	Translation initiation factor eIF2 assembly protein (Cell division cycle protein 123 homolog) (Protein D123) (HT-1080) (PZ32)	Homo sapiens (Human)	3|4|1|2|2|5|7|8|5|6	1|2|4|2|4|7	20	0.81
O75822	EIF3J	EIF3J_HUMAN	Eukaryotic translation initiation factor 3 subunit J (eIF3j) (Eukaryotic translation initiation factor 3 subunit 1) (eIF-3-alpha) (eIF3 p35)	Homo sapiens (Human)	8|9|3|2|3|2|11|14|16|13	2|1|1|4|7|5	20	0.86
P07099	EPHX1	HYEP_HUMAN	Epoxide hydrolase 1 (EC 3.3.2.9) (Epoxide hydratase) (Microsomal epoxide hydrolase) (mEH)	Homo sapiens (Human)	0|0|0|0|2|3|0|0|0|0	2|2|2|2|5|7	20	0.23
P09493	TPM1	TPM1_HUMAN	Tropomyosin alpha-1 chain (Alpha-tropomyosin) (Tropomyosin-1)	Homo sapiens (Human)	2|2|0|0|0|0|6|8|13|11	0|0|0|0|10|10	20	0.75
P15291	B4GALT1	B4GT1_HUMAN	Beta-1,4-galactosyltransferase 1 (Beta-1,4-GalTase 1) (Beta4Gal-T1) (b4Gal-T1) (EC 2.4.1.-) (Beta-N-acetylglucosaminyl-glycolipid beta-1,4-galactosyltransferase) (Beta-N-acetylglucosaminylglycopeptide beta-1,4-galactosyltransferase) (EC 2.4.1.38) (Lactose synthase A protein) (EC 2.4.1.22) (N-acetyllactosamine synthase) (EC 2.4.1.90) (Nal synthase) (Neolactotriaosylceramide beta-1,4-galactosyltran…	Homo sapiens (Human)	1|2|2|1|5|3|1|3|2|1	2|2|3|3|5|5	20	0.71
P15586	GNS	GNS_HUMAN	N-acetylglucosamine-6-sulfatase (EC 3.1.6.14) (Glucosamine-6-sulfatase) (G6S)	Homo sapiens (Human)	3|2|0|0|0|0|4|2|3|4	5|3|2|4|3|3	20	0.68
P23588	EIF4B	IF4B_HUMAN	Eukaryotic translation initiation factor 4B (eIF-4B)	Homo sapiens (Human)	7|7|3|2|5|4|11|12|6|8	4|2|1|2|5|6	20	0.86
P42771	CDKN2A	CDN2A_HUMAN	Cyclin-dependent kinase inhibitor 2A (Cyclin-dependent kinase 4 inhibitor A) (CDK4I) (Multiple tumor suppressor 1) (MTS-1) (p16-INK4a) (p16-INK4) (p16INK4A)	Homo sapiens (Human)	5|2|2|1|2|2|6|6|7|4	1|1|2|1|8|7	20	0.77
P45974	USP5	UBP5_HUMAN	Ubiquitin carboxyl-terminal hydrolase 5 (EC 3.4.19.12) (Deubiquitinating enzyme 5) (Isopeptidase T) (Ubiquitin thioesterase 5) (Ubiquitin-specific-processing protease 5)	Homo sapiens (Human)	13|10|0|0|0|0|11|11|12|9	0|0|0|0|10|10	20	0.83
P61247	RPS3A	RS3A_HUMAN	Small ribosomal subunit protein eS1 (40S ribosomal protein S3a) (v-fos transformation effector protein) (Fte-1)	Homo sapiens (Human)	10|7|5|8|3|5|13|11|11|11	2|4|5|1|5|3	20	0.86
P62888	RPL30	RL30_HUMAN	Large ribosomal subunit protein eL30 (60S ribosomal protein L30)	Homo sapiens (Human)	2|4|2|1|4|2|9|9|11|6	4|3|2|4|4|3	20	0.86
P68400	CSNK2A1	CSK21_HUMAN	Casein kinase II subunit alpha (CK II alpha) (EC 2.7.11.1)	Homo sapiens (Human)	19|16|3|4|4|5|25|19|17|22	0|3|1|1|10|5	20	0.86
Q13057	COASY	COASY_HUMAN	Bifunctional coenzyme A synthase (CoA synthase) (NBP) (POV-2) [Includes: Phosphopantetheine adenylyltransferase (EC 2.7.7.3) (Dephospho-CoA pyrophosphorylase) (Pantetheine-phosphate adenylyltransferase) (PPAT); Dephospho-CoA kinase (DPCK) (EC 2.7.1.24) (Dephosphocoenzyme A kinase) (DPCOAK)]	Homo sapiens (Human)	9|8|1|2|5|4|10|16|12|9	3|2|1|1|7|6	20	0.86
Q13185	CBX3	CBX3_HUMAN	Chromobox protein homolog 3 (HECH) (Heterochromatin protein 1 homolog gamma) (HP1 gamma) (Modifier 2 protein)	Homo sapiens (Human)	8|6|5|5|2|2|13|16|14|11	3|3|3|1|4|6	20	0.86
Q13310	PABPC4	PABP4_HUMAN	Polyadenylate-binding protein 4 (PABP-4) (Poly(A)-binding protein 4) (Activated-platelet protein 1) (APP-1) (Inducible poly(A)-binding protein) (iPABP)	Homo sapiens (Human)	10|11|4|3|3|3|15|15|14|13	2|3|2|3|6|4	20	0.86
Q13547	HDAC1	HDAC1_HUMAN	Histone deacetylase 1 (HD1) (EC 3.5.1.98) (Protein deacetylase HDAC1) (EC 3.5.1.-) (Protein deacylase HDAC1) (EC 3.5.1.-)	Homo sapiens (Human)	12|16|7|4|7|4|31|31|25|29	2|2|3|1|7|5	20	0.86
Q13561	DCTN2	DCTN2_HUMAN	Dynactin subunit 2 (50 kDa dynein-associated polypeptide) (Dynactin complex 50 kDa subunit) (DCTN-50) (p50 dynamitin)	Homo sapiens (Human)	11|15|4|8|6|9|9|8|8|10	3|2|3|3|4|5	20	0.86
Q13617	CUL2	CUL2_HUMAN	Cullin-2 (CUL-2)	Homo sapiens (Human)	32|29|9|6|8|7|24|28|22|22	5|4|4|4|2|1	20	0.86
Q14671	PUM1	PUM1_HUMAN	Pumilio homolog 1 (HsPUM) (Pumilio-1)	Homo sapiens (Human)	11|11|1|2|2|1|18|12|16|15	2|0|0|0|7|11	20	0.84
Q14694	USP10	UBP10_HUMAN	Ubiquitin carboxyl-terminal hydrolase 10 (EC 3.4.19.12) (Deubiquitinating enzyme 10) (Ubiquitin thioesterase 10) (Ubiquitin-specific-processing protease 10)	Homo sapiens (Human)	17|19|7|4|8|8|15|12|17|15	3|2|1|1|6|7	20	0.86
Q16543	CDC37	CDC37_HUMAN	Hsp90 co-chaperone Cdc37 (Hsp90 chaperone protein kinase-targeting subunit) (p50Cdc37) [Cleaved into: Hsp90 co-chaperone Cdc37, N-terminally processed]	Homo sapiens (Human)	6|5|2|3|4|5|11|13|10|13	3|4|2|3|4|4	20	0.86
Q5JVF3	PCID2	PCID2_HUMAN	PCI domain-containing protein 2 (CSN12-like protein)	Homo sapiens (Human)	5|3|1|1|3|1|8|9|9|12	2|3|1|1|7|6	20	0.82
Q6DN03	H2BC20P	H2B2C_HUMAN	Putative histone H2B type 2-C (H2B-clustered histone 20 pseudogene) (Histone H2B.t) (H2B/t)	Homo sapiens (Human)	3|4|5|5|5|3|4|4|4|4	4|3|4|3|3|3	20	0.86
Q8IWA0	WDR75	WDR75_HUMAN	WD repeat-containing protein 75 (U3 small nucleolar RNA-associated protein 17 homolog)	Homo sapiens (Human)	19|19|11|10|13|12|27|30|21|21	3|0|5|3|6|3	20	0.86
Q8IZH2	XRN1	XRN1_HUMAN	5'-3' exoribonuclease 1 (EC 3.1.13.-) (Strand-exchange protein 1 homolog)	Homo sapiens (Human)	15|13|4|3|5|8|29|28|27|27	4|2|3|3|5|3	20	0.86
Q8N884	CGAS	CGAS_HUMAN	Cyclic GMP-AMP synthase (cGAMP synthase) (cGAS) (h-cGAS) (EC 2.7.7.86) (2'3'-cGAMP synthase) (Mab-21 domain-containing protein 1)	Homo sapiens (Human)	1|1|1|0|0|0|2|5|3|5	0|1|1|0|9|9	20	0.45
Q8TDX7	NEK7	NEK7_HUMAN	Serine/threonine-protein kinase Nek7 (EC 2.7.11.34) (Never in mitosis A-related kinase 7) (NimA-related protein kinase 7)	Homo sapiens (Human)	5|4|1|2|2|2|3|1|1|2	2|3|1|2|5|7	20	0.65
Q8WXA9	SREK1	SREK1_HUMAN	Splicing regulatory glutamine/lysine-rich protein 1 (Serine/arginine-rich-splicing regulatory protein 86) (SRrp86) (Splicing factor, arginine/serine-rich 12) (Splicing regulatory protein 508) (SRrp508)	Homo sapiens (Human)	8|6|8|6|3|3|7|10|5|8	3|3|2|2|5|5	20	0.86
Q92878	RAD50	RAD50_HUMAN	DNA repair protein RAD50 (hRAD50) (EC 3.6.-.-)	Homo sapiens (Human)	9|13|4|5|8|7|28|24|31|25	2|0|1|0|9|8	20	0.86
Q96CN9	GCC1	GCC1_HUMAN	GRIP and coiled-coil domain-containing protein 1 (Golgi coiled-coil protein 1)	Homo sapiens (Human)	9|7|1|0|1|0|15|11|13|11	4|3|5|4|2|2	20	0.86
Q96GM8	TOE1	TOE1_HUMAN	Target of EGR1 protein 1	Homo sapiens (Human)	10|5|5|3|5|6|9|6|4|4	1|2|3|2|7|5	20	0.83
Q9BRJ6	C7orf50	CHOLN_HUMAN	Protein cholesin	Homo sapiens (Human)	1|1|5|6|6|6|3|6|4|4	2|4|4|4|2|4	20	0.86
Q9BRX2	PELO	PELO_HUMAN	Protein pelota homolog (hPelota) (Protein Dom34 homolog)	Homo sapiens (Human)	5|4|3|3|2|3|2|4|4|3	3|4|2|3|4|4	20	0.81
Q9H2M9	RAB3GAP2	RBGPR_HUMAN	Rab3 GTPase-activating protein non-catalytic subunit (RGAP-iso) (Rab3 GTPase-activating protein 150 kDa subunit) (Rab3-GAP p150) (Rab3-GAP150) (Rab3-GAP regulatory subunit)	Homo sapiens (Human)	29|32|13|8|7|9|23|21|21|21	5|4|1|2|3|5	20	0.86
Q9H444	CHMP4B	CHM4B_HUMAN	Charged multivesicular body protein 4b (Chromatin-modifying protein 4b) (CHMP4b) (SNF7 homolog associated with Alix 1) (SNF7-2) (hSnf7-2) (Vacuolar protein sorting-associated protein 32-2) (Vps32-2) (hVps32-2)	Homo sapiens (Human)	8|10|4|5|7|8|10|9|7|6	6|4|3|3|3|1	20	0.86
Q9NVZ3	NECAP2	NECP2_HUMAN	Adaptin ear-binding coat-associated protein 2 (NECAP endocytosis-associated protein 2) (NECAP-2)	Homo sapiens (Human)	5|7|1|4|1|1|4|2|6|5	2|2|0|3|8|5	20	0.77
Q9UDY4	DNAJB4	DNJB4_HUMAN	DnaJ homolog subfamily B member 4 (Heat shock 40 kDa protein 1 homolog) (HSP40 homolog) (Heat shock protein 40 homolog) (Human liver DnaJ-like protein)	Homo sapiens (Human)	2|2|1|2|4|4|9|8|7|7	4|2|2|2|5|5	20	0.83
Q9UGI8	TES	TES_HUMAN	Testin (TESS)	Homo sapiens (Human)	2|2|2|2|2|3|14|10|12|15	4|5|1|1|5|4	20	0.86
Q9Y487	ATP6V0A2	VPP2_HUMAN	V-type proton ATPase 116 kDa subunit a 2 (V-ATPase 116 kDa subunit a 2) (Lysosomal H(+)-transporting ATPase V0 subunit a 2) (TJ6) (Vacuolar proton translocating ATPase 116 kDa subunit a isoform 2)	Homo sapiens (Human)	0|1|0|0|0|0|1|0|1|0	3|2|4|4|4|3	20	0.06
Q9Y4F1	FARP1	FARP1_HUMAN	FERM, ARHGEF and pleckstrin domain-containing protein 1 (Chondrocyte-derived ezrin-like protein) (FERM, RhoGEF and pleckstrin domain-containing protein 1) (Pleckstrin homology domain-containing family C member 2) (PH domain-containing family C member 2)	Homo sapiens (Human)	2|4|0|2|0|0|8|8|9|7	2|0|0|1|8|9	20	0.77
Q9Y5Y2	NUBP2	NUBP2_HUMAN	Cytosolic Fe-S cluster assembly factor NUBP2 (Nucleotide-binding protein 2) (NBP 2)	Homo sapiens (Human)	7|7|3|4|3|6|5|5|4|5	4|3|5|3|2|3	20	0.83
P0AA28	trxA	THIO_SALTY	Thioredoxin 1 (Trx-1)	Salmonella typhimurium	0|0|0|0|0|0|0|0|0|0	5|4|1|1|4|5	20	0.09
P66795	qseB	QSEB_SALTY	Transcriptional regulatory protein QseB	Salmonella typhimurium	0|0|0|0|0|0|0|0|0|0	1|3|2|2|8|4	20	0.05
Q8ZPM9	pdxH	PDXH_SALTY	Pyridoxine/pyridoxamine 5'-phosphate oxidase (EC 1.4.3.5) (PNP/PMP oxidase) (PNPOx) (Pyridoxal 5'-phosphate synthase)	Salmonella typhimurium	0|0|0|0|0|0|0|0|0|0	1|5|1|1|5|7	20	0.16
O00220	TNFRSF10A	TR10A_HUMAN	Tumor necrosis factor receptor superfamily member 10A (Death receptor 4) (TNF-related apoptosis-inducing ligand receptor 1) (TRAIL receptor 1) (TRAIL-R1) (CD antigen CD261)	Homo sapiens (Human)	3|2|0|0|0|1|0|1|0|0	1|2|3|1|6|6	19	0.25
O00505	KPNA3	IMA4_HUMAN	Importin subunit alpha-4 (Importin alpha Q2) (Qip2) (Karyopherin subunit alpha-3) (SRP1-gamma)	Homo sapiens (Human)	10|9|6|4|5|6|10|10|7|8	2|4|3|3|3|4	19	0.86
O14744	PRMT5	ANM5_HUMAN	Protein arginine N-methyltransferase 5 (PRMT5) (EC 2.1.1.320) (72 kDa ICln-binding protein) (Histone-arginine N-methyltransferase PRMT5) (Jak-binding protein 1) (Shk1 kinase-binding protein 1 homolog) (SKB1 homolog) (SKB1Hs) [Cleaved into: Protein arginine N-methyltransferase 5, N-terminally processed]	Homo sapiens (Human)	11|14|6|6|7|9|18|24|17|19	2|2|0|0|8|7	19	0.86
O15056	SYNJ2	SYNJ2_HUMAN	Synaptojanin-2 (EC 3.1.3.36) (Synaptic inositol 1,4,5-trisphosphate 5-phosphatase 2)	Homo sapiens (Human)	15|15|3|3|6|7|7|7|5|9	3|5|3|4|2|2	19	0.86
P04183	TK1	KITH_HUMAN	Thymidine kinase, cytosolic (EC 2.7.1.21)	Homo sapiens (Human)	9|6|0|0|0|1|3|5|5|4	4|3|4|2|4|2	19	0.81
P12074	COX6A1	CX6A1_HUMAN	Cytochrome c oxidase subunit 6A1, mitochondrial (Cytochrome c oxidase polypeptide VIa-liver) (Cytochrome c oxidase subunit VIA-liver) (COX VIa-L)	Homo sapiens (Human)	2|3|2|1|3|2|2|3|4|2	3|3|3|1|6|3	19	0.73
P25398	RPS12	RS12_HUMAN	Small ribosomal subunit protein eS12 (40S ribosomal protein S12)	Homo sapiens (Human)	1|2|1|1|2|3|6|8|5|8	3|2|4|2|4|4	19	0.82
P25685	DNAJB1	DNJB1_HUMAN	DnaJ homolog subfamily B member 1 (DnaJ protein homolog 1) (Heat shock 40 kDa protein 1) (HSP40) (Heat shock protein 40) (Human DnaJ protein 1) (hDj-1)	Homo sapiens (Human)	7|6|4|4|5|4|7|8|6|7	2|1|3|1|5|7	19	0.83
P38117	ETFB	ETFB_HUMAN	Electron transfer flavoprotein subunit beta (Beta-ETF)	Homo sapiens (Human)	0|0|0|0|1|1|0|0|1|1	1|1|1|3|6|7	19	0.22
P61981	YWHAG	1433G_HUMAN	14-3-3 protein gamma (Protein kinase C inhibitor protein 1) (KCIP-1) [Cleaved into: 14-3-3 protein gamma, N-terminally processed]	Homo sapiens (Human)	5|5|2|2|2|2|12|13|10|13	3|1|2|2|5|6	19	0.86
Q13435	SF3B2	SF3B2_HUMAN	Splicing factor 3B subunit 2 (Pre-mRNA-splicing factor SF3b 145 kDa subunit) (SF3b145) (Spliceosome-associated protein 145) (SAP 145)	Homo sapiens (Human)	37|32|12|14|16|14|76|85|73|73	1|1|2|1|8|6	19	0.86
Q15058	KIF14	KIF14_HUMAN	Kinesin-like protein KIF14	Homo sapiens (Human)	15|13|4|3|5|7|16|18|16|8	3|4|0|2|3|7	19	0.86
Q15287	RNPS1	RNPS1_HUMAN	RNA-binding protein with serine-rich domain 1 (SR-related protein LDC2)	Homo sapiens (Human)	4|2|2|6|4|3|6|6|5|5	2|2|2|2|5|6	19	0.82
Q15437	SEC23B	SC23B_HUMAN	Protein transport protein Sec23B (hSec23B) (SEC23-related protein B)	Homo sapiens (Human)	7|9|3|3|2|3|10|14|13|8	0|0|0|0|9|10	19	0.83
Q16718	NDUFA5	NDUA5_HUMAN	NADH dehydrogenase [ubiquinone] 1 alpha subcomplex subunit 5 (Complex I subunit B13) (Complex I-13kD-B) (CI-13kD-B) (NADH-ubiquinone oxidoreductase 13 kDa-B subunit)	Homo sapiens (Human)	0|2|0|0|0|0|4|3|3|5	2|3|0|1|6|7	19	0.59
Q16881	TXNRD1	TRXR1_HUMAN	Thioredoxin reductase 1, cytoplasmic (TR) (EC 1.8.1.9) (Gene associated with retinoic and interferon-induced mortality 12 protein) (GRIM-12) (Gene associated with retinoic and IFN-induced mortality 12 protein) (KM-102-derived reductase-like factor) (Peroxidase TXNRD1) (EC 1.11.1.2) (Thioredoxin reductase TR1)	Homo sapiens (Human)	14|14|4|6|7|7|6|7|4|4	5|5|2|3|2|2	19	0.86
Q562R1	ACTBL2	ACTBL_HUMAN	Beta-actin-like protein 2 (Kappa-actin)	Homo sapiens (Human)	2|1|1|0|1|1|1|4|3|2	1|5|1|2|4|6	19	0.58
Q5JPH6	EARS2	SYEM_HUMAN	Nondiscriminating glutamyl-tRNA synthetase EARS2, mitochondrial (EC 6.1.1.24) (Glutamate--tRNA(Gln) ligase EARS2, mitochondrial) (EC 6.1.1.17) (Glutamyl-tRNA synthetase) (GluRS) (Mitochondrial glutamyl-tRNA synthetase) (mtGluRS)	Homo sapiens (Human)	3|3|0|0|1|0|0|0|0|2	2|5|2|1|5|4	19	0.44
Q6WCQ1	MPRIP	MPRIP_HUMAN	Myosin phosphatase Rho-interacting protein (M-RIP) (Rho-interacting protein 3) (RIP3) (p116Rip)	Homo sapiens (Human)	19|22|8|8|9|15|34|31|33|39	3|0|0|1|7|8	19	0.86
Q8N6T3	ARFGAP1	ARFG1_HUMAN	ADP-ribosylation factor GTPase-activating protein 1 (ARF GAP 1) (ADP-ribosylation factor 1 GTPase-activating protein) (ARF1 GAP) (ARF1-directed GTPase-activating protein)	Homo sapiens (Human)	5|5|0|1|5|4|9|6|7|9	2|2|1|0|6|8	19	0.82
Q8TEX9	IPO4	IPO4_HUMAN	Importin-4 (Imp4) (Importin-4b) (Imp4b) (Ran-binding protein 4) (RanBP4)	Homo sapiens (Human)	5|6|3|3|2|2|6|5|6|6	4|1|4|2|4|4	19	0.86
Q92973	TNPO1	TNPO1_HUMAN	Transportin-1 (Importin beta-2) (Karyopherin beta-2) (M9 region interaction protein) (MIP)	Homo sapiens (Human)	11|12|5|5|8|8|9|19|8|13	2|1|3|3|6|4	19	0.86
Q96SK2	TMEM209	TM209_HUMAN	Transmembrane protein 209	Homo sapiens (Human)	4|4|1|1|2|1|7|9|8|9	3|2|0|0|6|8	19	0.81
Q99497	PARK7	PARK7_HUMAN	Parkinson disease protein 7 (Maillard deglycase) (Oncogene DJ1) (Parkinsonism-associated deglycase) (Protein DJ-1) (DJ-1) (Protein/nucleic acid deglycase DJ-1) (EC 3.1.2.-, EC 3.5.1.-, EC 3.5.1.124)	Homo sapiens (Human)	2|2|3|3|1|1|8|7|6|6	2|2|3|2|3|7	19	0.8
Q99700	ATXN2	ATX2_HUMAN	Ataxin-2 (Spinocerebellar ataxia type 2 protein) (Trinucleotide repeat-containing gene 13 protein)	Homo sapiens (Human)	8|7|2|3|8|6|10|13|7|9	5|0|2|1|4|7	19	0.86
Q9C0C2	TNKS1BP1	TB182_HUMAN	182 kDa tankyrase-1-binding protein	Homo sapiens (Human)	35|30|2|2|6|8|28|32|34|35	1|1|0|0|9|8	19	0.86
Q9NYY8	FASTKD2	FAKD2_HUMAN	FAST kinase domain-containing protein 2, mitochondrial	Homo sapiens (Human)	2|3|1|1|2|1|3|4|3|3	2|2|4|1|6|4	19	0.71
Q9Y2H6	FNDC3A	FND3A_HUMAN	Fibronectin type-III domain-containing protein 3A (Human gene expressed in odontoblasts)	Homo sapiens (Human)	5|4|3|2|5|4|4|2|4|5	0|0|0|0|9|10	19	0.7
Q9Y478	PRKAB1	AAKB1_HUMAN	5'-AMP-activated protein kinase subunit beta-1 (AMPK subunit beta-1) (AMPKb)	Homo sapiens (Human)	8|7|1|4|1|0|4|5|4|3	5|3|0|4|3|4	19	0.82
Q9Y6M7	SLC4A7	S4A7_HUMAN	Sodium bicarbonate cotransporter 3 (Electroneutral Na/HCO(3) cotransporter) (Sodium bicarbonate cotransporter 2) (Sodium bicarbonate cotransporter 2b) (Bicarbonate transporter) (Solute carrier family 4 member 7)	Homo sapiens (Human)	8|13|3|4|5|3|10|10|7|10	3|4|0|1|6|5	19	0.86
H9L427	bipA	BIPA_SALTY	Large ribosomal subunit assembly factor BipA (EC 3.6.5.-) (50S ribosomal subunit assembly factor BipA) (GTP-binding protein BipA) (Ribosome-dependent GTPase BipA)	Salmonella typhimurium	0|0|0|0|0|0|0|0|0|0	4|3|0|1|5|6	19	0.1
P14845	carA	CARA_SALTY	Carbamoyl phosphate synthase small chain (EC 6.3.5.5) (Carbamoyl phosphate synthetase glutamine chain)	Salmonella typhimurium	0|0|0|0|0|0|0|0|0|0	3|3|0|0|7|6	19	0.1
P58663	rcsB	RCSB_SALTY	Transcriptional regulatory protein RcsB	Salmonella typhimurium	0|0|0|0|0|0|0|0|0|0	5|2|4|1|4|3	19	0.04
P66738	frr	RRF_SALTY	Ribosome-recycling factor (RRF) (Ribosome-releasing factor)	Salmonella typhimurium	1|1|1|1|5|2|2|3|3|3	4|4|3|4|2|2	19	0.76
Q8ZPP5	ssrA	SPIR_SALTY	Sensor histidine kinase SsrA (EC 2.7.13.3)	Salmonella typhimurium	0|0|0|0|0|0|0|0|0|0	2|4|2|1|4|6	19	0.05
Q9L6L9	fre	FRE_SALTY	NAD(P)H-flavin reductase (EC 1.5.1.41) (FMN reductase) (Ferrisiderophore reductase C) (NAD(P)H:flavin oxidoreductase) (Riboflavin reductase [NAD(P)H])	Salmonella typhimurium	0|0|0|0|0|0|0|0|0|0	3|4|2|3|3|4	19	0.01
A3KMH1	VWA8	VWA8_HUMAN	von Willebrand factor A domain-containing protein 8 (PEX7-binding protein 2) (P7BP2)	Homo sapiens (Human)	1|0|0|0|2|0|0|0|1|1	5|3|0|0|4|6	18	0.16
A6NHL2	TUBAL3	TBAL3_HUMAN	Tubulin alpha chain-like 3 (EC 3.6.5.-)	Homo sapiens (Human)	3|3|1|1|2|2|2|1|2|1	3|3|3|2|3|4	18	0.72
O00487	PSMD14	PSDE_HUMAN	26S proteasome non-ATPase regulatory subunit 14 (EC 3.4.19.-) (26S proteasome regulatory subunit RPN11) (26S proteasome-associated PAD1 homolog 1)	Homo sapiens (Human)	11|9|5|7|7|6|9|15|8|14	3|3|2|2|5|3	18	0.86
O43447	PPIH	PPIH_HUMAN	Peptidyl-prolyl cis-trans isomerase H (PPIase H) (EC 5.2.1.8) (Rotamase H) (Small nuclear ribonucleoprotein particle-specific cyclophilin H) (CypH) (U-snRNP-associated cyclophilin SnuCyp-20) (USA-CYP)	Homo sapiens (Human)	6|6|2|2|2|2|7|11|7|10	2|2|1|1|6|6	18	0.83
O75475	PSIP1	PSIP1_HUMAN	PC4 and SFRS1-interacting protein (CLL-associated antigen KW-7) (Dense fine speckles 70 kDa protein) (DFS 70) (Lens epithelium-derived growth factor) (Transcriptional coactivator p75/p52)	Homo sapiens (Human)	13|11|5|6|6|8|30|25|21|24	2|2|3|1|5|5	18	0.86
O95372	LYPLA2	LYPA2_HUMAN	Acyl-protein thioesterase 2 (APT-2) (EC 3.1.2.-) (Lysophospholipase II) (LPL-II) (LysoPLA II) (Palmitoyl-protein hydrolase) (EC 3.1.2.22)	Homo sapiens (Human)	5|9|3|3|4|6|11|14|5|11	2|3|2|2|5|4	18	0.86
O95478	NSA2	NSA2_HUMAN	Ribosome biogenesis protein NSA2 homolog (Hairy cell leukemia protein 1) (TGF-beta-inducible nuclear protein 1)	Homo sapiens (Human)	2|3|1|2|4|3|4|3|4|4	2|4|3|3|3|3	18	0.81
O95819	MAP4K4	M4K4_HUMAN	Mitogen-activated protein kinase kinase kinase kinase 4 (EC 2.7.11.1) (HPK/GCK-like kinase HGK) (MAPK/ERK kinase kinase kinase 4) (MEK kinase kinase 4) (MEKKK 4) (Nck-interacting kinase)	Homo sapiens (Human)	8|7|5|4|3|3|3|8|8|6	6|5|0|1|4|2	18	0.83
P12694	BCKDHA	ODBA_HUMAN	2-oxoisovalerate dehydrogenase subunit alpha, mitochondrial (EC 1.2.4.4) (Branched-chain alpha-keto acid dehydrogenase E1 component alpha chain) (BCKDE1A) (BCKDH E1-alpha)	Homo sapiens (Human)	0|0|4|3|2|3|2|3|4|3	1|2|0|2|7|6	18	0.66
P31350	RRM2	RIR2_HUMAN	Ribonucleoside-diphosphate reductase subunit M2 (EC 1.17.4.1) (Ribonucleotide reductase small chain) (Ribonucleotide reductase small subunit)	Homo sapiens (Human)	4|4|0|0|0|0|3|2|1|1	1|1|2|2|5|7	18	0.57
P41567	EIF1	EIF1_HUMAN	Eukaryotic translation initiation factor 1 (eIF1) (A121) (Protein translation factor SUI1 homolog) (Sui1iso1)	Homo sapiens (Human)	1|0|1|2|1|1|2|3|2|1	1|2|1|2|6|6	18	0.46
P42166	TMPO	LAP2A_HUMAN	Lamina-associated polypeptide 2, isoform alpha (Thymopoietin isoform alpha) (TP alpha) (Thymopoietin-related peptide isoform alpha) (TPRP isoform alpha) [Cleaved into: Thymopoietin (TP) (Splenin); Thymopentin (TP5)]	Homo sapiens (Human)	37|34|18|19|17|20|56|43|42|52	3|2|0|1|6|6	18	0.86
P42285	MTREX	MTREX_HUMAN	Exosome RNA helicase MTR4 (EC 3.6.4.13) (ATP-dependent RNA helicase DOB1) (ATP-dependent RNA helicase SKIV2L2) (Superkiller viralicidic activity 2-like 2) (TRAMP-like complex helicase)	Homo sapiens (Human)	28|26|16|16|11|17|34|30|25|28	0|1|2|1|8|6	18	0.86
P53990	IST1	IST1_HUMAN	IST1 homolog (hIST1) (Charged multivesicular body protein 8) (CHMP8) (Putative MAPK-activating protein PM28)	Homo sapiens (Human)	13|11|3|4|4|3|15|8|9|10	3|2|2|2|4|5	18	0.86
P55327	TPD52	TPD52_HUMAN	Tumor protein D52 (Protein N8)	Homo sapiens (Human)	2|3|2|2|2|1|5|6|4|5	3|2|2|2|5|4	18	0.8
P56134	ATP5MF	ATPK_HUMAN	ATP synthase F(0) complex subunit f, mitochondrial (ATP synthase membrane subunit f)	Homo sapiens (Human)	4|4|2|3|3|3|3|4|3|4	2|1|3|1|6|5	18	0.79
P57740	NUP107	NU107_HUMAN	Nuclear pore complex protein Nup107 (107 kDa nucleoporin) (Nucleoporin Nup107)	Homo sapiens (Human)	13|8|3|6|6|3|16|12|15|13	0|0|1|0|9|8	18	0.86
P61289	PSME3	PSME3_HUMAN	Proteasome activator complex subunit 3 (11S regulator complex subunit gamma) (REG-gamma) (Activator of multicatalytic protease subunit 3) (Ki nuclear autoantigen) (Proteasome activator 28 subunit gamma) (PA28g) (PA28gamma)	Homo sapiens (Human)	44|41|21|16|24|23|43|40|40|39	2|1|3|3|2|7	18	0.86
P84085	ARF5	ARF5_HUMAN	ADP-ribosylation factor 5	Homo sapiens (Human)	2|4|2|1|1|1|9|8|6|8	0|1|1|0|8|8	18	0.79
Q02241	KIF23	KIF23_HUMAN	Kinesin-like protein KIF23 (Kinesin-like protein 5) (Mitotic kinesin-like protein 1)	Homo sapiens (Human)	14|21|4|5|4|6|15|13|21|16	1|0|1|1|8|7	18	0.86
Q13618	CUL3	CUL3_HUMAN	Cullin-3 (CUL-3)	Homo sapiens (Human)	7|7|4|3|4|6|12|13|10|9	3|1|3|1|5|5	18	0.86
Q14232	EIF2B1	EI2BA_HUMAN	Translation initiation factor eIF2B subunit alpha (eIF2B GDP-GTP exchange factor subunit alpha)	Homo sapiens (Human)	2|3|4|3|4|4|1|2|1|2	1|3|3|3|4|4	18	0.79
Q15042	RAB3GAP1	RB3GP_HUMAN	Rab3 GTPase-activating protein catalytic subunit (RAB3 GTPase-activating protein 130 kDa subunit) (Rab3-GAP p130) (Rab3-GAP)	Homo sapiens (Human)	29|23|6|4|8|8|15|17|18|13	3|5|2|3|2|3	18	0.86
Q15637	SF1	SF01_HUMAN	Splicing factor 1 (Mammalian branch point-binding protein) (BBP) (mBBP) (Transcription factor ZFM1) (Zinc finger gene in MEN1 locus) (Zinc finger protein 162)	Homo sapiens (Human)	19|14|10|6|8|10|32|29|29|25	1|1|2|0|9|5	18	0.86
Q15654	TRIP6	TRIP6_HUMAN	Thyroid receptor-interacting protein 6 (TR-interacting protein 6) (TRIP-6) (Opa-interacting protein 1) (OIP-1) (Zyxin-related protein 1) (ZRP-1)	Homo sapiens (Human)	5|12|2|2|5|4|13|13|9|10	3|3|2|1|4|5	18	0.86
Q8N1B4	VPS52	VPS52_HUMAN	Vacuolar protein sorting-associated protein 52 homolog (SAC2 suppressor of actin mutations 2-like protein)	Homo sapiens (Human)	3|5|1|2|3|2|5|4|2|3	4|2|2|1|5|4	18	0.79
Q92564	DCUN1D4	DCNL4_HUMAN	DCN1-like protein 4 (DCNL4) (DCUN1 domain-containing protein 4) (Defective in cullin neddylation protein 1-like protein 4)	Homo sapiens (Human)	0|0|0|0|0|0|0|2|0|0	2|2|3|2|6|3	18	0.12
Q92609	TBC1D5	TBCD5_HUMAN	TBC1 domain family member 5	Homo sapiens (Human)	4|4|1|0|2|3|14|13|6|7	3|3|2|4|3|3	18	0.86
Q969S9	GFM2	RRF2M_HUMAN	Ribosome-releasing factor 2, mitochondrial (RRF2mt) (EC 3.6.5.-) (Elongation factor G 2, mitochondrial) (EF-G2mt) (mEF-G 2) (Elongation factor G2) (hEFG2)	Homo sapiens (Human)	0|2|0|0|0|0|2|1|1|2	3|6|0|0|5|4	18	0.21
Q96CX2	KCTD12	KCD12_HUMAN	BTB/POZ domain-containing protein KCTD12 (Pfetin) (Predominantly fetal expressed T1 domain)	Homo sapiens (Human)	4|3|0|0|3|2|8|9|5|5	1|2|0|1|9|5	18	0.77
Q96MF7	NSMCE2	NSE2_HUMAN	E3 SUMO-protein ligase NSE2 (EC 2.3.2.-) (E3 SUMO-protein transferase NSE2) (MMS21 homolog) (hMMS21) (Non-structural maintenance of chromosomes element 2 homolog) (Non-SMC element 2 homolog)	Homo sapiens (Human)	2|3|2|2|1|2|2|1|1|1	3|4|6|3|1|1	18	0.62
Q9BW92	TARS2	SYTM_HUMAN	Threonine--tRNA ligase, mitochondrial (EC 6.1.1.3) (Threonyl-tRNA synthetase) (ThrRS) (Threonyl-tRNA synthetase-like 1)	Homo sapiens (Human)	0|1|1|0|0|0|2|2|3|4	4|3|1|0|6|4	18	0.53
Q9H845	ACAD9	ACAD9_HUMAN	Complex I assembly factor ACAD9, mitochondrial (Acyl-CoA dehydrogenase family member 9) (ACAD-9) (EC 1.3.8.-)	Homo sapiens (Human)	1|2|0|0|3|2|1|2|2|1	1|3|1|1|7|5	18	0.46
Q9H8H2	DDX31	DDX31_HUMAN	ATP-dependent DNA helicase DDX31 (EC 5.6.2.-) (DEAD box protein 31) (Helicain) (Probable ATP-dependent RNA helicase DDX31) (EC 3.6.4.13)	Homo sapiens (Human)	4|7|4|5|2|4|6|5|3|6	3|3|2|1|5|4	18	0.83
Q9P003	CNIH4	CNIH4_HUMAN	Protein cornichon homolog 4 (CNIH-4) (Cornichon family AMPA receptor auxiliary protein 4)	Homo sapiens (Human)	2|1|0|0|0|0|5|5|5|5	0|1|0|0|8|9	18	0.58
Q9Y2R4	DDX52	DDX52_HUMAN	Probable ATP-dependent RNA helicase DDX52 (EC 3.6.4.13) (ATP-dependent RNA helicase ROK1-like) (DEAD box protein 52)	Homo sapiens (Human)	14|14|4|9|6|6|10|14|9|8	1|2|2|2|5|6	18	0.86
Q9Y512	SAMM50	SAM50_HUMAN	Sorting and assembly machinery component 50 homolog (Transformation-related gene 3 protein) (TRG-3)	Homo sapiens (Human)	7|7|4|2|7|5|9|9|4|6	1|1|2|0|6|8	18	0.83
O68883	gltA	CISY_SALTY	Citrate synthase (EC 2.3.3.16)	Salmonella typhimurium	0|0|0|0|0|0|0|0|0|0	1|3|2|1|5|6	18	0.12
P0A2E3	rpoD	RPOD_SALTY	RNA polymerase sigma factor RpoD (Sigma-70)	Salmonella typhimurium	0|0|0|0|0|0|0|0|0|0	0|1|0|0|9|8	18	0.27
P0CL06	otsA	OTSA_SALTY	Trehalose-6-phosphate synthase (TPS) (EC 2.4.1.15) (Alpha,alpha-trehalose-phosphate synthase [UDP-forming]) (Osmoregulatory trehalose synthesis protein A) (OtsA) (UDP-glucose-glucosephosphate glucosyltransferase)	Salmonella typhimurium	0|0|0|0|0|0|0|0|0|0	1|1|0|1|7|8	18	0.27
P60726	rplD	RL4_SALTY	Large ribosomal subunit protein uL4 (50S ribosomal protein L4)	Salmonella typhimurium	0|0|0|0|0|0|0|0|0|0	2|3|1|1|5|6	18	0.12
Q7CPH8	secB	SECB_SALTY	Protein-export protein SecB	Salmonella typhimurium	0|0|0|0|0|0|0|0|0|0	3|1|1|1|7|5	18	0.17
Q8ZLM1	rpsM	RS13_SALTY	Small ribosomal subunit protein uS13 (30S ribosomal protein S13)	Salmonella typhimurium	0|0|0|0|0|0|0|0|0|0	1|2|1|2|7|5	18	0.14
O00165	HAX1	HAX1_HUMAN	HCLS1-associated protein X-1 (HS1-associating protein X-1) (HAX-1) (HS1-binding protein 1) (HSP1BP-1)	Homo sapiens (Human)	0|0|4|4|6|4|3|4|4|6	4|4|4|3|1|1	17	0.82
O43324	EEF1E1	MCA3_HUMAN	Eukaryotic translation elongation factor 1 epsilon-1 (Aminoacyl tRNA synthetase complex-interacting multifunctional protein 3) (Elongation factor p18) (Multisynthase complex auxiliary component p18)	Homo sapiens (Human)	5|5|6|6|5|7|12|9|10|9	2|2|2|4|4|3	17	0.86
O75223	GGCT	GGCT_HUMAN	Gamma-glutamylcyclotransferase (EC 4.3.2.9) (Cytochrome c-releasing factor 21)	Homo sapiens (Human)	1|1|0|0|2|0|5|4|4|5	3|1|1|3|5|4	17	0.74
O95292	VAPB	VAPB_HUMAN	Vesicle-associated membrane protein-associated protein B/C (VAMP-B/VAMP-C) (VAMP-associated protein B/C) (VAP-B/VAP-C)	Homo sapiens (Human)	5|5|1|0|2|1|10|7|8|8	1|1|0|0|7|8	17	0.81
P05198	EIF2S1	IF2A_HUMAN	Eukaryotic translation initiation factor 2 subunit 1 (Eukaryotic translation initiation factor 2 subunit alpha) (eIF-2-alpha) (eIF-2A) (eIF-2alpha) (eIF2-alpha)	Homo sapiens (Human)	9|9|2|3|3|3|10|8|9|10	2|2|3|1|4|5	17	0.86
P11182	DBT	ODB2_HUMAN	Lipoamide acyltransferase component of branched-chain alpha-keto acid dehydrogenase complex, mitochondrial (EC 2.3.1.168) (52 kDa mitochondrial autoantigen of primary biliary cirrhosis) (Branched chain 2-oxo-acid dehydrogenase complex component E2) (BCOADC-E2) (Branched-chain alpha-keto acid dehydrogenase complex component E2) (BCKAD-E2) (BCKADE2) (BCKDH-E2) (Dihydrolipoamide acetyltransferase co…	Homo sapiens (Human)	1|0|1|0|0|0|0|0|1|0	2|2|0|0|5|8	17	0.21
P11233	RALA	RALA_HUMAN	Ras-related protein Ral-A (EC 3.6.5.2)	Homo sapiens (Human)	2|2|3|3|2|1|6|2|2|1	2|3|3|5|2|2	17	0.77
P11387	TOP1	TOP1_HUMAN	DNA topoisomerase 1 (EC 5.6.2.1) (DNA topoisomerase I)	Homo sapiens (Human)	6|9|3|2|3|7|10|13|12|11	1|2|1|4|5|4	17	0.86
P16401	H1-5	H15_HUMAN	Histone H1.5 (Histone H1a) (Histone H1b) (Histone H1s-3)	Homo sapiens (Human)	0|3|5|7|4|6|13|14|16|15	1|5|3|3|3|2	17	0.86
P25789	PSMA4	PSA4_HUMAN	Proteasome subunit alpha type-4 (Macropain subunit C9) (Multicatalytic endopeptidase complex subunit C9) (Proteasome component C9) (Proteasome subunit L) (Proteasome subunit alpha-3) (alpha-3)	Homo sapiens (Human)	5|2|4|3|5|4|8|9|10|7	2|2|2|3|4|4	17	0.86
P27449	ATP6V0C	VATL_HUMAN	V-type proton ATPase 16 kDa proteolipid subunit c (V-ATPase 16 kDa proteolipid subunit c) (Vacuolar proton pump 16 kDa proteolipid subunit c)	Homo sapiens (Human)	0|0|0|0|0|0|0|0|0|0	2|3|0|0|5|7	17	0.12
P30153	PPP2R1A	2AAA_HUMAN	Serine/threonine-protein phosphatase 2A 65 kDa regulatory subunit A alpha isoform (PP2Aa) (Medium tumor antigen-associated 61 kDa protein) (PP2A subunit A isoform PR65-alpha) (PP2A subunit A isoform R1-alpha)	Homo sapiens (Human)	4|6|1|2|2|1|13|14|12|12	3|0|1|0|5|8	17	0.84
P35250	RFC2	RFC2_HUMAN	Replication factor C subunit 2 (Activator 1 40 kDa subunit) (A1 40 kDa subunit) (Activator 1 subunit 2) (Replication factor C 40 kDa subunit) (RF-C 40 kDa subunit) (RFC40)	Homo sapiens (Human)	13|12|5|3|5|5|18|14|12|7	3|4|3|1|4|2	17	0.86
P35610	SOAT1	SOAT1_HUMAN	Sterol O-acyltransferase 1 (EC 2.3.1.26) (Acyl-coenzyme A:cholesterol acyltransferase 1) (ACAT-1) (Cholesterol acyltransferase 1)	Homo sapiens (Human)	8|6|3|3|2|2|3|3|5|5	1|2|2|3|6|3	17	0.82
P42566	EPS15	EPS15_HUMAN	Epidermal growth factor receptor substrate 15 (Protein Eps15) (Protein AF-1p)	Homo sapiens (Human)	16|13|3|3|5|5|16|17|12|14	4|2|0|1|5|5	17	0.86
P46734	MAP2K3	MP2K3_HUMAN	Dual specificity mitogen-activated protein kinase kinase 3 (MAP kinase kinase 3) (MAPKK 3) (EC 2.7.12.2) (MAPK/ERK kinase 3) (MEK 3) (Stress-activated protein kinase kinase 2) (SAPK kinase 2) (SAPKK-2) (SAPKK2)	Homo sapiens (Human)	0|2|0|0|0|0|5|6|6|5	1|1|0|0|7|8	17	0.64
P49756	RBM25	RBM25_HUMAN	RNA-binding protein 25 (Arg/Glu/Asp-rich protein of 120 kDa) (RED120) (Protein S164) (RNA-binding motif protein 25) (RNA-binding region-containing protein 7)	Homo sapiens (Human)	15|20|9|8|12|9|32|40|33|32	2|2|2|1|5|5	17	0.86
P50502	ST13	F10A1_HUMAN	Hsc70-interacting protein (Hip) (Aging-associated protein 2) (Progesterone receptor-associated p48 protein) (Protein FAM10A1) (Putative tumor suppressor ST13) (Renal carcinoma antigen NY-REN-33) (Suppression of tumorigenicity 13 protein)	Homo sapiens (Human)	9|10|3|2|3|4|16|19|16|15	1|1|0|0|8|7	17	0.86
P60228	EIF3E	EIF3E_HUMAN	Eukaryotic translation initiation factor 3 subunit E (eIF3e) (Eukaryotic translation initiation factor 3 subunit 6) (Viral integration site protein INT-6 homolog) (eIF-3 p48)	Homo sapiens (Human)	13|12|5|4|5|5|23|20|22|29	0|0|0|0|7|10	17	0.86
P82650	MRPS22	RT22_HUMAN	Small ribosomal subunit protein mS22 (28S ribosomal protein S22, mitochondrial) (MRP-S22) (S22mt)	Homo sapiens (Human)	1|0|0|0|0|0|6|4|6|7	0|1|0|0|9|7	17	0.62
Q01973	ROR1	ROR1_HUMAN	Inactive tyrosine-protein kinase transmembrane receptor ROR1 (Neurotrophic tyrosine kinase, receptor-related 1)	Homo sapiens (Human)	1|3|0|2|1|0|4|4|4|5	1|1|0|0|8|7	17	0.6
Q12874	SF3A3	SF3A3_HUMAN	Splicing factor 3A subunit 3 (SF3a60) (Spliceosome-associated protein 61) (SAP 61)	Homo sapiens (Human)	21|24|10|11|9|9|28|29|25|26	3|3|1|1|3|6	17	0.86
Q12904	AIMP1	AIMP1_HUMAN	Aminoacyl tRNA synthase complex-interacting multifunctional protein 1 (Multisynthase complex auxiliary component p43) [Cleaved into: Endothelial monocyte-activating polypeptide 2 (EMAP-2) (Endothelial monocyte-activating polypeptide II) (EMAP-II) (Small inducible cytokine subfamily E member 1)]	Homo sapiens (Human)	7|9|2|4|4|4|26|26|27|28	0|0|1|1|9|6	17	0.86
Q13017	ARHGAP5	RHG05_HUMAN	Rho GTPase-activating protein 5 (Rho-type GTPase-activating protein 5) (p190-B)	Homo sapiens (Human)	18|20|0|2|3|2|12|14|14|17	5|6|1|1|2|2	17	0.86
Q14137	BOP1	BOP1_HUMAN	Ribosome biogenesis protein BOP1 (Block of proliferation 1 protein)	Homo sapiens (Human)	12|11|3|7|3|5|19|21|15|10	1|2|1|2|5|6	17	0.86
Q14847	LASP1	LASP1_HUMAN	LIM and SH3 domain protein 1 (LASP-1) (Metastatic lymph node gene 50 protein) (MLN 50)	Homo sapiens (Human)	9|7|1|4|3|2|8|7|7|6	2|4|1|0|6|4	17	0.83
Q15031	LARS2	SYLM_HUMAN	Leucine--tRNA ligase, mitochondrial (EC 6.1.1.4) (Leucyl-tRNA synthetase) (LeuRS)	Homo sapiens (Human)	0|0|0|0|0|0|1|0|3|5	4|4|0|0|5|4	17	0.44
Q15477	SKIC2	SKI2_HUMAN	Superkiller complex protein 2 (Ski2) (EC 3.6.4.13) (Helicase-like protein) (HLP)	Homo sapiens (Human)	21|17|7|5|7|14|12|10|20|19	2|1|0|3|6|5	17	0.86
Q16204	CCDC6	CCDC6_HUMAN	Coiled-coil domain-containing protein 6 (Papillary thyroid carcinoma-encoded protein) (Protein H4)	Homo sapiens (Human)	15|14|1|2|2|3|18|15|18|22	4|3|2|0|5|3	17	0.86
Q5SQN1	SNAP47	SNP47_HUMAN	Synaptosomal-associated protein 47 (SNAP-47) (Epididymis luminal protein 170) (Synaptosomal-associated 47 kDa protein)	Homo sapiens (Human)	4|2|2|1|4|2|3|3|4|2	5|2|2|5|1|2	17	0.77
Q6NZI2	CAVIN1	CAVN1_HUMAN	Caveolae-associated protein 1 (Cavin-1) (Polymerase I and transcript release factor)	Homo sapiens (Human)	10|12|2|3|5|3|6|7|3|7	2|3|2|3|2|5	17	0.86
Q86TB9	PATL1	PATL1_HUMAN	Protein PAT1 homolog 1 (PAT1-like protein 1) (Protein PAT1 homolog b) (Pat1b) (hPat1b)	Homo sapiens (Human)	12|17|1|3|1|2|18|19|17|16	1|3|0|0|7|6	17	0.86
Q8NE86	MCU	MCU_HUMAN	Calcium uniporter protein, mitochondrial (HsMCU) (Coiled-coil domain-containing protein 109A)	Homo sapiens (Human)	2|2|1|0|0|0|4|2|4|5	0|1|0|1|8|7	17	0.54
Q8TDB6	DTX3L	DTX3L_HUMAN	E3 ubiquitin-protein ligase DTX3L (EC 2.3.2.27) (B-lymphoma- and BAL-associated protein) (Protein deltex-3-like) (RING-type E3 ubiquitin transferase DTX3L) (Rhysin-2) (Rhysin2)	Homo sapiens (Human)	8|7|1|0|0|2|8|2|2|5	4|2|3|2|3|3	17	0.82
Q92747	ARPC1A	ARC1A_HUMAN	Actin-related protein 2/3 complex subunit 1A (SOP2-like protein)	Homo sapiens (Human)	7|8|3|2|3|5|3|6|6|4	1|2|3|2|5|4	17	0.83
Q96EK9	KTI12	KTI12_HUMAN	Protein KTI12 homolog	Homo sapiens (Human)	5|6|0|2|2|2|1|2|2|2	1|2|1|2|5|6	17	0.72
Q96IJ6	GMPPA	GMPPA_HUMAN	Mannose-1-phosphate guanylyltransferase regulatory subunit alpha (GDP-mannose pyrophosphorylase A) (GMPP-alpha) (GTP-mannose-1-phosphate guanylyltransferase alpha)	Homo sapiens (Human)	2|2|6|3|4|3|6|6|6|6	2|2|3|2|5|3	17	0.83
Q96QT4	TRPM7	TRPM7_HUMAN	Transient receptor potential cation channel subfamily M member 7 (EC 2.7.11.1) (Channel-kinase 1) (Long transient receptor potential channel 7) (LTrpC-7) (LTrpC7) [Cleaved into: TRPM7 kinase, cleaved form (M7CK); TRPM7 channel, cleaved form]	Homo sapiens (Human)	0|2|0|1|0|0|5|5|3|2	4|3|3|2|3|2	17	0.72
Q99439	CNN2	CNN2_HUMAN	Calponin-2 (Calponin H2, smooth muscle) (Neutral calponin)	Homo sapiens (Human)	7|10|3|6|3|3|5|6|5|5	4|3|4|1|3|2	17	0.86
Q99829	CPNE1	CPNE1_HUMAN	Copine-1 (Chromobindin 17) (Copine I)	Homo sapiens (Human)	3|4|2|1|2|1|6|4|4|3	3|4|1|1|4|4	17	0.8
Q9BRG1	VPS25	VPS25_HUMAN	Vacuolar protein-sorting-associated protein 25 (hVps25) (Dermal papilla-derived protein 9) (ELL-associated protein of 20 kDa) (ESCRT-II complex subunit VPS25)	Homo sapiens (Human)	4|5|2|4|7|4|7|10|9|11	1|2|4|3|5|2	17	0.86
Q9BTU6	PI4K2A	P4K2A_HUMAN	Phosphatidylinositol 4-kinase type 2-alpha (EC 2.7.1.67) (Phosphatidylinositol 4-kinase type II-alpha)	Homo sapiens (Human)	0|0|0|0|0|0|0|0|0|0	3|3|4|3|1|3	17	0.03
Q9BXR0	QTRT1	TGT_HUMAN	Queuine tRNA-ribosyltransferase catalytic subunit 1 (EC 2.4.2.64) (Guanine insertion enzyme) (tRNA-guanine transglycosylase)	Homo sapiens (Human)	1|3|2|1|1|1|3|4|5|4	1|3|2|2|6|3	17	0.74
Q9GZZ1	NAA50	NAA50_HUMAN	N-alpha-acetyltransferase 50 (hNaa50p) (EC 2.3.1.258) (N-acetyltransferase 13) (N-acetyltransferase 5) (hNAT5) (N-acetyltransferase san homolog) (hSAN) (N-epsilon-acetyltransferase 50) (EC 2.3.1.-) (NatE catalytic subunit)	Homo sapiens (Human)	0|0|0|0|0|1|0|0|0|0	4|3|2|4|1|3	17	0.03
Q9H0A8	COMMD4	COMD4_HUMAN	COMM domain-containing protein 4	Homo sapiens (Human)	4|5|1|1|0|2|2|4|5|4	2|2|0|2|5|6	17	0.76
Q9NP97	DYNLRB1	DLRB1_HUMAN	Dynein light chain roadblock-type 1 (Bithoraxoid-like protein) (BLP) (Dynein light chain 2A, cytoplasmic) (Dynein-associated protein Km23) (Roadblock domain-containing protein 1)	Homo sapiens (Human)	2|4|3|3|1|2|6|3|4|3	2|2|2|3|4|4	17	0.81
Q9NYJ8	TAB2	TAB2_HUMAN	TGF-beta-activated kinase 1 and MAP3K7-binding protein 2 (Mitogen-activated protein kinase kinase kinase 7-interacting protein 2) (TAK1-binding protein 2) (TAB-2) (TGF-beta-activated kinase 1-binding protein 2)	Homo sapiens (Human)	5|4|2|2|4|2|12|12|10|12	1|3|2|2|6|3	17	0.86
Q9P253	VPS18	VPS18_HUMAN	Vacuolar protein sorting-associated protein 18 homolog (hVPS18)	Homo sapiens (Human)	0|0|0|0|0|0|1|2|0|1	3|7|2|1|1|3	17	0.23
Q9P2R3	ANKFY1	ANFY1_HUMAN	Rabankyrin-5 (Rank-5) (Ankyrin repeat and FYVE domain-containing protein 1) (Ankyrin repeats hooked to a zinc finger motif)	Homo sapiens (Human)	0|6|2|2|0|0|8|4|5|6	1|2|0|3|6|5	17	0.79
Q9ULX3	NOB1	NOB1_HUMAN	RNA-binding protein NOB1 (EC 3.1.-.-) (Phosphorylation regulatory protein HP-10) (Protein ART-4)	Homo sapiens (Human)	4|4|2|6|1|3|6|6|6|4	3|2|0|2|4|6	17	0.82
Q9ULX6	AKAP8L	AKP8L_HUMAN	A-kinase anchor protein 8-like (AKAP8-like protein) (Helicase A-binding protein 95) (HAP95) (Homologous to AKAP95 protein) (HA95) (Neighbor of A-kinase-anchoring protein 95) (Neighbor of AKAP95)	Homo sapiens (Human)	2|3|2|0|1|2|11|7|9|9	1|1|1|1|6|7	17	0.82
Q9Y3U8	RPL36	RL36_HUMAN	Large ribosomal subunit protein eL36 (60S ribosomal protein L36)	Homo sapiens (Human)	1|2|0|0|1|1|7|8|8|8	2|1|3|1|5|5	17	0.81
Q9Y5A9	YTHDF2	YTHD2_HUMAN	YTH domain-containing family protein 2 (DF2) (CLL-associated antigen KW-14) (High-glucose-regulated protein 8) (Renal carcinoma antigen NY-REN-2)	Homo sapiens (Human)	7|7|1|1|2|2|18|16|13|14	1|2|0|1|8|5	17	0.86
P0A1H9	fabZ	FABZ_SALTY	3-hydroxyacyl-[acyl-carrier-protein] dehydratase FabZ (EC 4.2.1.59) ((3R)-hydroxymyristoyl-[acyl-carrier-protein] dehydratase) ((3R)-hydroxymyristoyl-ACP dehydrase) (Beta-hydroxyacyl-ACP dehydratase)	Salmonella typhimurium	0|0|0|0|0|0|0|0|0|0	2|5|2|2|4|2	17	0.02
P0A1V4	adk	KAD_SALTY	Adenylate kinase (AK) (EC 2.7.4.3) (ATP-AMP transphosphorylase) (ATP:AMP phosphotransferase) (Adenylate monophosphate kinase)	Salmonella typhimurium	0|0|0|0|0|0|0|0|0|0	0|0|1|3|7|6	17	0.17
P0A2T6	crp	CRP_SALTY	cAMP-activated global transcriptional regulator CRP (Catabolite activator protein) (CAP) (Catabolite gene activator) (cAMP receptor protein) (CRP) (cAMP regulatory protein)	Salmonella typhimurium	0|0|0|0|0|0|0|0|0|0	1|1|2|1|7|5	17	0.18
P17424	nrdF	RIR4_SALTY	Ribonucleoside-diphosphate reductase 2 subunit beta (EC 1.17.4.1) (R2F protein) (Ribonucleotide reductase 2)	Salmonella typhimurium	0|0|0|0|0|0|0|0|0|0	3|2|0|0|6|6	17	0.11
Q7CPL4	rplP	RL16_SALTY	Large ribosomal subunit protein uL16 (50S ribosomal protein L16)	Salmonella typhimurium	0|0|0|0|0|0|0|0|0|0	3|4|1|1|5|3	17	0.1
O00411	POLRMT	RPOM_HUMAN	DNA-directed RNA polymerase, mitochondrial (MtRPOL) (EC 2.7.7.6)	Homo sapiens (Human)	4|0|1|1|0|2|5|6|7|3	2|2|0|0|7|5	16	0.75
O00422	SAP18	SAP18_HUMAN	Histone deacetylase complex subunit SAP18 (18 kDa Sin3-associated polypeptide) (2HOR0202) (Cell growth-inhibiting gene 38 protein) (Sin3-associated polypeptide p18)	Homo sapiens (Human)	3|5|5|3|2|5|3|3|2|2	2|3|2|4|3|2	16	0.82
O15126	SCAMP1	SCAM1_HUMAN	Secretory carrier-associated membrane protein 1 (Secretory carrier membrane protein 1)	Homo sapiens (Human)	0|0|0|0|0|0|2|2|4|3	1|0|2|0|7|6	16	0.45
O75351	VPS4B	VPS4B_HUMAN	Vacuolar protein sorting-associated protein 4B (EC 3.6.4.6) (Cell migration-inducing gene 1 protein) (Suppressor of K(+) transport growth defect 1) (Protein SKD1)	Homo sapiens (Human)	5|3|5|6|3|4|4|3|4|6	2|3|2|3|4|2	16	0.86
O96005	CLPTM1	CLPT1_HUMAN	Putative lipid scramblase CLPTM1 (Cleft lip and palate transmembrane protein 1)	Homo sapiens (Human)	1|1|0|0|0|0|7|2|3|4	0|0|0|0|8|8	16	0.53
P07996	THBS1	TSP1_HUMAN	Thrombospondin-1 (Glycoprotein G)	Homo sapiens (Human)	0|0|0|0|0|0|2|2|1|2	1|2|1|0|6|6	16	0.33
P09001	MRPL3	RM03_HUMAN	Large ribosomal subunit protein uL3m (39S ribosomal protein L3, mitochondrial) (L3mt) (MRP-L3)	Homo sapiens (Human)	0|0|1|0|1|0|3|3|4|4	0|2|1|4|3|6	16	0.62
P11216	PYGB	PYGB_HUMAN	Glycogen phosphorylase, brain form (EC 2.4.1.1)	Homo sapiens (Human)	1|2|2|1|1|1|7|6|8|5	0|2|0|1|7|6	16	0.78
P11908	PRPS2	PRPS2_HUMAN	Ribose-phosphate pyrophosphokinase 2 (EC 2.7.6.1) (PPRibP) (Phosphoribosyl pyrophosphate synthase II) (PRS-II)	Homo sapiens (Human)	1|2|1|3|2|3|1|1|2|2	2|2|5|4|1|2	16	0.69
P13861	PRKAR2A	KAP2_HUMAN	cAMP-dependent protein kinase type II-alpha regulatory subunit	Homo sapiens (Human)	12|11|7|10|19|14|22|21|18|19	2|1|2|1|5|5	16	0.86
P18206	VCL	VINC_HUMAN	Vinculin (Metavinculin) (MV)	Homo sapiens (Human)	24|19|1|0|2|2|8|6|9|10	2|2|0|0|6|6	16	0.86
P23919	DTYMK	KTHY_HUMAN	Thymidylate kinase (EC 2.7.4.9) (dTMP kinase)	Homo sapiens (Human)	1|2|1|0|1|1|4|3|5|5	2|2|1|1|7|3	16	0.68
P29144	TPP2	TPP2_HUMAN	Tripeptidyl-peptidase 2 (TPP-2) (EC 3.4.14.10) (Tripeptidyl aminopeptidase) (Tripeptidyl-peptidase II) (TPP-II)	Homo sapiens (Human)	6|8|2|1|1|2|3|2|4|3	0|0|1|1|8|6	16	0.74
P29966	MARCKS	MARCS_HUMAN	Myristoylated alanine-rich C-kinase substrate (MARCKS) (Protein kinase C substrate, 80 kDa protein, light chain) (80K-L protein) (PKCSL)	Homo sapiens (Human)	0|1|0|0|0|0|12|7|10|8	1|1|2|1|5|6	16	0.8
P61619	SEC61A1	S61A1_HUMAN	Protein transport protein Sec61 subunit alpha isoform 1 (Sec61 alpha-1)	Homo sapiens (Human)	3|4|6|4|6|3|6|6|13|13	5|2|3|3|2|1	16	0.86
P61803	DAD1	DAD1_HUMAN	Dolichyl-diphosphooligosaccharide--protein glycosyltransferase subunit DAD1 (Oligosaccharyl transferase subunit DAD1) (Defender against cell death 1) (DAD-1)	Homo sapiens (Human)	2|1|0|2|2|2|1|1|2|1	2|2|4|1|3|4	16	0.65
P67775	PPP2CA	PP2AA_HUMAN	Serine/threonine-protein phosphatase 2A catalytic subunit alpha isoform (PP2A-alpha) (EC 3.1.3.16) (Replication protein C) (RP-C)	Homo sapiens (Human)	2|4|1|1|1|2|5|4|5|5	0|1|2|2|5|6	16	0.78
Q00534	CDK6	CDK6_HUMAN	Cyclin-dependent kinase 6 (EC 2.7.11.22) (Cell division protein kinase 6) (Serine/threonine-protein kinase PLSTIRE)	Homo sapiens (Human)	6|8|1|0|0|2|1|1|1|1	2|2|1|1|7|3	16	0.67
Q00796	SORD	DHSO_HUMAN	Sorbitol dehydrogenase (SDH) (EC 1.1.1.-) ((R,R)-butanediol dehydrogenase) (EC 1.1.1.4) (L-iditol 2-dehydrogenase) (EC 1.1.1.14) (Polyol dehydrogenase) (Ribitol dehydrogenase) (RDH) (EC 1.1.1.56) (Xylitol dehydrogenase) (XDH) (EC 1.1.1.9)	Homo sapiens (Human)	4|5|3|4|4|4|6|8|7|9	2|2|1|1|6|4	16	0.83
Q01844	EWSR1	EWS_HUMAN	RNA-binding protein EWS (EWS oncogene) (Ewing sarcoma breakpoint region 1 protein)	Homo sapiens (Human)	4|5|2|1|2|2|5|4|8|8	2|1|2|2|5|4	16	0.82
Q12851	MAP4K2	M4K2_HUMAN	Mitogen-activated protein kinase kinase kinase kinase 2 (EC 2.7.11.1) (B lymphocyte serine/threonine-protein kinase) (Germinal center kinase) (GC kinase) (MAPK/ERK kinase kinase kinase 2) (MEK kinase kinase 2) (MEKKK 2) (Rab8-interacting protein)	Homo sapiens (Human)	3|3|2|1|2|2|3|6|3|3	3|4|4|3|2|0	16	0.8
Q14739	LBR	LBR_HUMAN	Delta(14)-sterol reductase LBR (Delta-14-SR) (EC 1.3.1.70) (3-beta-hydroxysterol Delta (14)-reductase) (C-14 sterol reductase) (C14SR) (Integral nuclear envelope inner membrane protein) (LMN2R) (Lamin-B receptor) (Sterol C14-reductase)	Homo sapiens (Human)	5|11|3|2|5|3|3|5|4|4	2|1|2|3|5|3	16	0.83
Q16527	CSRP2	CSRP2_HUMAN	Cysteine and glycine-rich protein 2 (Cysteine-rich protein 2) (CRP2) (LIM domain only protein 5) (LMO-5) (Smooth muscle cell LIM protein) (SmLIM)	Homo sapiens (Human)	0|0|0|1|1|2|7|8|9|8	2|2|3|1|4|4	16	0.82
Q16851	UGP2	UGPA_HUMAN	UTP--glucose-1-phosphate uridylyltransferase (EC 2.7.7.9) (UDP-glucose pyrophosphorylase) (UDPGP) (UGPase)	Homo sapiens (Human)	6|5|2|3|4|1|0|0|0|0	3|2|2|4|2|3	16	0.76
Q3LXA3	TKFC	TKFC_HUMAN	Triokinase/FMN cyclase (Bifunctional ATP-dependent dihydroxyacetone kinase/FAD-AMP lyase (cyclizing)) [Includes: ATP-dependent dihydroxyacetone kinase (DHA kinase) (EC 2.7.1.28) (EC 2.7.1.29) (Glycerone kinase) (Triokinase) (Triose kinase); FAD-AMP lyase (cyclizing) (EC 4.6.1.15) (FAD-AMP lyase (cyclic FMN forming)) (FMN cyclase)]	Homo sapiens (Human)	7|6|3|3|3|3|12|10|13|11	2|1|2|2|5|4	16	0.86
Q5SWX8	ODR4	ODR4_HUMAN	Protein odr-4 homolog (hODR-4) (LAG1-interacting protein) (Transactivated by transforming growth factor beta protein 1)	Homo sapiens (Human)	4|2|1|2|2|3|2|2|6|2	2|2|1|2|2|7	16	0.71
Q6VY07	PACS1	PACS1_HUMAN	Phosphofurin acidic cluster sorting protein 1 (PACS-1)	Homo sapiens (Human)	11|12|3|1|4|3|17|13|16|19	2|1|2|0|5|6	16	0.86
Q7Z2W9	MRPL21	RM21_HUMAN	Large ribosomal subunit protein bL21m (39S ribosomal protein L21, mitochondrial) (L21mt) (MRP-L21)	Homo sapiens (Human)	0|0|0|1|1|1|1|2|1|2	4|3|1|2|3|3	16	0.51
Q7Z7E8	UBE2Q1	UB2Q1_HUMAN	Ubiquitin-conjugating enzyme E2 Q1 (EC 2.3.2.23) (E2 ubiquitin-conjugating enzyme Q1) (Protein NICE-5) (Ubiquitin carrier protein Q1) (Ubiquitin-protein ligase Q1)	Homo sapiens (Human)	7|7|0|1|1|2|11|8|6|9	3|3|2|1|4|3	16	0.86
Q86V81	ALYREF	THOC4_HUMAN	THO complex subunit 4 (Tho4) (Ally of AML-1 and LEF-1) (Aly/REF export factor) (Transcriptional coactivator Aly/REF) (bZIP-enhancing factor BEF)	Homo sapiens (Human)	3|2|4|4|3|2|20|18|18|16	1|2|1|1|6|5	16	0.86
Q8IWV7	UBR1	UBR1_HUMAN	E3 ubiquitin-protein ligase UBR1 (EC 2.3.2.27) (N-recognin-1) (Ubiquitin-protein ligase E3-alpha-1) (Ubiquitin-protein ligase E3-alpha-I)	Homo sapiens (Human)	16|15|3|2|4|4|19|13|10|13	0|2|2|1|7|4	16	0.86
Q8IXI1	RHOT2	MIRO2_HUMAN	Mitochondrial Rho GTPase 2 (MIRO-2) (hMiro-2) (EC 3.6.5.-) (Ras homolog gene family member T2)	Homo sapiens (Human)	2|2|2|2|2|0|6|9|9|7	1|2|0|2|5|6	16	0.81
Q8IY81	FTSJ3	SPB1_HUMAN	pre-rRNA 2'-O-ribose RNA methyltransferase FTSJ3 (EC 2.1.1.-) (Protein ftsJ homolog 3) (Putative rRNA methyltransferase 3)	Homo sapiens (Human)	28|29|13|9|14|14|26|28|25|29	0|1|1|0|7|7	16	0.86
Q8IYB3	SRRM1	SRRM1_HUMAN	Serine/arginine repetitive matrix protein 1 (SR-related nuclear matrix protein of 160 kDa) (SRm160) (Ser/Arg-related nuclear matrix protein)	Homo sapiens (Human)	10|3|4|2|5|3|10|11|9|10	1|2|1|2|4|6	16	0.86
Q8IZW8	TNS4	TENS4_HUMAN	Tensin-4 (C-terminal tensin-like protein)	Homo sapiens (Human)	4|5|1|0|0|0|6|8|5|6	0|2|0|1|5|8	16	0.77
Q8N122	RPTOR	RPTOR_HUMAN	Regulatory-associated protein of mTOR (Raptor) (p150 target of rapamycin (TOR)-scaffold protein)	Homo sapiens (Human)	4|4|1|0|0|1|7|6|4|7	2|1|2|2|6|3	16	0.8
Q8NFA0	USP32	UBP32_HUMAN	Ubiquitin carboxyl-terminal hydrolase 32 (EC 3.4.19.12) (Deubiquitinating enzyme 32) (Renal carcinoma antigen NY-REN-60) (Ubiquitin thioesterase 32) (Ubiquitin-specific-processing protease 32)	Homo sapiens (Human)	2|3|0|1|0|0|1|1|0|1	4|2|2|4|3|1	16	0.47
Q8NFQ8	TOR1AIP2	TOIP2_HUMAN	Torsin-1A-interacting protein 2 (Lumenal domain-like LAP1)	Homo sapiens (Human)	2|1|1|2|3|3|7|7|8|8	2|1|1|2|5|5	16	0.82
Q8WYP5	AHCTF1	ELYS_HUMAN	Protein ELYS (Embryonic large molecule derived from yolk sac) (Protein MEL-28) (Putative AT-hook-containing transcription factor 1)	Homo sapiens (Human)	47|44|19|25|21|23|58|52|50|44	1|2|2|1|6|4	16	0.86
Q92769	HDAC2	HDAC2_HUMAN	Histone deacetylase 2 (HD2) (EC 3.5.1.98) (Protein deacylase HDAC2) (EC 3.5.1.-)	Homo sapiens (Human)	8|7|3|2|7|5|21|26|22|17	0|1|2|1|7|5	16	0.86
Q92888	ARHGEF1	ARHG1_HUMAN	Rho guanine nucleotide exchange factor 1 (115 kDa guanine nucleotide exchange factor) (p115-RhoGEF) (p115RhoGEF) (Sub1.5)	Homo sapiens (Human)	7|7|6|4|7|5|4|2|3|2	1|3|2|2|4|4	16	0.86
Q9BYX2	TBC1D2	TBD2A_HUMAN	TBC1 domain family member 2A (Armus) (Prostate antigen recognized and identified by SEREX 1) (PARIS-1)	Homo sapiens (Human)	20|22|4|2|6|4|9|9|8|11	4|4|1|0|4|3	16	0.86
Q9H269	VPS16	VPS16_HUMAN	Vacuolar protein sorting-associated protein 16 homolog (hVPS16)	Homo sapiens (Human)	2|2|0|1|0|0|4|3|3|4	1|3|1|3|6|2	16	0.66
Q9H9G7	AGO3	AGO3_HUMAN	Protein argonaute-3 (Argonaute3) (hAgo3) (EC 3.1.26.n2) (Argonaute RISC catalytic component 3) (Eukaryotic translation initiation factor 2C 3) (eIF-2C 3) (eIF2C 3)	Homo sapiens (Human)	5|6|1|0|3|3|6|9|6|6	2|3|1|2|4|4	16	0.86
Q9HAU0	PLEKHA5	PKHA5_HUMAN	Pleckstrin homology domain-containing family A member 5 (PH domain-containing family A member 5) (Phosphoinositol 3-phosphate-binding protein 2) (PEPP-2)	Homo sapiens (Human)	10|10|7|2|4|3|36|31|35|35	1|0|1|1|7|6	16	0.86
Q9NTX5	ECHDC1	ECHD1_HUMAN	Ethylmalonyl-CoA decarboxylase (EC 4.1.1.94) (Enoyl-CoA hydratase domain-containing protein 1) (Methylmalonyl-CoA decarboxylase) (MMCD)	Homo sapiens (Human)	6|3|3|1|3|2|6|5|7|5	4|3|2|1|2|4	16	0.86
Q9P287	BCCIP	BCCIP_HUMAN	BRCA2 and CDKN1A-interacting protein (P21- and CDK-associated protein 1) (Protein TOK-1)	Homo sapiens (Human)	4|3|1|2|1|0|3|4|8|5	1|1|5|2|3|4	16	0.8
Q9UHR4	BAIAP2L1	BI2L1_HUMAN	BAR/IMD domain-containing adapter protein 2-like 1 (Brain-specific angiogenesis inhibitor 1-associated protein 2-like protein 1) (BAI1-associated protein 2-like protein 1) (Insulin receptor tyrosine kinase substrate)	Homo sapiens (Human)	12|14|1|1|5|4|12|6|7|8	2|4|2|2|3|3	16	0.86
Q9UI26	IPO11	IPO11_HUMAN	Importin-11 (Imp11) (Ran-binding protein 11) (RanBP11)	Homo sapiens (Human)	5|5|2|5|0|2|6|7|6|6	4|1|1|2|3|5	16	0.83
Q9Y3E5	PTRH2	PTH2_HUMAN	Peptidyl-tRNA hydrolase 2, mitochondrial (PTH 2) (EC 3.1.1.29) (Bcl-2 inhibitor of transcription 1)	Homo sapiens (Human)	3|3|0|0|1|0|7|4|5|3	2|2|0|1|7|4	16	0.72
P0A6B1	acpP	ACP_SALTY	Acyl carrier protein (ACP) (Cytosolic-activating factor) (CAF) (Fatty acid synthase acyl carrier protein)	Salmonella typhimurium	0|0|0|0|0|0|0|0|0|0	2|2|2|2|4|4	16	0.02
P0A7K0	rplK	RL11_SALTY	Large ribosomal subunit protein uL11 (50S ribosomal protein L11)	Salmonella typhimurium	0|0|0|0|0|0|0|0|0|0	1|1|1|2|7|4	16	0.19
P33321	infC	IF3_SALTY	Translation initiation factor IF-3	Salmonella typhimurium	0|0|0|0|0|0|0|0|0|0	2|1|1|1|5|6	16	0.19
P67904	rpsJ	RS10_SALTY	Small ribosomal subunit protein uS10 (30S ribosomal protein S10)	Salmonella typhimurium	0|0|0|0|0|0|0|0|0|0	2|2|1|3|4|4	16	0.05
Q8ZKH9	plsB	PLSB_SALTY	Glycerol-3-phosphate acyltransferase (GPAT) (EC 2.3.1.15)	Salmonella typhimurium	0|0|0|0|0|0|0|0|0|0	0|0|1|0|8|7	16	0.27
O15305	PMM2	PMM2_HUMAN	Phosphomannomutase 2 (PMM 2) (EC 5.4.2.8)	Homo sapiens (Human)	0|0|0|0|0|0|2|5|2|3	0|0|0|0|8|7	15	0.45
O43747	AP1G1	AP1G1_HUMAN	AP-1 complex subunit gamma-1 (Adaptor protein complex AP-1 subunit gamma-1) (Adaptor-related protein complex 1 subunit gamma-1) (Clathrin assembly protein complex 1 gamma-1 large chain) (Gamma1-adaptin) (Golgi adaptor HA1/AP1 adaptin subunit gamma-1)	Homo sapiens (Human)	5|4|1|1|0|2|0|0|0|1	1|1|2|1|5|5	15	0.6
O95070	YIF1A	YIF1A_HUMAN	Protein YIF1A (54TMp) (YIP1-interacting factor homolog A)	Homo sapiens (Human)	1|2|1|2|2|3|4|6|7|5	1|1|1|1|6|5	15	0.79
P03905	MT-ND4	NU4M_HUMAN	NADH-ubiquinone oxidoreductase chain 4 (EC 7.1.1.2) (NADH dehydrogenase subunit 4)	Homo sapiens (Human)	5|2|3|4|3|3|1|2|5|3	3|2|3|4|1|2	15	0.81
P10619	CTSA	PPGB_HUMAN	Lysosomal protective protein (EC 3.4.16.5) (Carboxypeptidase C) (Carboxypeptidase L) (Cathepsin A) (Protective protein cathepsin A) (PPCA) (Protective protein for beta-galactosidase) [Cleaved into: Lysosomal protective protein 32 kDa chain; Lysosomal protective protein 20 kDa chain]	Homo sapiens (Human)	0|0|0|0|0|0|0|0|0|0	5|2|3|5|0|0	15	0.12
P12236	SLC25A6	ADT3_HUMAN	ADP/ATP translocase 3 (ADP,ATP carrier protein 3) (ADP,ATP carrier protein, isoform T2) (ANT 2) (Adenine nucleotide translocator 3) (ANT 3) (Solute carrier family 25 member 6) [Cleaved into: ADP/ATP translocase 3, N-terminally processed]	Homo sapiens (Human)	2|2|4|4|4|4|2|2|4|2	2|3|4|2|2|2	15	0.81
P14678	SNRPB	RSMB_HUMAN	Small nuclear ribonucleoprotein-associated proteins B and B' (snRNP-B) (Sm protein B/B') (Sm-B/B') (SmB/B')	Homo sapiens (Human)	10|10|6|11|5|6|9|8|9|7	2|1|3|2|5|2	15	0.86
P19784	CSNK2A2	CSK22_HUMAN	Casein kinase II subunit alpha' (CK II alpha') (EC 2.7.11.1)	Homo sapiens (Human)	6|6|0|0|0|0|16|15|16|14	0|0|0|0|7|8	15	0.84
P25490	YY1	TYY1_HUMAN	Transcriptional repressor protein YY1 (Delta transcription factor) (INO80 complex subunit S) (NF-E1) (Yin and yang 1) (YY-1)	Homo sapiens (Human)	4|3|4|2|4|5|6|5|4|6	2|4|4|1|2|2	15	0.86
P35606	COPB2	COPB2_HUMAN	Coatomer subunit beta' (Beta'-coat protein) (Beta'-COP) (p102)	Homo sapiens (Human)	10|13|4|2|2|4|8|8|12|9	0|0|0|0|7|8	15	0.84
P40692	MLH1	MLH1_HUMAN	DNA mismatch repair protein Mlh1 (MutL protein homolog 1)	Homo sapiens (Human)	16|20|7|9|7|5|30|22|29|28	2|0|2|3|5|3	15	0.86
P49207	RPL34	RL34_HUMAN	Large ribosomal subunit protein eL34 (60S ribosomal protein L34)	Homo sapiens (Human)	0|1|0|2|1|2|2|6|3|5	3|1|1|3|4|3	15	0.77
P49841	GSK3B	GSK3B_HUMAN	Glycogen synthase kinase-3 beta (GSK-3 beta) (EC 2.7.11.26) (Serine/threonine-protein kinase GSK3B) (EC 2.7.11.1)	Homo sapiens (Human)	3|3|0|1|1|2|5|4|3|6	1|2|0|0|9|3	15	0.62
P52434	POLR2H	RPAB3_HUMAN	DNA-directed RNA polymerases I, II, and III subunit RPABC3 (RNA polymerases I, II, and III subunit ABC3) (DNA-directed RNA polymerase II subunit H) (DNA-directed RNA polymerases I, II, and III 17.1 kDa polypeptide) (RPB17) (RPB8 homolog) (hRPB8)	Homo sapiens (Human)	1|1|1|2|2|2|8|6|6|6	1|2|2|2|4|4	15	0.82
P58546	MTPN	MTPN_HUMAN	Myotrophin (Protein V-1)	Homo sapiens (Human)	1|2|0|0|0|1|4|3|2|2	1|3|2|1|4|4	15	0.67
P60891	PRPS1	PRPS1_HUMAN	Ribose-phosphate pyrophosphokinase 1 (EC 2.7.6.1) (PPRibP) (Phosphoribosyl pyrophosphate synthase I) (PRS-I)	Homo sapiens (Human)	2|1|2|1|1|2|8|8|9|11	1|3|1|3|4|3	15	0.86
P62854	RPS26	RS26_HUMAN	Small ribosomal subunit protein eS26 (40S ribosomal protein S26)	Homo sapiens (Human)	2|2|1|3|2|2|3|4|4|4	3|2|1|1|3|5	15	0.78
P78318	IGBP1	IGBP1_HUMAN	Immunoglobulin-binding protein 1 (B-cell signal transduction molecule alpha 4) (Protein alpha-4) (CD79a-binding protein 1) (Protein phosphatase 2/4/6 regulatory subunit) (Renal carcinoma antigen NY-REN-16)	Homo sapiens (Human)	11|11|5|3|5|4|13|12|11|11	4|3|0|0|4|4	15	0.86
P84103	SRSF3	SRSF3_HUMAN	Serine/arginine-rich splicing factor 3 (Pre-mRNA-splicing factor SRP20) (Splicing factor, arginine/serine-rich 3)	Homo sapiens (Human)	2|2|3|3|1|2|8|7|7|7	3|2|1|1|4|4	15	0.86
Q03135	CAV1	CAV1_HUMAN	Caveolin-1	Homo sapiens (Human)	6|4|1|0|1|1|4|5|4|4	2|6|0|0|3|4	15	0.78
Q04917	YWHAH	1433F_HUMAN	14-3-3 protein eta (Protein AS1)	Homo sapiens (Human)	3|6|1|2|1|1|7|7|5|6	0|0|0|0|7|8	15	0.78
Q05209	PTPN12	PTN12_HUMAN	Tyrosine-protein phosphatase non-receptor type 12 (EC 3.1.3.48) (PTP-PEST) (Protein-tyrosine phosphatase G1) (PTPG1)	Homo sapiens (Human)	16|12|8|7|8|7|6|9|9|9	5|4|0|2|1|3	15	0.86
Q07617	SPAG1	SPAG1_HUMAN	Sperm-associated antigen 1 (HSD-3.8) (Infertility-related sperm protein Spag-1)	Homo sapiens (Human)	0|0|0|0|0|0|0|1|0|0	3|1|2|2|4|3	15	0.03
Q12849	GRSF1	GRSF1_HUMAN	G-rich sequence factor 1 (GRSF-1)	Homo sapiens (Human)	2|0|0|1|2|1|6|7|6|7	1|2|2|2|6|2	15	0.79
Q12899	TRIM26	TRI26_HUMAN	Tripartite motif-containing protein 26 (EC 2.3.2.27) (Acid finger protein) (AFP) (RING finger protein 95) (Zinc finger protein 173)	Homo sapiens (Human)	9|7|4|7|3|5|13|13|11|12	3|3|4|1|3|1	15	0.86
Q14558	PRPSAP1	KPRA_HUMAN	Phosphoribosyl pyrophosphate synthase-associated protein 1 (PRPP synthase-associated protein 1) (39 kDa phosphoribosypyrophosphate synthase-associated protein) (PAP39)	Homo sapiens (Human)	2|3|1|1|2|2|3|3|3|2	1|4|3|3|2|2	15	0.77
Q14690	PDCD11	RRP5_HUMAN	Protein RRP5 homolog (NF-kappa-B-binding protein) (NFBP) (Programmed cell death protein 11)	Homo sapiens (Human)	17|21|4|5|7|5|26|25|26|30	0|1|0|1|5|8	15	0.86
Q15021	NCAPD2	CND1_HUMAN	Condensin complex subunit 1 (Chromosome condensation-related SMC-associated protein 1) (Chromosome-associated protein D2) (hCAP-D2) (Non-SMC condensin I complex subunit D2) (XCAP-D2 homolog)	Homo sapiens (Human)	18|19|12|13|12|9|35|34|29|25	3|0|2|1|5|4	15	0.86
Q15126	PMVK	PMVK_HUMAN	Phosphomevalonate kinase (PMKase) (hPMK) (EC 2.7.4.2)	Homo sapiens (Human)	2|1|1|1|1|1|9|5|4|4	1|1|0|1|5|7	15	0.75
Q15392	DHCR24	DHC24_HUMAN	Delta(24)-sterol reductase (EC 1.3.1.72) (24-dehydrocholesterol reductase) (3-beta-hydroxysterol Delta-24-reductase) (Diminuto/dwarf1 homolog) (Seladin-1)	Homo sapiens (Human)	6|7|5|2|4|4|6|5|5|5	3|2|1|1|5|3	15	0.83
Q16555	DPYSL2	DPYL2_HUMAN	Dihydropyrimidinase-related protein 2 (DRP-2) (Collapsin response mediator protein 2) (CRMP-2) (N2A3) (Unc-33-like phosphoprotein 2) (ULIP-2)	Homo sapiens (Human)	24|28|3|4|7|8|28|30|31|21	0|0|0|0|7|8	15	0.86
Q53H12	AGK	AGK_HUMAN	Acylglycerol kinase, mitochondrial (hAGK) (EC 2.7.1.107) (EC 2.7.1.138) (EC 2.7.1.94) (Multiple substrate lipid kinase) (HsMuLK) (MuLK) (Multi-substrate lipid kinase)	Homo sapiens (Human)	1|1|2|2|1|1|2|1|3|3	2|2|2|2|4|3	15	0.72
Q562E7	WDR81	WDR81_HUMAN	WD repeat-containing protein 81	Homo sapiens (Human)	0|0|0|0|0|0|2|1|2|3	1|2|4|1|3|4	15	0.48
Q5TAH2	SLC9C2	SL9C2_HUMAN	Sodium/hydrogen exchanger 11 (Na(+)/H(+) exchanger 11) (NHE-11) (Solute carrier family 9 member 11) (Solute carrier family 9 member C2)	Homo sapiens (Human)	1|2|3|2|2|3|2|2|2|2	2|3|3|5|1|1	15	0.74
Q5TEC6	H3-7	H37_HUMAN	Histone H3-7	Homo sapiens (Human)	2|2|3|3|6|3|6|7|8|9	2|4|2|3|1|3	15	0.86
Q68EM7	ARHGAP17	RHG17_HUMAN	Rho GTPase-activating protein 17 (Rho-type GTPase-activating protein 17) (RhoGAP interacting with CIP4 homologs protein 1) (RICH-1)	Homo sapiens (Human)	17|19|8|4|5|6|21|22|16|19	3|2|0|2|4|4	15	0.86
Q6DKI1	RPL7L1	RL7L_HUMAN	Ribosomal protein uL30-like (60S ribosomal protein L7-like 1) (Large ribosomal subunit protein uL30-like 1)	Homo sapiens (Human)	1|1|1|1|2|2|3|5|4|3	2|3|4|3|1|2	15	0.78
Q86Y82	STX12	STX12_HUMAN	Syntaxin-12	Homo sapiens (Human)	0|0|0|0|0|0|0|0|0|0	4|1|2|1|3|4	15	0.12
Q8N684	CPSF7	CPSF7_HUMAN	Cleavage and polyadenylation specificity factor subunit 7 (Cleavage and polyadenylation specificity factor 59 kDa subunit) (CPSF 59 kDa subunit) (Cleavage factor Im complex 59 kDa subunit) (CFIm59) (Pre-mRNA cleavage factor Im 59 kDa subunit)	Homo sapiens (Human)	9|13|5|5|6|5|11|12|10|10	2|1|2|1|5|4	15	0.86
Q8NCG7	DAGLB	DGLB_HUMAN	Diacylglycerol lipase-beta (DAGL-beta) (DGL-beta) (EC 3.1.1.116) (KCCR13L) (PUFA-specific triacylglycerol lipase) (EC 3.1.1.3) (Sn1-specific diacylglycerol lipase beta)	Homo sapiens (Human)	3|2|2|5|3|4|3|3|0|3	3|3|2|1|2|4	15	0.8
Q8TEU7	RAPGEF6	RPGF6_HUMAN	Rap guanine nucleotide exchange factor 6 (PDZ domain-containing guanine nucleotide exchange factor 2) (PDZ-GEF2) (RA-GEF-2)	Homo sapiens (Human)	9|10|3|1|1|0|24|15|7|13	1|5|1|0|5|3	15	0.86
Q8WWY3	PRPF31	PRP31_HUMAN	U4/U6 small nuclear ribonucleoprotein Prp31 (Pre-mRNA-processing factor 31) (Serologically defined breast cancer antigen NY-BR-99) (U4/U6 snRNP 61 kDa protein) (Protein 61K) (hPrp31)	Homo sapiens (Human)	9|4|5|5|2|5|11|9|13|9	2|1|1|3|4|4	15	0.86
Q8WXX7	AUTS2	AUTS2_HUMAN	Autism susceptibility gene 2 protein	Homo sapiens (Human)	0|1|0|0|0|1|0|1|3|4	0|0|0|0|8|7	15	0.42
Q92615	LARP4B	LAR4B_HUMAN	La-related protein 4B (La ribonucleoprotein domain family member 4B) (La ribonucleoprotein domain family member 5) (La-related protein 5)	Homo sapiens (Human)	9|11|3|2|3|3|7|8|6|6	3|3|0|0|4|5	15	0.86
Q92643	PIGK	GPI8_HUMAN	GPI-anchor transamidase (EC 2.6.1.-) (GPI-anchor transamidase component PIGK, catalytic subunit) (GPI8 homolog) (hGPI8) (Phosphatidylinositol-glycan biosynthesis class K protein) (PIG-K)	Homo sapiens (Human)	2|2|1|2|1|2|3|3|3|5	1|2|1|2|5|4	15	0.76
Q969X5	ERGIC1	ERGI1_HUMAN	Endoplasmic reticulum-Golgi intermediate compartment protein 1 (ER-Golgi intermediate compartment 32 kDa protein) (ERGIC-32)	Homo sapiens (Human)	1|1|1|1|1|2|2|3|4|5	2|1|1|1|4|6	15	0.69
Q96JC1	VPS39	VPS39_HUMAN	Vam6/Vps39-like protein (TRAP1-like protein) (hVam6p)	Homo sapiens (Human)	1|1|0|1|1|0|5|1|1|0	4|4|1|1|4|1	15	0.59
Q96L93	KIF16B	KI16B_HUMAN	Kinesin-like protein KIF16B (Sorting nexin-23)	Homo sapiens (Human)	3|3|0|0|0|0|0|0|0|0	6|4|2|1|1|1	15	0.44
Q96QD8	SLC38A2	S38A2_HUMAN	Sodium-coupled neutral amino acid symporter 2 (Amino acid transporter A2) (Protein 40-9-1) (Solute carrier family 38 member 2) (System A amino acid transporter 2) (System A transporter 1) (System N amino acid transporter 2)	Homo sapiens (Human)	1|3|0|1|1|4|2|5|6|4	0|1|1|1|5|7	15	0.72
Q99733	NAP1L4	NP1L4_HUMAN	Nucleosome assembly protein 1-like 4 (Nucleosome assembly protein 2) (NAP-2)	Homo sapiens (Human)	21|14|5|7|4|9|19|15|13|16	1|1|1|1|4|7	15	0.86
Q99747	NAPG	SNAG_HUMAN	Gamma-soluble NSF attachment protein (SNAP-gamma) (N-ethylmaleimide-sensitive factor attachment protein gamma)	Homo sapiens (Human)	5|7|2|1|2|1|1|1|1|3	3|2|3|3|2|2	15	0.79
Q9BUN8	DERL1	DERL1_HUMAN	Derlin-1 (Degradation in endoplasmic reticulum protein 1) (DERtrin-1) (Der1-like protein 1)	Homo sapiens (Human)	1|0|2|0|2|0|6|4|3|6	1|2|0|1|6|5	15	0.72
Q9H3N1	TMX1	TMX1_HUMAN	Thioredoxin-related transmembrane protein 1 (Protein disulfide-isomerase TMX1) (EC 5.3.4.1) (Thioredoxin domain-containing protein 1) (Transmembrane Trx-related protein)	Homo sapiens (Human)	1|2|3|1|3|1|2|2|1|1	1|2|2|2|5|3	15	0.68
Q9H4G4	GLIPR2	GAPR1_HUMAN	Golgi-associated plant pathogenesis-related protein 1 (GAPR-1) (Golgi-associated PR-1 protein) (Glioma pathogenesis-related protein 2) (GliPR 2)	Homo sapiens (Human)	2|3|0|0|0|0|3|6|4|5	8|5|0|1|0|1	15	0.65
Q9NQA3	WASH6P	WASH6_HUMAN	WAS protein family homolog 6 (Protein FAM39A)	Homo sapiens (Human)	3|3|1|2|1|1|5|5|5|5	2|3|1|2|3|4	15	0.81
Q9NQW6	ANLN	ANLN_HUMAN	Anillin	Homo sapiens (Human)	11|11|3|2|2|2|7|5|3|6	1|2|1|1|5|5	15	0.86
Q9NVD7	PARVA	PARVA_HUMAN	Alpha-parvin (Actopaxin) (CH-ILKBP) (Calponin-like integrin-linked kinase-binding protein) (Matrix-remodeling-associated protein 2)	Homo sapiens (Human)	6|5|0|0|0|0|6|7|7|6	1|2|0|0|6|6	15	0.8
Q9Y4E8	USP15	UBP15_HUMAN	Ubiquitin carboxyl-terminal hydrolase 15 (EC 3.4.19.12) (Deubiquitinating enzyme 15) (Ubiquitin thioesterase 15) (Ubiquitin-specific-processing protease 15) (Unph-2) (Unph4)	Homo sapiens (Human)	17|18|7|7|7|9|26|25|18|17	2|2|3|4|2|2	15	0.86
P0A2E1	glyA	GLYA_SALTY	Serine hydroxymethyltransferase (SHMT) (Serine methylase) (EC 2.1.2.1)	Salmonella typhimurium	0|0|0|0|0|0|0|0|0|0	3|5|0|1|3|3	15	0.11
P10367	hisI	HIS2_SALTY	Histidine biosynthesis bifunctional protein HisIE [Includes: Phosphoribosyl-AMP cyclohydrolase (PRA-CH) (EC 3.5.4.19); Phosphoribosyl-ATP pyrophosphatase (PRA-PH) (EC 3.6.1.31)]	Salmonella typhimurium	0|0|0|0|0|0|0|0|0|0	2|3|2|2|3|3	15	0.02
P27237	prlC	OPDA_SALTY	Oligopeptidase A (EC 3.4.24.70)	Salmonella typhimurium	0|0|0|0|0|0|0|0|0|0	1|1|0|1|9|3	15	0.32
Q8ZK67	fbp	F16PA_SALTY	Fructose-1,6-bisphosphatase class 1 (FBPase class 1) (EC 3.1.3.11) (D-fructose-1,6-bisphosphate 1-phosphohydrolase class 1)	Salmonella typhimurium	0|0|0|0|0|0|0|0|0|0	1|1|1|0|5|7	15	0.28
Q8ZK81	rpsR	RS18_SALTY	Small ribosomal subunit protein bS18 (30S ribosomal protein S18)	Salmonella typhimurium	0|0|0|0|0|0|0|0|0|0	2|3|3|1|3|3	15	0.04
O14734	ACOT8	ACOT8_HUMAN	Acyl-coenzyme A thioesterase 8 (Acyl-CoA thioesterase 8) (EC 3.1.2.1) (EC 3.1.2.11) (EC 3.1.2.2) (EC 3.1.2.3) (EC 3.1.2.5) (Choloyl-coenzyme A thioesterase) (EC 3.1.2.27) (HIV-Nef-associated acyl-CoA thioesterase) (Peroxisomal acyl-CoA thioesterase 2) (PTE-2) (Peroxisomal acyl-coenzyme A thioester hydrolase 1) (PTE-1) (Peroxisomal long-chain acyl-CoA thioesterase 1) (Thioesterase II) (hACTE-III) …	Homo sapiens (Human)	0|1|1|1|1|0|2|1|1|3	5|2|0|0|4|3	14	0.53
O15145	ARPC3	ARPC3_HUMAN	Actin-related protein 2/3 complex subunit 3 (Arp2/3 complex 21 kDa subunit) (p21-ARC)	Homo sapiens (Human)	5|6|1|1|1|2|7|6|9|8	3|1|0|0|5|5	14	0.83
O15355	PPM1G	PPM1G_HUMAN	Protein phosphatase 1G (EC 3.1.3.16) (Protein phosphatase 1C) (Protein phosphatase 2C isoform gamma) (PP2C-gamma) (Protein phosphatase magnesium-dependent 1 gamma)	Homo sapiens (Human)	20|15|3|2|8|9|34|34|28|28	1|1|2|1|6|3	14	0.86
O60306	AQR	AQR_HUMAN	RNA helicase aquarius (EC 3.6.4.13) (Intron-binding protein of 160 kDa) (IBP160)	Homo sapiens (Human)	24|21|14|10|15|13|17|22|15|17	1|0|6|4|2|1	14	0.86
O75348	ATP6V1G1	VATG1_HUMAN	V-type proton ATPase subunit G 1 (V-ATPase subunit G 1) (V-ATPase 13 kDa subunit 1) (Vacuolar proton pump subunit G 1) (Vacuolar proton pump subunit M16)	Homo sapiens (Human)	1|2|1|1|1|1|3|2|2|2	3|1|2|1|5|2	14	0.66
O75616	ERAL1	ERAL1_HUMAN	GTPase Era, mitochondrial (H-ERA) (hERA) (Conserved ERA-like GTPase) (CEGA) (ERA-W) (ERA-like protein 1)	Homo sapiens (Human)	2|2|0|1|2|2|0|0|0|0	6|4|0|0|1|3	14	0.42
O75663	TIPRL	TIPRL_HUMAN	TIP41-like protein (Putative MAPK-activating protein PM10) (Type 2A-interacting protein) (TIP)	Homo sapiens (Human)	9|11|3|1|1|4|11|10|11|9	1|1|0|0|8|4	14	0.84
O95295	SNAPIN	SNAPN_HUMAN	SNARE-associated protein Snapin (Biogenesis of lysosome-related organelles complex 1 subunit 7) (BLOC-1 subunit 7) (Synaptosomal-associated protein 25-binding protein) (SNAP-associated protein)	Homo sapiens (Human)	2|1|0|0|0|0|4|4|2|2	0|2|2|2|5|3	14	0.66
O95456	PSMG1	PSMG1_HUMAN	Proteasome assembly chaperone 1 (PAC-1) (Chromosome 21 leucine-rich protein) (C21-LRP) (Down syndrome critical region protein 2) (Proteasome chaperone homolog 1) (Pba1)	Homo sapiens (Human)	3|3|4|3|3|4|8|8|6|7	1|1|1|4|4|3	14	0.86
P00491	PNP	PNPH_HUMAN	Purine nucleoside phosphorylase (PNP) (EC 2.4.2.1) (Inosine phosphorylase) (Inosine-guanosine phosphorylase)	Homo sapiens (Human)	8|8|1|1|1|1|4|5|5|4	1|1|2|3|4|3	14	0.82
P00568	AK1	KAD1_HUMAN	Adenylate kinase isoenzyme 1 (AK 1) (EC 2.7.4.3) (EC 2.7.4.4) (EC 2.7.4.6) (ATP-AMP transphosphorylase 1) (ATP:AMP phosphotransferase) (Adenylate monophosphate kinase) (Myokinase)	Homo sapiens (Human)	2|2|0|0|0|0|7|4|4|7	1|1|0|1|5|6	14	0.75
P04181	OAT	OAT_HUMAN	Ornithine aminotransferase, mitochondrial (EC 2.6.1.13) (Ornithine delta-aminotransferase) (Ornithine--oxo-acid aminotransferase) [Cleaved into: Ornithine aminotransferase, hepatic form; Ornithine aminotransferase, renal form]	Homo sapiens (Human)	4|3|1|1|1|1|1|2|2|1	3|3|0|2|2|4	14	0.72
P07203	GPX1	GPX1_HUMAN	Glutathione peroxidase 1 (GPx-1) (GSHPx-1) (EC 1.11.1.9) (Cellular glutathione peroxidase) (Phospholipid-hydroperoxide glutathione peroxidase GPX1) (EC 1.11.1.12)	Homo sapiens (Human)	0|0|1|0|2|1|4|9|5|5	1|1|1|1|5|5	14	0.77
P0C0S5	H2AZ1	H2AZ_HUMAN	Histone H2A.Z (H2A/z)	Homo sapiens (Human)	3|3|2|2|4|2|6|8|7|7	3|0|3|3|2|3	14	0.86
P10301	RRAS	RRAS_HUMAN	Ras-related protein R-Ras (EC 3.6.5.2) (p23)	Homo sapiens (Human)	1|1|1|1|1|2|4|4|7|3	1|1|1|1|5|5	14	0.76
P12429	ANXA3	ANXA3_HUMAN	Annexin A3 (35-alpha calcimedin) (Annexin III) (Annexin-3) (Inositol 1,2-cyclic phosphate 2-phosphohydrolase) (Lipocortin III) (Placental anticoagulant protein III) (PAP-III)	Homo sapiens (Human)	5|5|1|1|1|1|1|2|1|0	1|2|0|0|5|6	14	0.64
P24390	KDELR1	ERD21_HUMAN	ER lumen protein-retaining receptor 1 (KDEL endoplasmic reticulum protein retention receptor 1) (KDEL receptor 1) (Putative MAPK-activating protein PM23)	Homo sapiens (Human)	2|3|2|2|2|2|4|5|5|3	2|2|2|2|3|3	14	0.86
P35030	PRSS3	TRY3_HUMAN	Trypsin-3 (EC 3.4.21.4) (Brain trypsinogen) (Mesotrypsin) (Mesotrypsinogen) (Serine protease 3) (Serine protease 4) (Trypsin III) (Trypsin IV)	Homo sapiens (Human)	0|0|1|1|1|1|0|0|0|0	3|1|3|3|2|2	14	0.25
P35249	RFC4	RFC4_HUMAN	Replication factor C subunit 4 (Activator 1 37 kDa subunit) (A1 37 kDa subunit) (Activator 1 subunit 4) (Replication factor C 37 kDa subunit) (RF-C 37 kDa subunit) (RFC37)	Homo sapiens (Human)	7|7|4|3|4|4|12|9|6|9	5|1|2|3|2|1	14	0.86
P36405	ARL3	ARL3_HUMAN	ADP-ribosylation factor-like protein 3	Homo sapiens (Human)	3|6|5|1|2|3|7|7|8|8	3|1|0|3|6|1	14	0.83
P39019	RPS19	RS19_HUMAN	Small ribosomal subunit protein eS19 (40S ribosomal protein S19)	Homo sapiens (Human)	0|0|1|1|1|2|3|2|3|5	2|1|2|1|4|4	14	0.72
P42766	RPL35	RL35_HUMAN	Large ribosomal subunit protein uL29 (60S ribosomal protein L35)	Homo sapiens (Human)	1|1|3|2|6|1|6|7|9|7	1|2|2|2|4|3	14	0.86
P48730	CSNK1D	KC1D_HUMAN	Casein kinase I isoform delta (CKI-delta) (CKId) (EC 2.7.11.1) (Tau-protein kinase CSNK1D) (EC 2.7.11.26)	Homo sapiens (Human)	4|2|3|6|2|3|8|8|9|7	3|0|1|1|5|4	14	0.86
P49821	NDUFV1	NDUV1_HUMAN	NADH dehydrogenase [ubiquinone] flavoprotein 1, mitochondrial (NDUFV1) (EC 7.1.1.2) (Complex I-51kD) (CI-51kD) (NADH dehydrogenase flavoprotein 1) (NADH-ubiquinone oxidoreductase 51 kDa subunit)	Homo sapiens (Human)	0|1|0|1|1|1|2|0|2|2	2|2|2|2|4|2	14	0.6
P51398	DAP3	RT29_HUMAN	Small ribosomal subunit protein mS29 (EC 3.6.5.-) (28S ribosomal protein S29, mitochondrial) (MRP-S29) (S29mt) (Death-associated protein 3) (DAP-3) (Ionizing radiation resistance conferring protein)	Homo sapiens (Human)	1|0|3|0|1|1|3|3|3|2	3|2|1|1|2|5	14	0.68
P51532	SMARCA4	SMCA4_HUMAN	SWI/SNF-related matrix-associated actin-dependent regulator of chromatin subfamily A member 4 (SMARCA4) (EC 3.6.4.-) (BRG1-associated factor 190A) (BAF190A) (Mitotic growth and transcription activator) (Protein BRG-1) (Protein brahma homolog 1) (SNF2-beta) (Transcription activator BRG1)	Homo sapiens (Human)	19|22|17|15|18|19|43|35|34|32	2|6|1|2|1|2	14	0.86
P51572	BCAP31	BAP31_HUMAN	B-cell receptor-associated protein 31 (BCR-associated protein 31) (Bap31) (6C6-AG tumor-associated antigen) (Protein CDM) (p28)	Homo sapiens (Human)	0|0|0|0|0|0|0|0|0|0	1|0|0|0|5|8	14	0.28
P56537	EIF6	IF6_HUMAN	Eukaryotic translation initiation factor 6 (eIF-6) (B(2)GCN homolog) (B4 integrin interactor) (CAB) (p27(BBP))	Homo sapiens (Human)	4|5|1|1|0|2|5|7|5|8	0|0|1|0|4|9	14	0.77
P56556	NDUFA6	NDUA6_HUMAN	NADH dehydrogenase [ubiquinone] 1 alpha subcomplex subunit 6 (Complex I-B14) (CI-B14) (LYR motif-containing protein 6) (NADH-ubiquinone oxidoreductase B14 subunit)	Homo sapiens (Human)	1|0|1|1|2|2|3|1|2|3	5|2|2|3|1|1	14	0.66
P61586	RHOA	RHOA_HUMAN	Transforming protein RhoA (EC 3.6.5.2) (Rho cDNA clone 12) (h12)	Homo sapiens (Human)	4|3|0|0|0|0|8|9|4|4	2|1|2|1|4|4	14	0.81
Q00653	NFKB2	NFKB2_HUMAN	Nuclear factor NF-kappa-B p100 subunit (DNA-binding factor KBF2) (H2TF1) (Lymphocyte translocation chromosome 10 protein) (Nuclear factor of kappa light polypeptide gene enhancer in B-cells 2) (Oncogene Lyt-10) (Lyt10) [Cleaved into: Nuclear factor NF-kappa-B p52 subunit]	Homo sapiens (Human)	15|15|8|6|7|6|3|4|5|2	1|2|2|2|3|4	14	0.86
Q07955	SRSF1	SRSF1_HUMAN	Serine/arginine-rich splicing factor 1 (Alternative-splicing factor 1) (ASF-1) (Splicing factor, arginine/serine-rich 1) (pre-mRNA-splicing factor SF2, P33 subunit)	Homo sapiens (Human)	4|4|4|1|2|1|15|15|14|19	0|0|1|0|7|6	14	0.86
Q08209	PPP3CA	PP2BA_HUMAN	Protein phosphatase 3 catalytic subunit alpha (EC 3.1.3.16) (CAM-PRP catalytic subunit) (Calcineurin A alpha) (Calmodulin-dependent calcineurin A subunit alpha isoform) (CNA alpha) (Serine/threonine-protein phosphatase 2B catalytic subunit alpha isoform)	Homo sapiens (Human)	5|4|0|2|3|3|16|12|7|8	2|1|2|2|3|4	14	0.86
Q15185	PTGES3	TEBP_HUMAN	Prostaglandin E synthase 3 (EC 5.3.99.3) (Cytosolic prostaglandin E2 synthase) (cPGES) (Hsp90 co-chaperone) (Progesterone receptor complex p23) (Telomerase-binding protein p23)	Homo sapiens (Human)	1|1|1|1|1|1|7|6|4|5	1|2|1|2|4|4	14	0.8
Q15813	TBCE	TBCE_HUMAN	Tubulin-specific chaperone E (Tubulin-folding cofactor E)	Homo sapiens (Human)	7|8|2|5|3|3|6|3|3|2	3|3|2|2|3|1	14	0.86
Q16836	HADH	HCDH_HUMAN	Hydroxyacyl-coenzyme A dehydrogenase, mitochondrial (HCDH) (EC 1.1.1.35) (Medium and short-chain L-3-hydroxyacyl-coenzyme A dehydrogenase) (Short-chain 3-hydroxyacyl-CoA dehydrogenase)	Homo sapiens (Human)	0|0|0|0|0|0|0|0|0|0	1|1|0|1|6|5	14	0.28
Q68CZ2	TNS3	TENS3_HUMAN	Tensin-3 (EC 3.1.3.-) (Tensin-like SH2 domain-containing protein 1) (Tumor endothelial marker 6)	Homo sapiens (Human)	19|18|4|4|3|6|27|30|32|28	5|5|1|0|1|2	14	0.86
Q6IA86	ELP2	ELP2_HUMAN	Elongator complex protein 2 (ELP2) (SHINC-2) (STAT3-interacting protein 1) (StIP1)	Homo sapiens (Human)	8|7|6|5|3|5|10|14|11|11	1|1|2|1|6|3	14	0.86
Q8IWZ3	ANKHD1	ANKH1_HUMAN	Ankyrin repeat and KH domain-containing protein 1 (HIV-1 Vpr-binding ankyrin repeat protein) (Multiple ankyrin repeats single KH domain) (hMASK)	Homo sapiens (Human)	13|14|3|3|5|4|30|32|30|29	3|1|0|1|4|5	14	0.86
Q8NBW4	SLC38A9	S38A9_HUMAN	Neutral amino acid transporter 9 (Solute carrier family 38 member 9) (Up-regulated in lung cancer 11)	Homo sapiens (Human)	0|0|0|0|0|0|0|0|0|0	1|4|1|1|4|3	14	0.18
Q8TAT6	NPLOC4	NPL4_HUMAN	Nuclear protein localization protein 4 homolog (Protein NPL4)	Homo sapiens (Human)	6|8|1|1|3|4|9|8|6|5	1|5|0|0|4|4	14	0.86
Q8WVM0	TFB1M	TFB1M_HUMAN	Dimethyladenosine transferase 1, mitochondrial (EC 2.1.1.-) (Mitochondrial 12S rRNA dimethylase 1) (Mitochondrial transcription factor B1) (h-mtTFB) (h-mtTFB1) (hTFB1M) (mtTFB1) (S-adenosylmethionine-6-N', N'-adenosyl(rRNA) dimethyltransferase 1)	Homo sapiens (Human)	1|2|1|3|1|1|4|3|3|3	3|2|1|1|3|4	14	0.77
Q92947	GCDH	GCDH_HUMAN	Glutaryl-CoA dehydrogenase, mitochondrial (GCD) (EC 1.3.8.6)	Homo sapiens (Human)	1|2|1|0|0|0|2|1|2|2	3|3|1|2|1|4	14	0.61
Q96CW5	TUBGCP3	GCP3_HUMAN	Gamma-tubulin complex component 3 (GCP-3) (hGCP3) (Gamma-ring complex protein 104 kDa) (h104p) (hGrip104) (Spindle pole body protein Spc98 homolog) (hSpc98)	Homo sapiens (Human)	10|6|4|5|5|3|11|7|9|11	1|2|1|3|4|3	14	0.86
Q96EA4	SPDL1	SPDLY_HUMAN	Protein Spindly (hSpindly) (Arsenite-related gene 1 protein) (Coiled-coil domain-containing protein 99) (Rhabdomyosarcoma antigen MU-RMS-40.4A) (Spindle apparatus coiled-coil domain-containing protein 1)	Homo sapiens (Human)	19|22|5|4|3|4|21|21|16|21	2|1|2|1|5|3	14	0.86
Q96G23	CERS2	CERS2_HUMAN	Ceramide synthase 2 (CerS2) (LAG1 longevity assurance homolog 2) (SP260) (Sphingosine N-acyltransferase CERS2) (EC 2.3.1.24) (Tumor metastasis-suppressor gene 1 protein) (Very-long-chain ceramide synthase CERS2) (EC 2.3.1.297)	Homo sapiens (Human)	0|1|1|1|1|1|0|1|0|0	1|1|1|2|6|3	14	0.43
Q99755	PIP5K1A	PI51A_HUMAN	Phosphatidylinositol 4-phosphate 5-kinase type-1 alpha (PIP5K1-alpha) (PtdIns(4)P-5-kinase 1 alpha) (EC 2.7.1.68) (68 kDa type I phosphatidylinositol 4-phosphate 5-kinase alpha) (Phosphatidylinositol 4-phosphate 5-kinase type I alpha) (PIP5KIalpha)	Homo sapiens (Human)	2|4|3|2|2|2|4|4|5|3	3|2|1|2|3|3	14	0.86
Q9BXW7	HDHD5	HDHD5_HUMAN	Haloacid dehalogenase-like hydrolase domain-containing 5 (Cat eye syndrome critical region protein 5)	Homo sapiens (Human)	0|0|0|0|1|1|0|2|1|1	4|5|0|0|2|3	14	0.34
Q9BY77	POLDIP3	PDIP3_HUMAN	Polymerase delta-interacting protein 3 (46 kDa DNA polymerase delta interaction protein) (p46) (S6K1 Aly/REF-like target) (SKAR)	Homo sapiens (Human)	9|11|4|2|3|6|31|30|23|23	0|0|0|0|7|7	14	0.86
Q9H078	CLPB	CLPB_HUMAN	Mitochondrial disaggregase (EC 3.6.1.-) (Suppressor of potassium transport defect 3) [Cleaved into: Mitochondrial disaggregase, cleaved form]	Homo sapiens (Human)	2|2|3|1|2|2|5|6|6|5	1|0|2|0|6|5	14	0.8
Q9H2U2	PPA2	IPYR2_HUMAN	Inorganic pyrophosphatase 2, mitochondrial (EC 3.6.1.1) (Pyrophosphatase SID6-306) (Pyrophosphate phospho-hydrolase 2) (PPase 2)	Homo sapiens (Human)	1|2|0|2|1|1|6|7|4|8	2|0|1|1|5|5	14	0.79
Q9NR56	MBNL1	MBNL1_HUMAN	Muscleblind-like protein 1 (Triplet-expansion RNA-binding protein)	Homo sapiens (Human)	2|3|1|2|2|3|5|6|8|8	1|1|2|3|4|3	14	0.86
Q9NVA2	SEPTIN11	SEP11_HUMAN	Septin-11	Homo sapiens (Human)	14|14|7|9|11|12|16|15|10|11	1|1|1|2|6|3	14	0.86
Q9NWW5	CLN6	CLN6_HUMAN	Ceroid-lipofuscinosis neuronal protein 6 (Protein CLN6)	Homo sapiens (Human)	3|2|2|2|1|1|1|2|1|1	1|1|3|2|3|4	14	0.71
Q9NX20	MRPL16	RM16_HUMAN	Large ribosomal subunit protein uL16m (39S ribosomal protein L16, mitochondrial) (L16mt) (MRP-L16)	Homo sapiens (Human)	0|0|2|0|1|1|4|2|3|3	2|1|2|0|3|6	14	0.61
Q9NX46	ADPRS	ADPRS_HUMAN	ADP-ribosylhydrolase ARH3 (ADP-ribose glycohydrolase ARH3) (ADP-ribosylhydrolase 3) (O-acetyl-ADP-ribose deacetylase ARH3) (EC 3.5.1.-) (Poly(ADP-ribose) glycohydrolase ARH3) (EC 3.2.1.143) ([Protein ADP-ribosylarginine] hydrolase-like protein 2) ([Protein ADP-ribosylserine] hydrolase) (EC 3.2.2.-)	Homo sapiens (Human)	0|0|2|1|1|1|1|0|1|1	1|3|1|1|3|5	14	0.46
Q9UI12	ATP6V1H	VATH_HUMAN	V-type proton ATPase subunit H (V-ATPase subunit H) (Nef-binding protein 1) (NBP1) (Protein VMA13 homolog) (V-ATPase 50/57 kDa subunits) (Vacuolar proton pump subunit H) (Vacuolar proton pump subunit SFD)	Homo sapiens (Human)	4|3|0|0|2|1|3|7|9|7	1|0|0|1|6|6	14	0.8
Q9UI30	TRMT112	TR112_HUMAN	Multifunctional methyltransferase subunit TRM112-like protein (tRNA methyltransferase 112 homolog)	Homo sapiens (Human)	2|1|1|2|1|1|4|3|5|1	1|2|1|1|5|4	14	0.73
Q9UJU6	DBNL	DBNL_HUMAN	Drebrin-like protein (Cervical SH3P7) (Cervical mucin-associated protein) (Drebrin-F) (HPK1-interacting protein of 55 kDa) (HIP-55) (SH3 domain-containing protein 7)	Homo sapiens (Human)	11|10|6|4|6|6|13|12|12|15	0|1|1|2|5|5	14	0.86
Q9UNS2	COPS3	CSN3_HUMAN	COP9 signalosome complex subunit 3 (SGN3) (Signalosome subunit 3) (JAB1-containing signalosome subunit 3)	Homo sapiens (Human)	12|11|7|4|7|8|20|19|14|16	0|0|1|4|4|5	14	0.86
Q9UQ80	PA2G4	PA2G4_HUMAN	Proliferation-associated protein 2G4 (Cell cycle protein p38-2G4 homolog) (hG4-1) (ErbB3-binding protein 1)	Homo sapiens (Human)	3|3|5|5|6|4|32|32|32|27	0|0|1|0|6|7	14	0.86
Q9Y2W1	THRAP3	TR150_HUMAN	Thyroid hormone receptor-associated protein 3 (BCLAF1 and THRAP3 family member 2) (Thyroid hormone receptor-associated protein complex 150 kDa component) (Trap150)	Homo sapiens (Human)	9|9|8|10|10|10|34|29|27|30	3|2|7|1|1|0	14	0.86
Q9Y4R8	TELO2	TELO2_HUMAN	Telomere length regulation protein TEL2 homolog (Protein clk-2 homolog) (hCLK2)	Homo sapiens (Human)	1|1|0|0|1|1|3|5|5|3	2|5|1|0|2|4	14	0.72
P0AA13	rplM	RL13_SALTY	Large ribosomal subunit protein uL13 (50S ribosomal protein L13)	Salmonella typhimurium	0|0|0|0|0|0|0|0|0|0	2|2|2|2|5|1	14	0.07
P32200	lpxA	LPXA_SALTY	Acyl-[acyl-carrier-protein]--UDP-N-acetylglucosamine O-acyltransferase (UDP-N-acetylglucosamine acyltransferase) (EC 2.3.1.129)	Salmonella typhimurium	0|0|0|0|0|0|0|0|0|0	2|2|1|1|5|3	14	0.14
P37411	gyrA	GYRA_SALTY	DNA gyrase subunit A (EC 5.6.2.2)	Salmonella typhimurium	0|0|0|0|0|0|0|0|0|0	0|2|2|2|4|4	14	0.06
P60446	rplC	RL3_SALTY	Large ribosomal subunit protein uL3 (50S ribosomal protein L3)	Salmonella typhimurium	1|1|1|1|2|1|0|0|0|0	1|2|1|1|5|4	14	0.43
P63411	ackA	ACKA_SALTY	Acetate kinase AckA (EC 2.7.2.1) (Acetokinase)	Salmonella typhimurium	0|0|0|0|0|0|0|0|0|0	3|3|1|0|5|2	14	0.13
P65748	ppa	IPYR_SALTY	Inorganic pyrophosphatase (EC 3.6.1.1) (Pyrophosphate phospho-hydrolase) (PPase)	Salmonella typhimurium	0|0|0|0|0|0|0|0|0|0	1|2|0|1|4|6	14	0.19
Q7CPR9	hldE	HLDE_SALTY	Bifunctional protein HldE [Includes: D-beta-D-heptose 7-phosphate kinase (EC 2.7.1.167) (D-beta-D-heptose 7-phosphotransferase) (D-glycero-beta-D-manno-heptose-7-phosphate kinase); D-beta-D-heptose 1-phosphate adenylyltransferase (EC 2.7.7.70) (D-glycero-beta-D-manno-heptose 1-phosphate adenylyltransferase)]	Salmonella typhimurium	0|0|0|0|0|0|1|0|0|0	1|1|0|0|6|6	14	0.26
Q7CQM5	ssrB	SSRB_SALTY	Response regulator SsrB	Salmonella typhimurium	0|0|0|0|0|0|0|0|0|0	1|1|2|2|3|5	14	0.14
Q8ZRD1	dxs	DXS_SALTY	1-deoxy-D-xylulose-5-phosphate synthase (EC 2.2.1.7) (1-deoxyxylulose-5-phosphate synthase) (DXP synthase) (DXPS)	Salmonella typhimurium	0|0|0|0|0|0|0|0|0|0	2|3|0|0|6|3	14	0.13
A1X283	SH3PXD2B	SPD2B_HUMAN	SH3 and PX domain-containing protein 2B (Adapter protein HOFI) (Factor for adipocyte differentiation 49) (Tyrosine kinase substrate with four SH3 domains)	Homo sapiens (Human)	7|10|3|2|2|5|14|10|14|10	5|1|2|1|2|2	13	0.86
O00178	GTPBP1	GTPB1_HUMAN	GTP-binding protein 1 (G-protein 1) (GP-1) (GP1)	Homo sapiens (Human)	2|2|1|2|2|5|6|4|6|8	4|2|2|1|2|2	13	0.82
O00193	SMAP	SMAP_HUMAN	Small acidic protein	Homo sapiens (Human)	7|10|0|1|1|0|14|13|11|13	0|0|0|0|6|7	13	0.86
O14908	GIPC1	GIPC1_HUMAN	PDZ domain-containing protein GIPC1 (GAIP C-terminus-interacting protein) (RGS-GAIP-interacting protein) (RGS19-interacting protein 1) (Synectin) (Tax interaction protein 2) (TIP-2)	Homo sapiens (Human)	8|7|4|3|2|2|4|2|3|2	2|2|1|3|4|1	13	0.82
O15511	ARPC5	ARPC5_HUMAN	Actin-related protein 2/3 complex subunit 5 (Arp2/3 complex 16 kDa subunit) (p16-ARC)	Homo sapiens (Human)	3|5|0|2|4|2|6|5|6|5	5|3|1|0|2|2	13	0.82
O43159	RRP8	RRP8_HUMAN	Ribosomal RNA-processing protein 8 (EC 2.1.1.-) (Cerebral protein 1) (Nucleomethylin)	Homo sapiens (Human)	2|2|0|1|1|2|11|7|6|10	0|1|2|2|4|4	13	0.86
O43768	ENSA	ENSA_HUMAN	Alpha-endosulfine (ARPP-19e)	Homo sapiens (Human)	5|3|1|1|3|2|12|11|14|12	3|3|4|2|0|1	13	0.86
O60493	SNX3	SNX3_HUMAN	Sorting nexin-3 (Protein SDP3)	Homo sapiens (Human)	0|0|0|0|1|1|2|4|2|3	3|2|1|1|4|2	13	0.66
O75153	CLUH	CLU_HUMAN	Clustered mitochondria protein homolog	Homo sapiens (Human)	8|6|3|4|2|6|8|6|9|6	0|0|0|0|7|6	13	0.83
O75815	BCAR3	BCAR3_HUMAN	Breast cancer anti-estrogen resistance protein 3 (Novel SH2-containing protein 2) (SH2 domain-containing protein 3B)	Homo sapiens (Human)	9|7|2|3|4|1|5|6|3|4	4|4|2|3|0|0	13	0.86
O75874	IDH1	IDHC_HUMAN	Isocitrate dehydrogenase [NADP] cytoplasmic (IDH) (IDH1) (EC 1.1.1.42) (Cytosolic NADP-isocitrate dehydrogenase) (IDPc) (NADP(+)-specific ICDH) (Oxalosuccinate decarboxylase)	Homo sapiens (Human)	2|2|0|1|2|2|8|6|8|6	0|0|0|0|8|5	13	0.78
O95486	SEC24A	SC24A_HUMAN	Protein transport protein Sec24A (SEC24-related protein A)	Homo sapiens (Human)	10|16|5|3|2|6|17|16|16|16	0|1|0|0|5|7	13	0.86
P04049	RAF1	RAF1_HUMAN	RAF proto-oncogene serine/threonine-protein kinase (EC 2.7.11.1) (Proto-oncogene c-RAF) (cRaf) (Raf-1)	Homo sapiens (Human)	2|4|0|0|0|1|4|4|6|6	1|0|0|0|9|3	13	0.66
P06744	GPI	G6PI_HUMAN	Glucose-6-phosphate isomerase (GPI) (EC 5.3.1.9) (Autocrine motility factor) (AMF) (Neuroleukin) (NLK) (Phosphoglucose isomerase) (PGI) (Phosphohexose isomerase) (PHI) (Sperm antigen 36) (SA-36)	Homo sapiens (Human)	5|8|3|4|2|3|11|8|8|8	3|2|3|2|2|1	13	0.86
P08243	ASNS	ASNS_HUMAN	Asparagine synthetase [glutamine-hydrolyzing] (EC 6.3.5.4) (Cell cycle control protein TS11) (Glutamine-dependent asparagine synthetase)	Homo sapiens (Human)	6|8|2|5|4|5|9|8|7|6	2|2|1|2|3|3	13	0.86
P14406	COX7A2	CX7A2_HUMAN	Cytochrome c oxidase subunit 7A2, mitochondrial (Cytochrome c oxidase subunit VIIa-liver/heart) (Cytochrome c oxidase subunit VIIa-L) (Cytochrome c oxidase subunit VIIaL)	Homo sapiens (Human)	0|0|0|0|0|2|1|0|1|2	3|2|1|2|3|2	13	0.48
P19387	POLR2C	RPB3_HUMAN	DNA-directed RNA polymerase II subunit RPB3 (RNA polymerase II subunit 3) (RNA polymerase II subunit B3) (DNA-directed RNA polymerase II 33 kDa polypeptide) (RPB33) (DNA-directed RNA polymerase II subunit C) (RPB31)	Homo sapiens (Human)	6|6|3|2|3|2|5|5|4|6	3|3|2|1|2|2	13	0.86
P23786	CPT2	CPT2_HUMAN	Carnitine O-palmitoyltransferase 2, mitochondrial (EC 2.3.1.21) (Carnitine palmitoyltransferase II) (CPT II)	Homo sapiens (Human)	0|0|0|0|0|0|0|0|0|0	0|0|0|1|4|8	13	0.3
P27797	CALR	CALR_HUMAN	Calreticulin (CRP55) (Calregulin) (Endoplasmic reticulum resident protein 60) (ERp60) (HACBP) (grp60)	Homo sapiens (Human)	0|0|0|0|0|0|0|0|0|0	0|0|0|0|7|6	13	0.27
P35080	PFN2	PROF2_HUMAN	Profilin-2 (Profilin II)	Homo sapiens (Human)	2|2|2|2|2|1|5|4|5|4	2|2|2|1|3|3	13	0.81
P46937	YAP1	YAP1_HUMAN	Transcriptional coactivator YAP1 (Yes-associated protein 1) (Protein yorkie homolog) (Yes-associated protein YAP65 homolog)	Homo sapiens (Human)	21|15|1|2|1|4|40|36|37|38	0|1|0|0|7|5	13	0.86
P49257	LMAN1	LMAN1_HUMAN	Protein ERGIC-53 (ER-Golgi intermediate compartment 53 kDa protein) (Gp58) (Intracellular mannose-specific lectin MR60) (Lectin mannose-binding 1)	Homo sapiens (Human)	5|7|7|8|8|9|11|13|12|20	0|2|2|1|3|5	13	0.86
P49593	PPM1F	PPM1F_HUMAN	Protein phosphatase 1F (EC 3.1.3.16) (Ca(2+)/calmodulin-dependent protein kinase phosphatase) (CaM-kinase phosphatase) (CaMKPase) (Partner of PIX 2) (Protein fem-2 homolog) (hFem-2)	Homo sapiens (Human)	1|2|0|0|1|2|3|3|0|0	1|1|1|1|6|3	13	0.57
P49959	MRE11	MRE11_HUMAN	Double-strand break repair protein MRE11 (EC 3.1.-.-) (Meiotic recombination 11 homolog 1) (MRE11 homolog 1) (Meiotic recombination 11 homolog A) (MRE11 homolog A)	Homo sapiens (Human)	17|17|4|8|7|8|22|28|25|22	1|4|2|1|5|0	13	0.86
P50443	SLC26A2	S26A2_HUMAN	Sulfate transporter (Diastrophic dysplasia protein) (Solute carrier family 26 member 2)	Homo sapiens (Human)	4|3|1|1|2|1|1|2|2|1	4|2|2|1|2|2	13	0.75
P52701	MSH6	MSH6_HUMAN	DNA mismatch repair protein Msh6 (hMSH6) (G/T mismatch-binding protein) (GTBP) (GTMBP) (MutS protein homolog 6) (MutS-alpha 160 kDa subunit) (p160)	Homo sapiens (Human)	19|21|7|6|11|9|26|21|16|22	1|3|1|0|6|2	13	0.86
P53007	SLC25A1	TXTP_HUMAN	Tricarboxylate transport protein, mitochondrial (Citrate transport protein) (CTP) (Mitochondrial citrate carrier) (CIC) (Solute carrier family 25 member 1) (Tricarboxylate carrier protein)	Homo sapiens (Human)	3|1|3|2|1|2|8|7|5|7	3|3|1|1|2|3	13	0.86
P54709	ATP1B3	AT1B3_HUMAN	Sodium/potassium-transporting ATPase subunit beta-3 (Sodium/potassium-dependent ATPase subunit beta-3) (ATPB-3) (CD antigen CD298)	Homo sapiens (Human)	1|1|3|2|2|3|1|1|1|2	3|2|2|2|1|3	13	0.75
P61604	HSPE1	CH10_HUMAN	10 kDa heat shock protein, mitochondrial (Hsp10) (10 kDa chaperonin) (Chaperonin 10) (CPN10) (Early-pregnancy factor) (EPF) (Heat shock protein family E member 1)	Homo sapiens (Human)	2|3|1|1|2|1|5|2|3|4	1|1|1|1|6|3	13	0.73
P62318	SNRPD3	SMD3_HUMAN	Small nuclear ribonucleoprotein Sm D3 (Sm-D3) (snRNP core protein D3)	Homo sapiens (Human)	5|4|2|2|4|3|4|7|5|6	1|2|1|1|4|4	13	0.86
Q04837	SSBP1	SSBP_HUMAN	Single-stranded DNA-binding protein, mitochondrial (Mt-SSB) (MtSSB) (PWP1-interacting protein 17)	Homo sapiens (Human)	1|1|3|2|2|2|0|0|0|0	1|2|1|2|3|4	13	0.62
Q09028	RBBP4	RBBP4_HUMAN	Histone-binding protein RBBP4 (Chromatin assembly factor 1 subunit C) (CAF-1 subunit C) (Chromatin assembly factor I p48 subunit) (CAF-I 48 kDa subunit) (CAF-I p48) (Nucleosome-remodeling factor subunit RBAP48) (Retinoblastoma-binding protein 4) (RBBP-4) (Retinoblastoma-binding protein p48)	Homo sapiens (Human)	27|21|8|12|12|9|33|34|24|35	1|1|3|2|4|2	13	0.86
Q0VGL1	LAMTOR4	LTOR4_HUMAN	Ragulator complex protein LAMTOR4 (Late endosomal/lysosomal adaptor and MAPK and MTOR activator 4) [Cleaved into: Ragulator complex protein LAMTOR4, N-terminally processed]	Homo sapiens (Human)	1|1|1|1|1|1|0|0|1|0	2|1|3|3|2|2	13	0.57
Q10713	PMPCA	MPPA_HUMAN	Mitochondrial-processing peptidase subunit alpha (Alpha-MPP) (Inactive zinc metalloprotease alpha) (P-55)	Homo sapiens (Human)	0|1|0|0|0|0|0|0|0|0	4|2|1|0|3|3	13	0.11
Q12906	ILF3	ILF3_HUMAN	Interleukin enhancer-binding factor 3 (Double-stranded RNA-binding protein 76) (DRBP76) (M-phase phosphoprotein 4) (MPP4) (Nuclear factor associated with dsRNA) (NFAR) (Nuclear factor of activated T-cells 90 kDa) (NF-AT-90) (Translational control protein 80) (TCP80)	Homo sapiens (Human)	13|11|2|3|8|4|38|41|38|37	2|2|0|0|6|3	13	0.86
Q13576	IQGAP2	IQGA2_HUMAN	Ras GTPase-activating-like protein IQGAP2	Homo sapiens (Human)	12|18|0|0|0|0|3|3|3|3	1|2|0|0|6|4	13	0.81
Q14165	MLEC	MLEC_HUMAN	Malectin	Homo sapiens (Human)	3|3|4|3|2|6|3|3|4|6	3|3|1|1|2|3	13	0.86
Q14244	MAP7	MAP7_HUMAN	Ensconsin (Epithelial microtubule-associated protein of 115 kDa) (E-MAP-115) (Microtubule-associated protein 7) (MAP-7)	Homo sapiens (Human)	4|3|1|2|1|4|17|20|15|22	0|1|0|0|6|6	13	0.86
Q5JTZ9	AARS2	SYAM_HUMAN	Alanine--tRNA ligase, mitochondrial (EC 6.1.1.7) (Alanyl-tRNA synthetase) (AlaRS) (Protein lactyltransferase AARS2) (EC 6.-.-.-)	Homo sapiens (Human)	0|0|0|0|0|0|0|0|0|0	3|9|0|1|0|0	13	0.32
Q6Y1H2	HACD2	HACD2_HUMAN	Very-long-chain (3R)-3-hydroxyacyl-CoA dehydratase 2 (EC 4.2.1.134) (3-hydroxyacyl-CoA dehydratase 2) (HACD2) (Protein-tyrosine phosphatase-like member B)	Homo sapiens (Human)	1|1|1|2|2|2|2|2|4|6	3|3|1|1|2|3	13	0.79
Q70E73	RAPH1	RAPH1_HUMAN	Ras-associated and pleckstrin homology domains-containing protein 1 (RAPH1) (Amyotrophic lateral sclerosis 2 chromosomal region candidate gene 18 protein) (Amyotrophic lateral sclerosis 2 chromosomal region candidate gene 9 protein) (Lamellipodin) (Proline-rich EVH1 ligand 2) (PREL-2) (Protein RMO1)	Homo sapiens (Human)	14|12|1|3|1|4|8|10|11|10	1|3|1|1|3|4	13	0.86
Q7L576	CYFIP1	CYFP1_HUMAN	Cytoplasmic FMR1-interacting protein 1 (Specifically Rac1-associated protein 1) (Sra-1) (p140sra-1)	Homo sapiens (Human)	14|18|3|1|5|4|12|6|9|5	5|2|3|0|1|2	13	0.86
Q7L8L6	FASTKD5	FAKD5_HUMAN	FAST kinase domain-containing protein 5, mitochondrial	Homo sapiens (Human)	1|3|0|0|1|0|0|0|0|0	2|2|1|2|3|3	13	0.45
Q86V48	LUZP1	LUZP1_HUMAN	Leucine zipper protein 1 (Filamin mechanobinding actin cross-linking protein) (Fimbacin)	Homo sapiens (Human)	18|21|12|9|7|6|24|26|30|28	1|1|1|2|5|3	13	0.86
Q8NB16	MLKL	MLKL_HUMAN	Mixed lineage kinase domain-like protein (hMLKL)	Homo sapiens (Human)	2|2|2|1|3|3|1|2|3|4	1|1|2|3|2|4	13	0.78
Q8NBM4	UBAC2	UBAC2_HUMAN	Ubiquitin-associated domain-containing protein 2 (UBA domain-containing protein 2) (Phosphoglycerate dehydrogenase-like protein 1)	Homo sapiens (Human)	3|2|1|2|1|1|5|3|4|3	2|2|1|2|4|2	13	0.79
Q8NBN3	TMEM87A	TM87A_HUMAN	Transmembrane protein 87A (Elkin1)	Homo sapiens (Human)	3|3|2|0|1|1|3|1|2|3	4|3|2|1|1|2	13	0.75
Q8TD19	NEK9	NEK9_HUMAN	Serine/threonine-protein kinase Nek9 (EC 2.7.11.1) (Nercc1 kinase) (Never in mitosis A-related kinase 9) (NimA-related protein kinase 9) (NimA-related kinase 8) (Nek8)	Homo sapiens (Human)	9|6|4|4|5|5|14|10|10|8	2|2|1|0|4|4	13	0.86
Q8TED1	GPX8	GPX8_HUMAN	Probable glutathione peroxidase 8 (GPx-8) (GSHPx-8) (EC 1.11.1.9)	Homo sapiens (Human)	0|0|0|0|1|0|2|3|3|2	1|5|0|1|2|4	13	0.58
Q96A49	SYAP1	SYAP1_HUMAN	Synapse-associated protein 1 (BSD domain-containing signal transducer and Akt interactor protein) (BSTA)	Homo sapiens (Human)	3|4|1|2|2|1|4|4|3|3	0|2|2|1|5|3	13	0.78
Q96EK5	KIFBP	KBP_HUMAN	KIF-binding protein (KIF1-binding protein) (Kinesin family binding protein)	Homo sapiens (Human)	10|10|4|3|5|3|9|9|8|10	2|0|2|2|4|3	13	0.86
Q96HP0	DOCK6	DOCK6_HUMAN	Dedicator of cytokinesis protein 6	Homo sapiens (Human)	1|1|1|1|1|1|2|2|2|3	2|2|1|1|5|2	13	0.65
Q96T51	RUFY1	RUFY1_HUMAN	RUN and FYVE domain-containing protein 1 (FYVE-finger protein EIP1) (La-binding protein 1) (Rab4-interacting protein) (Zinc finger FYVE domain-containing protein 12)	Homo sapiens (Human)	5|3|0|0|0|0|3|4|2|2	1|1|1|0|4|6	13	0.67
Q99470	SDF2	SDF2_HUMAN	Stromal cell-derived factor 2 (SDF-2)	Homo sapiens (Human)	2|3|5|3|4|3|1|1|1|1	4|2|2|3|1|1	13	0.79
Q99615	DNAJC7	DNJC7_HUMAN	DnaJ homolog subfamily C member 7 (Tetratricopeptide repeat protein 2) (TPR repeat protein 2)	Homo sapiens (Human)	4|6|3|1|1|3|7|13|11|10	2|0|2|1|5|3	13	0.86
Q99661	KIF2C	KIF2C_HUMAN	Kinesin-like protein KIF2C (Kinesin-like protein 6) (Mitotic centromere-associated kinesin) (MCAK)	Homo sapiens (Human)	5|4|3|4|4|2|10|10|6|5	2|1|3|2|4|1	13	0.86
Q9BYD3	MRPL4	RM04_HUMAN	Large ribosomal subunit protein uL4m (39S ribosomal protein L4, mitochondrial) (L4mt) (MRP-L4)	Homo sapiens (Human)	0|0|0|0|0|0|7|5|4|6	3|1|1|0|3|5	13	0.74
Q9H1P3	OSBPL2	OSBL2_HUMAN	Oxysterol-binding protein-related protein 2 (ORP-2) (OSBP-related protein 2)	Homo sapiens (Human)	5|8|2|0|0|0|7|6|4|5	1|0|4|3|2|3	13	0.82
Q9H792	PEAK1	PEAK1_HUMAN	Inactive tyrosine-protein kinase PEAK1 (Pseudopodium-enriched atypical kinase 1) (Sugen kinase 269) (Tyrosine-protein kinase SgK269)	Homo sapiens (Human)	9|7|3|3|2|3|8|13|12|14	0|1|2|1|5|4	13	0.86
Q9H910	JPT2	JUPI2_HUMAN	Jupiter microtubule associated homolog 2 (Hematological and neurological expressed 1-like protein) (HN1-like protein)	Homo sapiens (Human)	3|3|1|1|2|1|8|10|10|11	1|1|1|1|4|5	13	0.86
Q9HD45	TM9SF3	TM9S3_HUMAN	Transmembrane 9 superfamily member 3 (EP70-P-iso) (SM-11044-binding protein)	Homo sapiens (Human)	4|5|3|3|0|0|1|4|5|3	0|1|2|1|4|5	13	0.79
Q9NRR4	DROSHA	RNC_HUMAN	Ribonuclease 3 (EC 3.1.26.3) (Protein Drosha) (Ribonuclease III) (RNase III) (p241)	Homo sapiens (Human)	11|11|4|2|4|5|6|9|8|9	0|0|2|4|5|2	13	0.86
Q9P0V3	SH3BP4	SH3B4_HUMAN	SH3 domain-binding protein 4 (EH-binding protein 10) (Transferrin receptor-trafficking protein)	Homo sapiens (Human)	7|9|1|1|1|1|18|11|14|16	0|1|1|1|5|5	13	0.86
Q9UHV9	PFDN2	PFD2_HUMAN	Prefoldin subunit 2	Homo sapiens (Human)	2|1|0|0|3|4|4|4|5|4	3|2|1|2|3|2	13	0.81
Q9UIG0	BAZ1B	BAZ1B_HUMAN	Tyrosine-protein kinase BAZ1B (EC 2.7.10.2) (Bromodomain adjacent to zinc finger domain protein 1B) (Williams syndrome transcription factor) (Williams-Beuren syndrome chromosomal region 10 protein) (Williams-Beuren syndrome chromosomal region 9 protein) (hWALp2)	Homo sapiens (Human)	21|23|17|10|13|14|33|30|29|30	0|1|2|2|5|3	13	0.86
Q9UKM9	RALY	RALY_HUMAN	RNA-binding protein Raly (Autoantigen p542) (Heterogeneous nuclear ribonucleoprotein C-like 2) (hnRNP core protein C-like 2) (hnRNP associated with lethal yellow protein homolog)	Homo sapiens (Human)	8|9|3|3|3|3|9|9|6|7	1|2|2|1|4|3	13	0.86
Q9UQ35	SRRM2	SRRM2_HUMAN	Serine/arginine repetitive matrix protein 2 (300 kDa nuclear matrix antigen) (Serine/arginine-rich splicing factor-related nuclear matrix protein of 300 kDa) (SR-related nuclear matrix protein of 300 kDa) (Ser/Arg-related nuclear matrix protein of 300 kDa) (Splicing coactivator subunit SRm300) (Tax-responsive enhancer element-binding protein 803) (TaxREB803)	Homo sapiens (Human)	5|7|3|1|2|5|46|35|45|36	0|0|0|0|9|4	13	0.86
Q9Y3D9	MRPS23	RT23_HUMAN	Small ribosomal subunit protein mS23 (28S ribosomal protein S23, mitochondrial) (MRP-S23) (S23mt)	Homo sapiens (Human)	2|1|1|1|1|2|2|2|3|4	2|1|2|1|3|4	13	0.75
Q9Y5U9	IER3IP1	IR3IP_HUMAN	Immediate early response 3-interacting protein 1	Homo sapiens (Human)	0|0|1|1|1|1|2|2|2|2	1|1|2|1|3|5	13	0.59
Q9Y696	CLIC4	CLIC4_HUMAN	Chloride intracellular channel protein 4 (Glutaredoxin-like oxidoreductase CLIC4) (EC 1.8.-.-) (Intracellular chloride ion channel protein p64H1)	Homo sapiens (Human)	0|0|0|0|0|0|6|4|3|5	0|1|0|0|7|5	13	0.62
Q9Y697	NFS1	NFS1_HUMAN	Cysteine desulfurase (EC 2.8.1.7)	Homo sapiens (Human)	0|0|0|0|0|0|3|1|3|6	1|1|1|2|5|3	13	0.63
P0A2A1	rplS	RL19_SALTY	Large ribosomal subunit protein bL19 (50S ribosomal protein L19)	Salmonella typhimurium	0|0|0|0|0|0|0|0|0|0	1|1|1|0|6|4	13	0.3
P26976	phoN	PHON_SALTY	Non-specific acid phosphatase (NSAP) (EC 3.1.3.2)	Salmonella typhimurium	0|0|0|0|0|0|0|0|0|0	1|1|0|2|5|4	13	0.19
P66643	rpsI	RS9_SALTY	Small ribosomal subunit protein uS9 (30S ribosomal protein S9)	Salmonella typhimurium	0|0|0|0|0|0|0|0|0|0	0|0|0|0|6|7	13	0.27
P77980	aroB	AROB_SALTY	3-dehydroquinate synthase (DHQS) (EC 4.2.3.4)	Salmonella typhimurium	1|0|0|0|0|0|0|0|0|0	2|1|1|0|5|4	13	0.18
Q7CR46	iraP	IRAP_SALTY	Anti-adapter protein IraP	Salmonella typhimurium	0|0|0|0|0|0|0|0|0|0	1|1|1|2|4|4	13	0.19
Q935S7	mukB	MUKB_SALTY	Chromosome partition protein MukB (Structural maintenance of chromosome-related protein)	Salmonella typhimurium	0|0|0|0|0|0|0|0|1|0	1|0|0|0|6|6	13	0.26
A1L0T0	ILVBL	HACL2_HUMAN	2-hydroxyacyl-CoA lyase 2 (EC 4.1.2.-) (Acetolactate synthase-like protein) (IlvB-like protein)	Homo sapiens (Human)	2|4|3|1|2|1|3|4|5|6	3|3|1|1|2|2	12	0.86
A6NHR9	SMCHD1	SMHD1_HUMAN	Structural maintenance of chromosomes flexible hinge domain-containing protein 1 (SMC hinge domain-containing protein 1) (EC 3.6.1.-)	Homo sapiens (Human)	24|25|14|10|8|12|30|38|26|34	0|0|0|0|7|5	12	0.86
O00442	RTCA	RTCA_HUMAN	RNA 3'-terminal phosphate cyclase (RNA cyclase) (RNA-3'-phosphate cyclase) (EC 6.5.1.4) (RNA terminal phosphate cyclase domain-containing protein 1) (RTC domain-containing protein 1)	Homo sapiens (Human)	0|2|3|3|2|1|5|2|3|5	2|2|2|5|0|1	12	0.78
O14640	DVL1	DVL1_HUMAN	Segment polarity protein dishevelled homolog DVL-1 (Dishevelled-1) (DSH homolog 1)	Homo sapiens (Human)	2|1|0|0|0|0|3|5|2|0	2|2|1|0|3|4	12	0.66
O14964	HGS	HGS_HUMAN	Hepatocyte growth factor-regulated tyrosine kinase substrate (Hrs) (Protein pp110)	Homo sapiens (Human)	6|4|1|2|4|2|1|3|3|2	1|3|3|2|1|2	12	0.81
O14976	GAK	GAK_HUMAN	Cyclin-G-associated kinase (EC 2.7.11.1) (DnaJ homolog subfamily C member 26)	Homo sapiens (Human)	8|10|7|0|7|4|10|12|5|9	4|2|1|1|2|2	12	0.86
O15042	U2SURP	SR140_HUMAN	U2 snRNP-associated SURP motif-containing protein (140 kDa Ser/Arg-rich domain protein) (U2-associated protein SR140)	Homo sapiens (Human)	19|20|13|14|15|14|45|44|38|34	0|0|0|0|5|7	12	0.86
O60256	PRPSAP2	KPRB_HUMAN	Phosphoribosyl pyrophosphate synthase-associated protein 2 (PRPP synthase-associated protein 2) (41 kDa phosphoribosypyrophosphate synthetase-associated protein) (PAP41)	Homo sapiens (Human)	2|3|2|0|1|2|3|4|2|6	1|1|1|1|5|3	12	0.77
O60566	BUB1B	BUB1B_HUMAN	Mitotic checkpoint serine/threonine-protein kinase BUB1 beta (EC 2.7.11.1) (MAD3/BUB1-related protein kinase) (hBUBR1) (Mitotic checkpoint kinase MAD3L) (Protein SSK1)	Homo sapiens (Human)	3|7|4|0|1|2|8|10|7|5	2|3|0|3|2|2	12	0.86
O95425	SVIL	SVIL_HUMAN	Supervillin (Archvillin) (p205/p250)	Homo sapiens (Human)	11|13|1|2|5|4|20|21|19|20	1|2|0|1|6|2	12	0.86
P05386	RPLP1	RLA1_HUMAN	Large ribosomal subunit protein P1 (60S acidic ribosomal protein P1)	Homo sapiens (Human)	2|2|3|1|1|2|3|1|3|4	2|1|3|2|2|2	12	0.8
P0CG38	POTEI	POTEI_HUMAN	POTE ankyrin domain family member I	Homo sapiens (Human)	1|2|0|0|0|0|1|2|1|2	0|2|0|0|3|7	12	0.46
P10398	ARAF	ARAF_HUMAN	Serine/threonine-protein kinase A-Raf (EC 2.7.11.1) (Proto-oncogene A-Raf) (Proto-oncogene A-Raf-1) (Proto-oncogene Pks)	Homo sapiens (Human)	7|5|4|3|3|4|6|7|8|7	1|0|1|2|5|3	12	0.86
P17706	PTPN2	PTN2_HUMAN	Tyrosine-protein phosphatase non-receptor type 2 (EC 3.1.3.48) (T-cell protein-tyrosine phosphatase) (TCPTP)	Homo sapiens (Human)	3|4|0|1|3|4|3|3|3|4	2|0|3|2|2|3	12	0.81
P21283	ATP6V1C1	VATC1_HUMAN	V-type proton ATPase subunit C 1 (V-ATPase subunit C 1) (Vacuolar proton pump subunit C 1)	Homo sapiens (Human)	10|6|2|3|2|3|5|6|6|5	1|3|1|0|4|3	12	0.86
P22694	PRKACB	KAPCB_HUMAN	cAMP-dependent protein kinase catalytic subunit beta (PKA C-beta) (EC 2.7.11.11)	Homo sapiens (Human)	4|6|2|3|3|5|3|4|9|6	2|3|1|0|3|3	12	0.86
P28070	PSMB4	PSB4_HUMAN	Proteasome subunit beta type-4 (26 kDa prosomal protein) (HsBPROS26) (PROS-26) (Macropain beta chain) (Multicatalytic endopeptidase complex beta chain) (Proteasome beta chain) (Proteasome chain 3) (HsN3) (Proteasome subunit beta-7) (beta-7)	Homo sapiens (Human)	3|3|3|0|0|1|1|1|0|1	0|3|2|1|5|1	12	0.62
P28838	LAP3	AMPL_HUMAN	Cytosol aminopeptidase (EC 3.4.11.1) (Cysteinylglycine-S-conjugate dipeptidase) (EC 3.4.13.23) (Leucine aminopeptidase 3) (LAP-3) (Leucyl aminopeptidase) (Peptidase S) (Proline aminopeptidase) (EC 3.4.11.5) (Prolyl aminopeptidase)	Homo sapiens (Human)	1|2|2|0|1|2|1|1|1|1	3|1|0|0|4|4	12	0.61
P35520	CBS	CBS_HUMAN	Cystathionine beta-synthase (EC 4.2.1.22) (Beta-thionase) (Serine sulfhydrase)	Homo sapiens (Human)	5|5|1|2|3|2|6|4|4|5	0|0|2|0|4|6	12	0.81
P40121	CAPG	CAPG_HUMAN	Macrophage-capping protein (Actin regulatory protein CAP-G)	Homo sapiens (Human)	5|6|4|7|5|5|12|9|12|11	1|2|1|2|2|4	12	0.86
P46109	CRKL	CRKL_HUMAN	Crk-like protein	Homo sapiens (Human)	12|11|1|5|5|3|9|12|10|8	2|4|1|1|2|2	12	0.86
P48556	PSMD8	PSMD8_HUMAN	26S proteasome non-ATPase regulatory subunit 8 (26S proteasome regulatory subunit RPN12) (26S proteasome regulatory subunit S14) (p31)	Homo sapiens (Human)	4|3|1|2|3|2|1|4|1|1	2|1|1|1|4|3	12	0.78
P48739	PITPNB	PIPNB_HUMAN	Phosphatidylinositol transfer protein beta isoform (PI-TP-beta) (PtdIns transfer protein beta) (PtdInsTP beta)	Homo sapiens (Human)	0|0|0|0|0|0|1|0|1|0	0|0|0|0|6|6	12	0.29
P49459	UBE2A	UBE2A_HUMAN	Ubiquitin-conjugating enzyme E2 A (EC 2.3.2.23) (E2 ubiquitin-conjugating enzyme A) (RAD6 homolog A) (HR6A) (hHR6A) (Ubiquitin carrier protein A) (Ubiquitin-protein ligase A)	Homo sapiens (Human)	1|1|1|1|1|1|1|2|2|3	1|0|1|3|4|3	12	0.68
P51452	DUSP3	DUS3_HUMAN	Dual specificity protein phosphatase 3 (EC 3.1.3.16) (EC 3.1.3.48) (Dual specificity protein phosphatase VHR) (Vaccinia H1-related phosphatase) (VHR)	Homo sapiens (Human)	5|5|1|3|2|3|4|7|5|6	3|2|2|1|3|1	12	0.86
P52294	KPNA1	IMA5_HUMAN	Importin subunit alpha-5 (Karyopherin subunit alpha-1) (Nucleoprotein interactor 1) (NPI-1) (RAG cohort protein 2) (SRP1-beta) [Cleaved into: Importin subunit alpha-5, N-terminally processed]	Homo sapiens (Human)	4|7|1|1|4|2|5|5|4|4	5|1|0|3|1|2	12	0.82
P63000	RAC1	RAC1_HUMAN	Ras-related C3 botulinum toxin substrate 1 (EC 3.6.5.2) (Cell migration-inducing gene 5 protein) (Ras-like protein TC25) (p21-Rac1)	Homo sapiens (Human)	1|1|1|1|1|2|6|4|8|5	1|1|1|1|4|4	12	0.8
P69849	NOMO3	NOMO3_HUMAN	BOS complex subunit NOMO3 (Nodal modulator 3) (pM5 protein 3)	Homo sapiens (Human)	1|2|2|3|3|1|0|0|0|2	3|1|5|2|1|0	12	0.63
P69905	HBA2	HBA_HUMAN	Hemoglobin subunit alpha (Alpha-globin) (Hemoglobin alpha chain) [Cleaved into: Hemopressin]	Homo sapiens (Human)	0|0|0|0|0|0|0|0|0|0	0|0|0|0|4|8	12	0.3
Q04206	RELA	TF65_HUMAN	Transcription factor p65 (Nuclear factor NF-kappa-B p65 subunit) (Nuclear factor of kappa light polypeptide gene enhancer in B-cells 3)	Homo sapiens (Human)	8|9|2|2|2|3|12|9|11|8	2|4|0|0|4|2	12	0.86
Q08AM6	VAC14	VAC14_HUMAN	Protein VAC14 homolog (Tax1-binding protein 2)	Homo sapiens (Human)	0|0|0|0|0|0|1|0|1|0	1|0|1|1|4|5	12	0.34
Q13228	SELENBP1	SBP1_HUMAN	Methanethiol oxidase (MTO) (EC 1.8.3.4) (56 kDa selenium-binding protein) (SBP56) (SP56) (Selenium-binding protein 1)	Homo sapiens (Human)	0|1|0|0|0|0|3|3|1|1	2|0|1|0|4|5	12	0.51
Q13596	SNX1	SNX1_HUMAN	Sorting nexin-1	Homo sapiens (Human)	9|7|7|2|3|2|14|14|17|12	1|0|1|1|5|4	12	0.86
Q15003	NCAPH	CND2_HUMAN	Condensin complex subunit 2 (Barren homolog protein 1) (Chromosome-associated protein H) (hCAP-H) (Non-SMC condensin I complex subunit H) (XCAP-H homolog)	Homo sapiens (Human)	9|6|4|3|1|4|16|17|13|12	0|1|0|0|7|4	12	0.86
Q15269	PWP2	PWP2_HUMAN	Periodic tryptophan protein 2 homolog	Homo sapiens (Human)	9|6|1|1|3|4|10|8|5|6	1|2|1|0|6|2	12	0.83
Q15370	ELOB	ELOB_HUMAN	Elongin-B (EloB) (Elongin 18 kDa subunit) (RNA polymerase II transcription factor SIII subunit B) (SIII p18) (Transcription elongation factor B polypeptide 2)	Homo sapiens (Human)	3|1|3|2|1|2|3|6|3|3	2|0|3|3|2|2	12	0.81
Q16822	PCK2	PCKGM_HUMAN	Phosphoenolpyruvate carboxykinase [GTP], mitochondrial (PEPCK-M) (EC 4.1.1.32) (Phosphoenolpyruvate carboxykinase 2, mitochondrial) (mtPCK2)	Homo sapiens (Human)	1|1|1|2|2|3|4|3|1|3	3|5|0|0|1|3	12	0.74
Q2KHT3	CLEC16A	CL16A_HUMAN	Protein CLEC16A (C-type lectin domain family 16 member A)	Homo sapiens (Human)	3|1|1|0|1|0|2|2|1|4	2|1|0|2|5|2	12	0.64
Q4G176	ACSF3	ACSF3_HUMAN	Malonate--CoA ligase ACSF3, mitochondrial (EC 6.2.1.76) (Acyl-CoA synthetase family member 3)	Homo sapiens (Human)	2|1|0|0|0|0|1|1|1|2	1|4|0|0|3|4	12	0.47
Q5T1M5	FKBP15	FKB15_HUMAN	FK506-binding protein 15 (FKBP-15) (133 kDa FK506-binding protein) (133 kDa FKBP) (FKBP-133) (WASP- and FKBP-like protein) (WAFL)	Homo sapiens (Human)	13|11|4|3|4|5|16|17|17|18	1|0|1|0|6|4	12	0.86
Q6FI81	CIAPIN1	CPIN1_HUMAN	Anamorsin (Cytokine-induced apoptosis inhibitor 1) (Fe-S cluster assembly protein DRE2 homolog)	Homo sapiens (Human)	6|3|6|5|4|4|10|11|7|5	1|2|2|3|2|2	12	0.86
Q6QNY1	BLOC1S2	BL1S2_HUMAN	Biogenesis of lysosome-related organelles complex 1 subunit 2 (BLOC-1 subunit 2) (Centrosome-associated protein)	Homo sapiens (Human)	3|1|0|0|1|0|1|0|0|0	2|3|1|3|1|2	12	0.53
Q6UVJ0	SASS6	SAS6_HUMAN	Spindle assembly abnormal protein 6 homolog (HsSAS-6) (Spindle assembly defective protein 6)	Homo sapiens (Human)	1|2|0|0|0|1|1|0|1|2	3|2|1|4|1|1	12	0.58
Q6ZRV2	FAM83H	FA83H_HUMAN	Protein FAM83H	Homo sapiens (Human)	2|5|3|4|4|2|6|2|3|0	0|1|1|1|4|5	12	0.8
Q86W92	PPFIBP1	LIPB1_HUMAN	Liprin-beta-1 (Protein tyrosine phosphatase receptor type f polypeptide-interacting protein-binding protein 1) (PTPRF-interacting protein-binding protein 1) (hSGT2)	Homo sapiens (Human)	14|13|6|5|6|5|15|14|12|15	1|1|3|3|3|1	12	0.86
Q8IWC1	MAP7D3	MA7D3_HUMAN	MAP7 domain-containing protein 3	Homo sapiens (Human)	3|5|1|1|2|0|14|15|14|12	4|4|2|2|0|0	12	0.86
Q8NEY1	NAV1	NAV1_HUMAN	Neuron navigator 1 (Pore membrane and/or filament-interacting-like protein 3) (Steerin-1) (Unc-53 homolog 1) (unc53H1)	Homo sapiens (Human)	8|10|0|0|0|0|16|11|7|5	0|0|0|0|7|5	12	0.83
Q8WVY7	UBLCP1	UBCP1_HUMAN	Ubiquitin-like domain-containing CTD phosphatase 1 (EC 3.1.3.16) (Nuclear proteasome inhibitor UBLCP1)	Homo sapiens (Human)	4|3|1|0|2|1|7|9|6|6	0|1|1|2|4|4	12	0.82
Q92575	UBXN4	UBXN4_HUMAN	UBX domain-containing protein 4 (Erasin) (UBX domain-containing protein 2)	Homo sapiens (Human)	12|7|2|2|3|3|11|8|13|15	2|2|0|1|2|5	12	0.86
Q96DG6	CMBL	CMBL_HUMAN	Carboxymethylenebutenolidase homolog (EC 3.1.-.-)	Homo sapiens (Human)	0|0|0|0|0|1|2|2|1|2	1|1|2|1|3|4	12	0.53
Q96EB1	ELP4	ELP4_HUMAN	Elongator complex protein 4 (hELP4) (PAX6 neighbor gene protein)	Homo sapiens (Human)	8|12|4|3|6|6|10|9|6|9	4|3|1|2|0|2	12	0.86
Q99569	PKP4	PKP4_HUMAN	Plakophilin-4 (p0071)	Homo sapiens (Human)	1|1|1|0|0|0|0|2|1|1	1|1|0|0|5|5	12	0.4
Q9BT78	COPS4	CSN4_HUMAN	COP9 signalosome complex subunit 4 (SGN4) (Signalosome subunit 4) (JAB1-containing signalosome subunit 4)	Homo sapiens (Human)	11|10|4|6|4|5|18|16|14|15	1|1|0|0|5|5	12	0.86
Q9BU23	LMF2	LMF2_HUMAN	Lipase maturation factor 2 (Transmembrane protein 112B) (Transmembrane protein 153)	Homo sapiens (Human)	1|3|3|2|1|2|4|4|2|6	1|1|1|3|4|2	12	0.8
Q9BVK6	TMED9	TMED9_HUMAN	Transmembrane emp24 domain-containing protein 9 (GMP25) (Glycoprotein 25L2) (p24 family protein alpha-2) (p24alpha2) (p25)	Homo sapiens (Human)	1|0|2|1|1|1|1|1|1|1	1|2|1|2|4|2	12	0.62
Q9BXP5	SRRT	SRRT_HUMAN	Serrate RNA effector molecule homolog (Arsenite-resistance protein 2)	Homo sapiens (Human)	7|5|2|1|1|1|15|9|9|9	0|0|1|1|6|4	12	0.84
Q9BYD1	MRPL13	RM13_HUMAN	Large ribosomal subunit protein uL13m (39S ribosomal protein L13, mitochondrial) (L13mt) (MRP-L13)	Homo sapiens (Human)	2|2|2|0|0|0|2|1|3|5	2|3|0|0|4|3	12	0.72
Q9BYG3	NIFK	MK67I_HUMAN	MKI67 FHA domain-interacting nucleolar phosphoprotein (Nucleolar phosphoprotein Nopp34) (Nucleolar protein interacting with the FHA domain of pKI-67) (hNIFK)	Homo sapiens (Human)	5|3|5|3|5|6|8|5|4|6	0|1|1|0|4|6	12	0.83
Q9BZE1	MRPL37	RM37_HUMAN	Large ribosomal subunit protein mL37 (39S ribosomal protein L2, mitochondrial) (L2mt) (MRP-L2) (39S ribosomal protein L37, mitochondrial) (L37mt) (MRP-L37)	Homo sapiens (Human)	2|1|0|1|1|1|5|5|3|6	3|3|0|0|3|3	12	0.79
Q9BZF1	OSBPL8	OSBL8_HUMAN	Oxysterol-binding protein-related protein 8 (ORP-8) (OSBP-related protein 8)	Homo sapiens (Human)	11|13|5|2|3|2|12|10|12|7	3|3|1|1|1|3	12	0.86
Q9C0I1	MTMR12	MTMRC_HUMAN	Myotubularin-related protein 12 (Inactive phosphatidylinositol 3-phosphatase 12) (Phosphatidylinositol 3 phosphate 3-phosphatase adapter subunit) (3-PAP) (3-phosphatase adapter protein)	Homo sapiens (Human)	15|16|1|2|2|2|17|13|14|15	1|2|2|2|3|2	12	0.86
Q9H2W6	MRPL46	RM46_HUMAN	Large ribosomal subunit protein mL46 (39S ribosomal protein L46, mitochondrial) (L46mt) (MRP-L46) (P2ECSL)	Homo sapiens (Human)	1|0|0|0|0|1|2|1|2|2	4|1|1|0|3|3	12	0.58
Q9NP73	ALG13	ALG13_HUMAN	UDP-N-acetylglucosamine transferase subunit ALG13 (EC 2.4.1.141) (Asparagine-linked glycosylation 13 homolog) (Glycosyltransferase 28 domain-containing protein 1)	Homo sapiens (Human)	1|1|3|2|2|2|2|2|2|2	2|2|2|3|2|1	12	0.78
Q9NPF4	OSGEP	OSGEP_HUMAN	tRNA N6-adenosine threonylcarbamoyltransferase (EC 2.3.1.234) (N6-L-threonylcarbamoyladenine synthase) (t(6)A synthase) (O-sialoglycoprotein endopeptidase) (hOSGEP) (t(6)A37 threonylcarbamoyladenosine biosynthesis protein OSGEP) (tRNA threonylcarbamoyladenosine biosynthesis protein OSGEP)	Homo sapiens (Human)	0|0|0|1|2|2|1|2|2|1	2|2|1|1|4|2	12	0.64
Q9NQ55	PPAN	SSF1_HUMAN	Suppressor of SWI4 1 homolog (Ssf-1) (Brix domain-containing protein 3) (Peter Pan homolog)	Homo sapiens (Human)	7|10|2|2|4|3|14|11|10|11	2|2|0|2|3|3	12	0.86
Q9NUQ7	UFSP2	UFSP2_HUMAN	Ufm1-specific protease 2 (UfSP2) (EC 3.4.22.-)	Homo sapiens (Human)	9|6|3|3|3|3|6|9|7|7	2|3|2|2|2|1	12	0.86
Q9NX63	CHCHD3	MIC19_HUMAN	MICOS complex subunit MIC19 (Coiled-coil-helix-coiled-coil-helix domain-containing protein 3)	Homo sapiens (Human)	3|2|1|1|1|1|3|7|4|4	1|1|1|2|4|3	12	0.8
Q9NYP7	ELOVL5	ELOV5_HUMAN	Very long chain fatty acid elongase 5 (EC 2.3.1.199) (3-keto acyl-CoA synthase ELOVL5) (ELOVL fatty acid elongase 5) (ELOVL FA elongase 5) (Elongation of very long chain fatty acids protein 5) (Fatty acid elongase 1) (hELO1) (Very long chain 3-ketoacyl-CoA synthase 5) (Very long chain 3-oxoacyl-CoA synthase 5)	Homo sapiens (Human)	1|2|1|1|1|1|2|1|3|3	1|3|3|1|2|2	12	0.74
Q9P0I2	EMC3	EMC3_HUMAN	ER membrane protein complex subunit 3 (Transmembrane protein 111)	Homo sapiens (Human)	1|2|1|0|0|0|4|7|4|6	0|0|1|1|6|4	12	0.74
Q9UDR5	AASS	AASS_HUMAN	Alpha-aminoadipic semialdehyde synthase, mitochondrial (LKR/SDH) [Includes: Lysine ketoglutarate reductase (LKR) (LOR) (EC 1.5.1.8); Saccharopine dehydrogenase (SDH) (EC 1.5.1.9)]	Homo sapiens (Human)	1|3|2|0|1|1|1|1|1|1	2|3|1|1|2|3	12	0.68
Q9UI10	EIF2B4	EI2BD_HUMAN	Translation initiation factor eIF2B subunit delta (eIF2B GDP-GTP exchange factor subunit delta)	Homo sapiens (Human)	4|6|3|2|2|2|3|5|4|2	3|2|0|2|3|2	12	0.86
Q9UK76	JPT1	JUPI1_HUMAN	Jupiter microtubule associated homolog 1 (Androgen-regulated protein 2) (Hematological and neurological expressed 1 protein) [Cleaved into: Jupiter microtubule associated homolog 1, N-terminally processed]	Homo sapiens (Human)	0|0|1|2|2|2|15|11|8|6	2|1|3|1|3|2	12	0.86
Q9UKG1	APPL1	DP13A_HUMAN	DCC-interacting protein 13-alpha (Dip13-alpha) (Adapter protein containing PH domain, PTB domain and leucine zipper motif 1)	Homo sapiens (Human)	7|7|1|0|1|2|6|7|11|10	0|0|0|0|7|5	12	0.83
Q9Y3T9	NOC2L	NOC2L_HUMAN	Nucleolar complex protein 2 homolog (Protein NOC2 homolog) (NOC2-like protein) (Novel INHAT repressor)	Homo sapiens (Human)	13|14|8|10|8|8|13|12|12|9	4|1|2|2|1|2	12	0.86
Q9Y5K5	UCHL5	UCHL5_HUMAN	Ubiquitin carboxyl-terminal hydrolase isozyme L5 (UCH-L5) (EC 3.4.19.12) (Ubiquitin C-terminal hydrolase UCH37) (Ubiquitin thioesterase L5)	Homo sapiens (Human)	1|2|2|1|1|3|5|5|4|3	0|1|2|0|5|4	12	0.78
Q9Y5S2	CDC42BPB	MRCKB_HUMAN	Serine/threonine-protein kinase MRCK beta (EC 2.7.11.1) (CDC42-binding protein kinase beta) (CDC42BP-beta) (DMPK-like beta) (Myotonic dystrophy kinase-related CDC42-binding kinase beta) (MRCK beta) (Myotonic dystrophy protein kinase-like beta)	Homo sapiens (Human)	17|19|8|6|8|5|25|25|17|26	5|3|1|2|1|0	12	0.86
P07637	aroA	AROA_SALTY	3-phosphoshikimate 1-carboxyvinyltransferase (EC 2.5.1.19) (5-enolpyruvylshikimate-3-phosphate synthase) (EPSP synthase) (EPSPS)	Salmonella typhimurium	0|0|0|0|0|0|0|0|0|0	0|2|0|0|8|2	12	0.21
P0A1E3	cysK	CYSK_SALTY	Cysteine synthase A (CSase A) (EC 2.5.1.47) (O-acetylserine (thiol)-lyase A) (OAS-TL A) (O-acetylserine sulfhydrylase A)	Salmonella typhimurium	0|0|0|0|0|0|0|0|0|0	1|1|0|0|6|4	12	0.3
P0A2A5	rpmB	RL28_SALTY	Large ribosomal subunit protein bL28 (50S ribosomal protein L28)	Salmonella typhimurium	1|1|1|0|1|0|0|0|0|0	2|1|2|1|3|3	12	0.43
P0A2M5	upp	UPP_SALTY	Uracil phosphoribosyltransferase (EC 2.4.2.9) (UMP pyrophosphorylase) (UPRTase)	Salmonella typhimurium	0|0|0|0|0|0|0|0|0|0	3|2|1|2|2|2	12	0.07
P0CL07	hemL	GSA_SALTY	Glutamate-1-semialdehyde 2,1-aminomutase (GSA) (EC 5.4.3.8) (Glutamate-1-semialdehyde aminotransferase) (GSA-AT)	Salmonella typhimurium	0|0|0|0|0|0|0|0|0|0	0|0|0|0|6|6	12	0.28
P65702	pgk	PGK_SALTY	Phosphoglycerate kinase (EC 2.7.2.3)	Salmonella typhimurium	0|0|0|0|0|0|0|0|0|0	1|2|0|1|4|4	12	0.19
P74860	ssaQ	SSAQ_SALTY	Secretion system apparatus protein SsaQ	Salmonella typhimurium	0|0|0|0|0|0|0|0|0|0	3|3|2|1|1|2	12	0.14
Q7CPL7	rplQ	RL17_SALTY	Large ribosomal subunit protein bL17 (50S ribosomal protein L17)	Salmonella typhimurium	0|0|0|0|0|0|0|0|0|0	0|3|0|0|4|5	12	0.17
Q7CQ10	iscR	ISCR_SALTY	HTH-type transcriptional regulator IscR	Salmonella typhimurium	0|0|0|0|0|0|0|0|0|0	2|2|1|1|3|3	12	0.14
Q8ZLR8	rapZ	RAPZ_SALTY	RNase adapter protein RapZ	Salmonella typhimurium	0|0|0|0|0|0|0|0|0|0	2|1|3|2|2|2	12	0.07
[truncated: 2,545 more rows]
